# Supplementary material for: Entrectinib can induce nerve cell damage by inhibiting PI3K-AKT and TGF-β signaling pathways
Source: Front Pharmacol. 2025 Feb 13;16:1489210. doi: 10.3389/fphar.2025.1489210 (PMC11865199; doi:10.3389/fphar.2025.1489210)
Supplement: Supplementary file 1 [file Table2.xlsx]

## Sheet: PC12-NC_vs_PC12-Y2.all
#ID	Symbol	PC12-NC2_Count	PC12-NC1_Count	PC12-NC3_Count	PC12-Y2-9_Count	PC12-Y2-8_Count	PC12-Y2-7_Count	PC12-NC2_FPKM	PC12-NC1_FPKM	PC12-NC3_FPKM	PC12-Y2-9_FPKM	PC12-Y2-8_FPKM	PC12-Y2-7_FPKM	FDR	log2FC
ENSMUSG00000028180	Zranb2	1117	882	1242	1848	1373	2217	70.1509	72.1051	63.6466	102.141	110.937	110.987	1.29925e-06	0.605145
ENSMUSG00000028187	Rpf1	67	59	125	87	76	151	6.02628	8.00218	10.7339	6.78465	8.67345	10.7187	0.813425	0.209937
ENSMUSG00000020755	Sap30bp	474	396	569	450	369	636	23.0902	24.6578	22.2709	18.9811	22.8386	24.5281	0.732913	-0.126856
ENSMUSG00000020752	Recql5	53	55	117	87	70	139	2.26278	3.10286	3.87251	3.13673	3.71551	4.56383	0.732711	0.285089
ENSMUSG00000020758	Itgb4	21	0	24	20	8	26	0.585268	0	0.544346	0.47716	0.289171	0.575688	0.961198	0.184977
ENSMUSG00000069833	Ahnak	637	393	687	334	210	317	6.26533	4.94936	5.48839	2.84184	2.62006	2.46826	1.27447e-08	-1.11809
ENSMUSG00000033862	Cdk10	57	40	111	74	44	74	5.53398	5.12426	8.06482	5.7618	4.82632	5.68528	0.856153	-0.197221
ENSMUSG00000003269	Cyth2	1644	1370	2374	1600	1285	2020	115.827	123.62	134.751	98.0592	115.546	113.018	0.133174	-0.248397
ENSMUSG00000069835	Sat2	86	0	0	55	0	43	15.7891	0	0	8.689	0	6.12163	0.992719	-0.165529
ENSMUSG00000028232	Tmem68	29	33	43	43	41	54	1.82494	2.64365	2.19156	2.38784	3.32128	2.71423	0.809848	0.274773
ENSMUSG00000044533	Rps2	93	360	1181	400	147	276	15.0342	77.9566	154.395	56.445	30.3158	37.2883	0.563994	-1.02886
ENSMUSG00000027405	Nop56	1069	1149	1603	1685	1414	2154	106.49	141.342	122.387	157.542	192.848	169.184	0.13167	0.329437
ENSMUSG00000027404	Snrpb	2336	1869	2923	3226	2208	2990	358.486	367.182	360.212	429.175	430.724	363.067	0.608647	0.12534
ENSMUSG00000018209	Stk4	81	60	94	106	56	97	2.73331	2.57707	2.5683	3.1225	2.38795	2.59541	0.997019	-0.00517565
ENSMUSG00000006958	Chrd	313	325	628	319	223	366	17.275	21.8249	26.5186	14.6346	15.154	15.2235	0.0389636	-0.583884
ENSMUSG00000058569	Tmed9	775	732	1024	1126	895	1052	95.1172	115.025	102.963	122.439	142.725	102.268	0.631633	0.172832
ENSMUSG00000021583	Erap1	466	365	446	662	383	648	14.6891	14.7313	11.2873	18.1037	15.3521	16.1815	0.486735	0.239107
ENSMUSG00000021589	Rhobtb3	113	87	138	197	114	173	4.01154	3.93922	3.9523	6.08922	5.14885	4.8827	0.369813	0.386602
ENSMUSG00000030888	Rrp8	41	28	70	44	44	45	2.33468	2.02415	3.27408	2.1857	3.2585	2.05118	0.946931	-0.099
ENSMUSG00000030881	Arfip2	977	860	1470	1403	1061	1820	53.7361	61.3238	104.694	90.5216	75.1306	105.494	0.162499	0.249198
ENSMUSG00000030880	Polr3e	548	447	709	823	527	986	23.2654	24.2579	24.1844	30.2982	28.4549	33.136	0.0634134	0.309514
ENSMUSG00000026750	Psmb7	8698	5723	9210	7106	5790	7009	1335.42	1125.15	1135.94	945.988	1130.35	851.858	0.10512	-0.34406
ENSMUSG00000030884	Uqcrc2	641	617	860	1132	721	1314	60.1944	74.1312	64.8948	92.1655	86.094	97.6771	0.00722278	0.424851
ENSMUSG00000026754	Golga1	75	65	55	142	82	124	2.71639	3.00998	1.59275	4.48314	3.79176	3.57909	0.273967	0.646686
ENSMUSG00000026755	Arpc5l	700	527	678	797	584	635	93.0581	89.7146	72.4439	91.9228	98.7743	66.7615	0.962168	-0.0337063
ENSMUSG00000059213	Ddn	31	33	54	57	22	45	1.47176	1.96643	2.05219	2.33252	1.30623	1.69124	0.957807	-0.0826685
ENSMUSG00000033863	Klf9	392	284	550	561	360	728	21.3963	19.7907	24.076	26.5489	24.9183	31.4408	0.257252	0.293405
ENSMUSG00000028937	Acot7	629	398	900	779	444	862	74.4121	60.2276	85.5156	79.8552	66.7531	80.6764	0.995164	-0.00453383
ENSMUSG00000029916	Agk	87	39	126	124	61	147	6.10878	3.43954	7.07913	7.54049	5.40338	8.13574	0.757424	0.282991
ENSMUSG00000029911	Ssbp1	0	0	58	47	28	37	0	0	6.90603	1.64346	1.43395	1.17104	0.865522	1.15259
ENSMUSG00000029910	Mad2l1	18	8	0	54	23	22	0.418572	0.230798	0	1.09829	0.683085	0.495368	0.387104	1.68346
ENSMUSG00000070527	Mkrn3	180	195	144	177	219	242	12.5758	17.4192	8.06102	10.6927	19.4012	13.3437	0.892465	0.148162
ENSMUSG00000026848	Tor1b	178	176	269	329	213	291	10.389	13.1408	12.6549	16.7171	15.8014	13.479	0.435066	0.299802
ENSMUSG00000026047	Kdelc1	210	229	277	332	252	457	15.8309	22.0955	16.7967	21.7182	24.145	27.3105	0.260875	0.375132
ENSMUSG00000035279	Ssc5d	13	28	29	0	8	10	0.50739	1.44157	0.938308	0	0.411138	0.305477	0.225344	-2.06077
ENSMUSG00000035278	Plekhj1	157	92	203	248	137	195	22.1089	16.6079	22.9685	30.3773	24.8512	22.0003	0.659437	0.260531
ENSMUSG00000068122	Agtr2	80	74	111	43	36	49	4.31402	5.10003	4.80952	2.02254	2.43466	2.0724	0.00526795	-1.16841
ENSMUSG00000034435	Tmem30b	14	19	33	75	41	47	0.795549	1.43011	1.55473	3.86546	3.08375	2.2081	0.103587	1.21
ENSMUSG00000034430	Zxdc	167	151	277	287	244	372	6.55485	7.19897	8.62404	10.0284	11.8125	10.7951	0.0926253	0.499341
ENSMUSG00000034432	Cops8	376	366	482	464	386	444	29.2268	36.4407	30.1264	31.3189	38.1971	27.3433	0.964368	-0.0305136
ENSMUSG00000053916	Nanp	15	0	81	34	25	109	1.84536	0	8.30275	3.65869	3.97005	10.9298	0.765593	0.819561
ENSMUSG00000017721	Pigt	2620	2183	4513	3378	2640	5354	178.663	190.656	247.304	199.789	228.936	289.111	0.628208	0.169339
ENSMUSG00000017724	Etv4	43	54	85	0	8	0	3.13379	5.11103	5.03069	0	0.711572	0	0.00149273	-4.30847
ENSMUSG00000015474	Ppt2	239	183	248	360	228	308	24.8476	24.5235	21.0557	32.6793	30.9139	26.1126	0.475984	0.284609
ENSMUSG00000078816	Prkcg	22	22	56	62	44	43	1.20256	1.59841	2.5319	3.01641	3.16352	1.91907	0.610948	0.542688
ENSMUSG00000078812	Eif5a	12178	9381	16613	12235	9290	13719	1698.36	1578.08	1795.72	1417.62	1594.27	1398.39	0.0821114	-0.220793
ENSMUSG00000050295	Foxc1	305	231	335	146	160	194	9.26854	9.01019	8.18033	3.8327	6.17388	4.67634	0.00280173	-0.901899
ENSMUSG00000027406	Idh3b	435	293	374	529	291	466	47.9352	41.2559	33.0645	50.4755	40.6722	40.6133	0.927913	0.0608264
ENSMUSG00000041130	Zfp598	499	413	579	671	396	653	26.6774	28.1482	24.7779	31.007	26.715	27.5472	0.902694	0.0566244
ENSMUSG00000041133	Smc1a	1130	639	1279	925	608	988	43.1211	31.1886	39.1992	30.656	31.7429	29.9435	0.0869686	-0.387904
ENSMUSG00000041132	N4bp2l1	71	56	105	124	104	162	6.8845	7.25203	7.86441	10.1417	12.3512	12.4484	0.110586	0.642037
ENSMUSG00000041135	Ripk2	71	60	103	100	87	150	4.48354	4.83297	5.21745	5.4782	7.01065	7.52735	0.454028	0.403016
ENSMUSG00000112027	Gm9045	4	4	7	9	5	9	0.252605	0.332873	0.378834	0.576129	0.407058	0.517141	0.866307	0.484592
ENSMUSG00000016921	Srsf6	1673	1496	2413	1507	1535	2006	109.284	126.969	118.818	91.6185	129.386	113.345	0.424456	-0.236413
ENSMUSG00000055407	Map6	63	46	62	54	12	66	2.25503	2.09269	1.78136	1.67648	0.514935	1.8884	0.552445	-0.627004
ENSMUSG00000051527	Usp29	8	20	19	20	10	37	0.483591	0.738819	0.639823	0.583312	0.366513	0.810355	0.910922	0.254177
ENSMUSG00000040771	Oard1	185	150	226	165	159	269	24.8513	25.7871	24.3593	19.1996	27.1939	28.6039	0.946931	-0.0527271
ENSMUSG00000040774	Cept1	413	416	583	713	509	935	26.1322	33.6933	29.603	39.1129	40.9036	46.8181	0.0193654	0.458813
ENSMUSG00000056174	Col8a2	31	12	35	24	3	9	1.27371	0.628672	1.15118	0.843516	0.155444	0.291633	0.386465	-1.26424
ENSMUSG00000025269	Apex2	142	80	194	153	110	162	5.33114	3.83647	5.83475	4.95072	5.22006	4.81654	0.95061	-0.0549415
ENSMUSG00000025268	Maged2	995	731	1315	731	596	897	83.7887	80.5905	92.7487	54.4984	65.8855	61.1063	0.000257071	-0.558798
ENSMUSG00000025266	Gnl3l	269	240	304	508	266	521	9.8117	11.237	8.90958	16.1128	12.3555	15.0632	0.0610893	0.494834
ENSMUSG00000025265	Fgd1	1271	1319	1954	1752	1265	2397	56.547	75.1862	69.8625	67.6131	71.592	84.4674	0.758339	0.102678
ENSMUSG00000025264	Tsr2	413	310	602	568	426	668	19.3259	18.5699	22.6174	23.0435	25.3432	24.7368	0.410839	0.220976
ENSMUSG00000025262	Fam120c	74	96	135	117	77	146	2.39256	3.99149	3.51137	3.28185	3.17883	3.76584	0.997631	0.00352886
ENSMUSG00000025261	Huwe1	3736	3202	5564	4158	3308	5606	45.7286	50.7213	54.7293	44.5438	51.7678	54.4277	0.859543	-0.055005
ENSMUSG00000025260	Hsd17b10	1448	1041	1802	1732	1044	1593	259.884	239.26	259.83	269.629	238.23	233.404	0.748255	-0.0958892
ENSMUSG00000067786	Nnat	3498	2468	5198	2476	1633	2537	539.678	486.938	643.542	332.597	317.641	312.156	5.9333e-10	-0.845443
ENSMUSG00000067787	Blcap	85	69	135	143	75	153	7.18166	7.45443	9.15014	10.4559	8.0519	10.2307	0.732257	0.225237
ENSMUSG00000068327	Tlx2	267	188	397	94	87	123	37.0228	33.0819	44.0943	10.8407	13.6177	13.5515	2.18995e-09	-1.57146
ENSMUSG00000068329	Htra2	145	156	259	261	180	295	15.0112	20.5956	21.4494	23.3334	23.5637	24.0993	0.524026	0.271318
ENSMUSG00000068328	Aup1	1703	1045	2178	2028	1404	2345	171.52	134.766	176.275	177.093	179.83	186.943	0.68497	0.121609
ENSMUSG00000066438	Plekhd1	92	90	93	99	0	92	4.62351	5.74303	3.73243	4.31916	0	3.65096	0.838304	-0.88623
ENSMUSG00000064145	Arih2	312	344	515	582	464	624	16.944	24.8928	21.5192	25.6618	29.5151	26.1504	0.151271	0.401503
ENSMUSG00000020346	Mgat1	214	153	283	301	163	244	12.0493	11.0419	12.8373	14.7388	11.7077	10.8757	0.995164	0.00568513
ENSMUSG00000107478	Gm45234	699	472	852	811	0	761	28.5303	24.6869	27.9528	28.7074	0	24.5844	0.911858	-0.666642
ENSMUSG00000054720	Lrrc8c	157	138	200	128	68	125	3.98303	4.4901	4.08532	2.8316	2.19742	2.51627	0.0126395	-0.779585
ENSMUSG00000033510	Otud7a	105	66	116	81	29	85	5.68723	4.35358	5.16517	4.0017	2.3781	3.73473	0.196411	-0.739366
ENSMUSG00000116045	Hgs	990	827	1535	1383	938	1548	60.6093	64.8061	75.5054	73.424	72.9908	75.0153	0.739956	0.0919433
ENSMUSG00000062797	Hikeshi	1002	845	892	1328	991	1226	80.5154	86.6447	57.7133	92.2931	100.825	78.0513	0.582984	0.226038
ENSMUSG00000062421	Arf2	96	101	126	76	49	63	6.41759	8.62973	6.73672	4.372	4.13157	3.29847	0.0314291	-0.918973
ENSMUSG00000035498	Cdcp1	40	44	51	92	37	100	1.33495	1.87141	1.35987	2.65199	1.56441	2.64987	0.461723	0.550572
ENSMUSG00000031918	Mtmr2	720	558	811	1026	638	1029	33.8105	33.5673	30.5988	41.8072	38.1146	38.2854	0.288594	0.223017
ENSMUSG00000031916	Cog8	186	186	294	233	162	325	7.36642	9.47433	9.36671	8.01641	8.17911	10.2111	0.960848	-0.0351287
ENSMUSG00000031913	Vps4a	957	760	1241	1379	922	1536	78.1943	79.5417	81.4962	97.7253	95.85	99.4099	0.0646006	0.243563
ENSMUSG00000038637	Lrrc56	14	0	12	10	9	23	0.954355	0	0.646598	0.590528	0.798962	1.27512	0.851033	0.613351
ENSMUSG00000030357	Fkbp4	3953	3222	5980	4558	3245	5553	317.509	331.485	385.932	317.517	331.413	353.136	0.659437	-0.0946682
ENSMUSG00000030353	Tead4	0	0	15	18	0	20	0	0	0.6739	0.922579	0	0.923993	0.809746	1.32369
ENSMUSG00000030352	Tspan9	18	29	49	0	18	0	0.833863	1.68863	7.91616	0	1.05913	0	0.440995	-2.09707
ENSMUSG00000001627	Ifrd1	1209	816	1503	803	720	980	63.7028	55.0545	63.6226	36.6766	48.2045	41.0089	0.00171447	-0.587048
ENSMUSG00000073468	Sft2d1	34	42	68	49	36	63	5.76819	8.94824	9.18966	7.1023	7.68871	8.39903	0.947082	-0.0888044
ENSMUSG00000049690	Nckap5	13	9	22	5	14	18	0.440616	0.280423	0.421523	0.104218	0.408941	0.333925	0.910922	-0.284692
ENSMUSG00000049691	Nkx3-2	16	9	27	21	12	34	1.64766	1.16745	2.21481	1.85607	1.55113	2.76199	0.905718	0.237084
ENSMUSG00000035329	Fbxo33	425	351	321	385	423	510	20.505	21.662	12.4357	16.1001	25.9441	19.4644	0.8833	0.122859
ENSMUSG00000035325	Sec31a	148	139	254	146	117	220	6.20981	7.47446	8.57278	5.30577	6.2439	7.30798	0.565245	-0.287296
ENSMUSG00000075704	Txnrd2	51	43	58	75	52	62	3.11798	3.34756	2.84639	3.99326	4.05298	3.02702	0.855116	0.192988
ENSMUSG00000075706	Gpx4	2727	1719	2598	2226	1550	1672	647.166	532.922	502.526	462.037	471.344	318.851	0.0938766	-0.47198
ENSMUSG00000075701	Selenos	1151	911	1437	1204	1084	1491	172.344	174.45	172.53	158.806	207.247	180.442	0.994443	0.00412508
ENSMUSG00000075703	Selenoi	173	193	206	218	224	313	4.51647	6.4509	4.42282	4.92682	7.56194	6.4751	0.66375	0.256374
ENSMUSG00000075702	Selenom	957	622	1023	1069	714	1005	240.85	200.617	207.004	233.407	228.424	200.323	0.972463	-0.0190685
ENSMUSG00000026958	Dpp7	664	466	819	1558	659	1116	70.2849	63.1061	69.6126	143.057	88.6898	93.4905	0.0214658	0.632819
ENSMUSG00000026959	Grin1	136	94	112	47	39	57	5.92771	5.32304	3.85929	1.7371	2.15501	1.94185	0.000551518	-1.40815
ENSMUSG00000043065	Spice1	13	23	32	38	20	35	0.49989	1.10817	0.969758	1.23679	0.957383	1.04178	0.849179	0.302735
ENSMUSG00000043067	Dpy19l1	52	0	0	79	27	0	1.9051	0	0	2.54688	1.24456	0	0.939307	0.918762
ENSMUSG00000022255	Mtdh	371	444	388	646	532	770	10.2171	15.3076	8.0102	22.986	27.9464	21.231	0.150215	0.518051
ENSMUSG00000029283	Cdc7	0	18	16	14	0	30	0	1.30204	0.718538	0.665352	0	1.33234	0.995968	-0.0383272
ENSMUSG00000028883	Sema3a	16	6	19	0	0	12	0.472345	0.19232	0.446218	0	0	0.280414	0.469018	-2.08036
ENSMUSG00000028886	Eya3	93	105	192	133	129	179	5.54362	6.61841	6.44537	3.94842	9.74575	7.26034	0.92164	0.0924448
ENSMUSG00000034636	Zyg11b	11	18	26	44	15	52	0.218592	0.466802	0.417839	0.764246	0.378541	0.842547	0.482142	0.807247
ENSMUSG00000029420	Rimbp2	90	85	151	105	52	145	2.29957	2.86504	3.2761	2.46383	1.7425	2.98644	0.702238	-0.278793
ENSMUSG00000029422	Rsrc2	368	182	386	328	229	416	28.4485	19.3663	25.0667	22.1817	24.4574	27.3332	0.925967	-0.0653886
ENSMUSG00000029427	Zcchc8	137	147	236	236	153	337	6.24712	7.70126	9.00768	9.78209	8.65052	11.2356	0.461498	0.32595
ENSMUSG00000029428	Stx2	250	226	330	268	205	274	15.11	17.504	16.0298	14.0678	15.7491	13.1376	0.544792	-0.228653
ENSMUSG00000035585	Tsen34	1682	1366	2356	1365	1262	1622	227.003	236.213	250.387	159.734	212.99	173.358	0.0241554	-0.434398
ENSMUSG00000025702	2024-03-08	260	181	288	293	214	300	15.284	8.95331	13.4399	22.3519	19.5786	17.0803	0.96708	0.0273979
ENSMUSG00000021636	Marveld2	38	23	65	73	55	84	2.1381	1.62472	2.95118	3.59357	4.00289	3.79383	0.30434	0.676617
ENSMUSG00000032673	Prorsd1	26	21	21	48	19	30	2.09828	2.2101	1.40974	3.48453	2.00552	1.93305	0.836079	0.325179
ENSMUSG00000032586	Traip	0	15	47	0	32	0	0	1.22503	2.45768	0	2.62349	0	0.970361	-0.490761
ENSMUSG00000032582	Rbm6	161	78	169	175	122	211	7.12365	4.4501	6.05041	6.74095	6.9447	7.40793	0.76665	0.199792
ENSMUSG00000032580	Rbm5	747	724	895	1498	1005	1830	46.1449	57.4801	43.4697	77.4285	78.0138	91.368	4.55054e-06	0.704727
ENSMUSG00000032589	Bsn	25	16	34	14	0	13	0.268868	0.228597	0.301463	0.127458	0	0.111704	0.266981	-1.71966
ENSMUSG00000026753	Ppp6c	1210	1160	1413	1387	1409	2124	52.3439	64.2692	49.1124	52.028	77.5211	72.7572	0.488386	0.239451
ENSMUSG00000033985	Tesk2	24	31	33	30	13	31	1.39759	2.2942	1.54609	1.49605	0.953781	1.41077	0.715271	-0.455639
ENSMUSG00000002083	Bbc3	473	340	771	480	298	559	47.6452	43.383	63.6254	41.7029	38.7826	44.8516	0.218175	-0.353756
ENSMUSG00000033981	Gria2	16	0	29	7	14	18	0.270195	0	1.0252	0.098285	0.448127	0.243179	0.979062	-0.116137
ENSMUSG00000007338	Mrpl49	199	161	189	288	150	175	20.5044	21.3238	15.6604	25.7769	19.7276	14.2615	0.992719	0.0129997
ENSMUSG00000044098	Rsbn1	217	209	326	379	319	605	5.73641	7.44751	6.93456	10.3114	10.7421	15.0846	0.0119222	0.651973
ENSMUSG00000075284	Wipf1	54	38	58	40	49	109	2.0234	1.83	1.7266	1.30619	2.31646	3.24665	0.850842	0.240822
ENSMUSG00000075289	Carns1	29	29	35	23	20	24	1.2927	1.63212	1.22673	0.866664	1.09013	0.837184	0.560792	-0.59994
ENSMUSG00000024941	Scyl1	512	521	841	528	364	648	34.5665	45.0268	45.6311	30.894	31.1838	34.6264	0.0499016	-0.417512
ENSMUSG00000024940	Ltbp3	646	566	1145	823	446	1026	22.1393	24.8588	31.5515	24.4892	19.4534	27.8724	0.664173	-0.178152
ENSMUSG00000024943	Smc5	52	58	103	75	43	73	1.6021	2.29255	2.58739	2.03043	1.68676	1.80358	0.740656	-0.279593
ENSMUSG00000024942	Capn1	433	408	730	465	296	510	24.8583	29.9694	33.679	23.1661	21.5934	23.1694	0.0550903	-0.428322
ENSMUSG00000024944	Arl2	482	444	785	469	394	539	74.9787	88.479	98.1146	63.2454	77.8488	66.3926	0.1291	-0.382092
ENSMUSG00000024947	Men1	565	462	818	708	375	703	36.9227	38.2779	42.2242	40.1581	30.2858	36.261	0.538142	-0.18517
ENSMUSG00000024140	Epas1	136	238	497	168	51	208	4.37083	9.8357	12.889	4.68312	2.08052	5.30461	0.0459479	-1.20387
ENSMUSG00000024949	Sf1	3270	2680	4657	3305	2496	4403	160.035	162.84	182.386	135.636	154.269	173.334	0.257903	-0.181867
ENSMUSG00000024948	Map4k2	92	70	177	154	94	187	3.52746	3.4158	5.43544	5.11805	4.54539	5.66062	0.706272	0.255964
ENSMUSG00000079614	Seh1l	491	549	670	905	700	1201	24.8621	35.5548	27.2313	39.7475	45.0529	48.1483	0.0103058	0.555259
ENSMUSG00000005615	Pcyt1a	331	344	511	425	320	575	12.3086	16.3698	15.2508	46.5939	15.1313	16.9278	0.984827	0.0120544
ENSMUSG00000005610	Eif4g2	23037	19780	28416	28741	25048	39925	557.734	585.095	520.087	566.451	723.913	762.831	0.115678	0.263178
ENSMUSG00000040570	Rundc3b	47	55	55	68	64	127	3.23181	5.62553	3.46423	4.51832	6.55507	7.64327	0.461991	0.534646
ENSMUSG00000051098	Mblac2	54	72	58	118	78	81	2.40234	4.09568	2.06157	4.57799	4.42072	3.32568	0.635908	0.428289
ENSMUSG00000046934	Csl	50	34	60	82	44	71	4.50324	3.88989	4.3484	6.47083	5.04279	5.05615	0.699197	0.321887
ENSMUSG00000026547	Tagln2	4336	3509	6605	2382	2238	3557	486.923	504.507	595.794	231.878	319.52	316.179	8.71304e-09	-0.919945
ENSMUSG00000000326	Comt	40	49	87	0	0	36	3.57291	5.63654	6.23304	0	0	2.55149	0.538142	-2.67479
ENSMUSG00000003617	Cp	63	29	68	16	0	0	2.42573	1.43032	2.0934	0.530149	0	0	0.0278119	-3.49033
ENSMUSG00000002059	Rab34	1185	856	1782	990	798	1270	132.485	123.131	159.523	98.2534	110.725	110.724	0.0301358	-0.417504
ENSMUSG00000002058	Unc119	662	418	736	591	391	725	88.6658	71.6888	79.1322	68.649	66.6275	76.8594	0.404487	-0.227232
ENSMUSG00000002055	Spag5	63	26	57	118	41	47	2.8473	1.50926	2.08201	4.66944	2.34183	1.67008	0.774009	0.383221
ENSMUSG00000002052	Supt6	1892	1733	2773	2566	1675	2977	51.9263	60.9074	61.136	61.0701	58.4499	64.6927	0.905657	0.0355618
ENSMUSG00000002550	Uck1	467	297	531	464	343	690	41.3977	33.7173	37.858	35.6684	38.654	48.4834	0.905657	0.0670761
ENSMUSG00000046062	Ppp1r15b	49	53	67	95	70	91	1.55797	2.15913	1.71082	2.60257	2.83071	2.27051	0.447035	0.469951
ENSMUSG00000016356	Col20a1	0	0	0	20	7	11	0	0	0	0.600268	0.301241	0.29689	0.0074258	5.92963
ENSMUSG00000064302	Clasp1	474	472	813	734	485	817	10.9543	13.5907	14.7519	14.3295	13.8694	14.558	0.836616	0.0878347
ENSMUSG00000064307	Lrrc51	10	10	24	48	26	25	1.6705	2.59879	3.89749	8.37139	6.65843	4.00441	0.284732	1.11512
ENSMUSG00000078139	AK157302	10	3	12	15	10	9	0.91768	0.350118	0.883979	1.14574	1.16454	0.655163	0.874879	0.411843
ENSMUSG00000078134	Gm12355	93	100	129	119	75	135	12.5862	17.2637	13.9999	13.9254	12.7914	14.4405	0.870332	-0.128635
ENSMUSG00000038831	Ralgps1	64	50	195	121	82	201	2.21067	1.8504	4.79681	3.03355	2.98335	4.60805	0.76665	0.318112
ENSMUSG00000014195	Dnajc7	1308	1022	1387	1766	1223	2020	99.9558	99.9603	85.1599	117.425	118.821	122.222	0.0919869	0.280316
ENSMUSG00000001506	Col1a1	3650	3225	4841	703	434	659	109.624	124.036	116.804	18.2858	16.5398	15.6683	4.77522e-146	-2.84
ENSMUSG00000001507	Itga3	167	172	340	313	206	299	6.11271	8.02534	9.98586	9.93504	9.56986	8.67132	0.765107	0.175452
ENSMUSG00000019261	Map1s	39	0	0	36	19	41	2.05529	0	0	1.62979	1.28355	1.72413	0.777337	1.08518
ENSMUSG00000092060	Bend4	34	15	39	34	26	25	0.704512	0.399214	0.710315	0.681848	0.763393	0.44027	0.955254	-0.101727
ENSMUSG00000017550	Atad5	26	0	30	31	23	34	0.621605	0	0.58975	0.645069	0.707988	0.654068	0.804038	0.659343
ENSMUSG00000022051	Bnip3l	346	296	391	499	324	518	18.8968	20.684	17.1477	23.6273	22.5125	22.3736	0.438406	0.227089
ENSMUSG00000038517	Tbkbp1	54	40	80	26	25	49	4.47851	5.36256	4.90182	1.93698	4.29622	2.92711	0.150632	-0.918674
ENSMUSG00000022052	Ppp2r2a	2303	2076	2808	2368	2296	3325	102.256	118.066	100.16	91.1886	129.648	116.853	0.956659	0.0275448
NewGene_6012	NewGene_6012	162	133	228	361	200	306	8.41425	8.82378	9.4923	16.2435	13.1932	12.5767	0.0335401	0.604797
ENSMUSG00000010021	Kif19a	30	9	50	26	0	35	1.53393	0.551015	2.07059	1.15708	0	1.43067	0.782776	-0.755042
NewGene_3024	NewGene_3024	8377	1041	4604	4213	3542	4818	1736.74	276.38	766.827	757.315	933.807	790.716	0.916547	-0.225507
ENSMUSG00000065952	C330021F23Rik	281	69	161	584	86	139	30.8375	9.65834	14.2088	55.5682	11.9384	12.0718	0.844378	0.489705
ENSMUSG00000065954	Tacc1	42	28	57	47	43	46	0.956237	0.796229	1.02958	0.914599	1.22736	0.820264	0.983642	0.032228
ENSMUSG00000010651	Acaa1b	375	248	459	311	294	290	39.4399	33.4747	38.8372	28.3758	39.2987	24.1641	0.457257	-0.332665
ENSMUSG00000054967	Zfp647	6	0	0	9	0	8	0.480959	0	0	0.566942	0	0.501445	0.865698	1.15432
ENSMUSG00000041308	Sntb2	21	36	66	65	53	75	0.36618	0.81359	0.937003	1.00011	1.19784	1.05673	0.538529	0.563766
ENSMUSG00000041303	Gtf3c3	87	64	88	148	59	131	3.35194	3.13911	2.74236	4.98203	2.88718	4.03017	0.668509	0.315386
ENSMUSG00000000365	Rnf17	93	101	97	138	73	166	3.12316	4.37434	2.62282	4.02576	3.11085	4.42489	0.863513	0.158032
ENSMUSG00000022016	Akap11	15	0	13	26	0	0	0.311213	0	0.246653	0.484835	0	0	0.979062	-0.218744
ENSMUSG00000022010	Tsc22d1	1708	1559	2515	1263	1016	1607	150.39	165.166	165.594	89.967	97.705	112.391	7.42094e-08	-0.693738
ENSMUSG00000022013	Dnajc15	278	244	301	487	264	462	13.0202	8.9552	27.8134	12.1429	9.61965	14.6031	0.194516	0.390273
ENSMUSG00000022012	Enox1	44	32	40	34	20	39	2.4541	2.3143	1.78299	1.64896	1.4226	1.75268	0.606425	-0.491865
ENSMUSG00000022019	Tdrd3	33	12	21	26	19	20	1.10371	0.508885	0.56113	0.737113	0.779788	0.53302	0.953278	-0.122421
ENSMUSG00000020527	Myo19	40	42	79	66	77	81	1.70922	2.32384	2.75789	2.46972	4.23348	2.78024	0.622568	0.426632
ENSMUSG00000020525	Ppm1d	569	538	857	701	693	1082	34.9026	42.2827	42.2786	37.2943	54.0723	52.5801	0.538077	0.220538
ENSMUSG00000020524	Gria1	16	16	40	0	0	0	0.489849	0.652276	1.00137	0	0	0	4.80025e-05	-7.07021
ENSMUSG00000020523	Fam114a2	198	154	244	297	214	327	13.7297	13.7188	13.6036	17.8945	18.9439	18.0213	0.186206	0.365722
ENSMUSG00000020522	Mfap3	44	27	55	64	37	65	1.61432	1.25979	1.59966	2.03391	1.70358	1.86795	0.77921	0.273966
ENSMUSG00000020521	Rnft1	115	102	191	238	208	354	4.58118	5.21453	6.13661	8.23914	10.5572	11.1893	0.00299001	0.860222
ENSMUSG00000020520	Galnt10	65	78	109	90	44	89	2.44248	3.75685	3.2863	2.94735	2.07884	2.64515	0.642291	-0.341397
ENSMUSG00000059263	Usp47	1057	603	1214	1015	686	1118	32.9973	23.808	31.4987	28.2598	28.2599	28.6255	0.690249	-0.140632
ENSMUSG00000020566	Atp6v1c2	8	5	11	21	9	3	0.892985	0.677441	0.989146	2.01658	1.28946	0.268999	0.893606	0.415966
ENSMUSG00000013646	Sh3bp5l	235	263	380	250	164	305	13.8693	19.8707	18.0112	12.7542	12.2763	14.2265	0.151997	-0.438755
ENSMUSG00000028719	Cmpk1	343	316	360	248	270	422	19.2339	22.7076	16.2148	12.0548	19.2209	18.7274	0.612126	-0.266264
ENSMUSG00000028710	Atpaf1	12	0	12	16	12	25	0.760944	0	0.616522	0.914052	0.938307	1.29741	0.637035	1.09146
ENSMUSG00000025582	Nptx1	34	27	41	38	31	28	1.14526	1.14053	1.12301	1.12376	1.34052	0.756393	0.91751	-0.156718
ENSMUSG00000039176	Polg	587	507	702	761	474	737	13.3207	14.7303	12.8091	14.9942	13.6716	13.2481	0.985932	-0.00906668
ENSMUSG00000039178	Tbc1d19	103	111	141	156	184	217	8.00076	12.2521	8.84011	10.5487	18.3012	13.4137	0.263446	0.547862
ENSMUSG00000067629	Syngap1	186	138	203	190	120	224	6.16683	6.41469	5.9136	7.80851	4.76577	6.24626	0.809746	-0.134715
ENSMUSG00000025092	Hspa12a	13	0	21	22	22	22	0.393304	0	0.521616	0.58548	0.851167	0.538781	0.646927	1.03417
ENSMUSG00000021737	Psmd6	231	173	221	451	223	320	29.5806	28.2951	22.7447	50.1083	36.2662	32.5251	0.193753	0.514241
ENSMUSG00000021731	Mrps30	172	150	196	171	183	189	9.20702	10.2823	8.44442	7.93015	12.4452	8.01872	0.98147	-0.0246147
ENSMUSG00000021733	Slc4a7	31	28	27	63	29	23	0.676181	0.774889	0.472837	1.18877	0.786844	0.381801	0.877109	0.273204
ENSMUSG00000021732	Fgf10	61	96	81	90	67	162	2.61025	5.28183	2.78838	3.34663	3.66886	5.51888	0.872916	0.188283
ENSMUSG00000021738	Atxn7	37	30	17	41	33	49	0.955109	0.993841	0.347424	0.902212	1.06655	0.997743	0.819926	0.343405
ENSMUSG00000035877	Zhx3	36	49	77	94	32	85	0.653716	1.1498	1.13722	1.51444	0.757042	1.24029	0.876937	0.202271
ENSMUSG00000103442	Pcdha1	16	47	114	68	0	2	0.540946	2.10615	3.24143	2.09561	0	0.038363	0.751398	-1.48852
ENSMUSG00000052934	Fbxo31	269	199	338	498	274	465	10.9611	10.4103	11.0964	17.6364	14.2362	15.016	0.0437903	0.48225
ENSMUSG00000022837	Iqcb1	102	101	178	171	154	237	6.43947	8.18529	9.06309	9.41546	12.3979	11.9135	0.273274	0.455951
ENSMUSG00000022836	Mylk	226	175	345	125	69	149	5.13403	5.08948	6.2912	2.46337	1.9828	2.67654	1.45002e-06	-1.25598
ENSMUSG00000039824	Myl6b	10	9	13	8	5	6	1.68037	1.78738	1.77529	1.1375	1.07939	0.702249	0.640311	-0.873881
ENSMUSG00000039828	Wdr70	288	260	401	312	218	491	24.0733	27.8605	27.0122	22.6288	23.1924	32.5466	0.925967	-0.0580771
NewGene_323	NewGene_323	895	591	1246	908	494	911	187.149	158.247	209.423	164.644	131.22	150.911	0.125733	-0.361241
ENSMUSG00000051671	Coa6	111	84	128	144	100	120	26.4638	25.4065	24.4856	29.6563	30.0307	22.604	0.947082	0.0611814
ENSMUSG00000070348	Ccnd1	82	72	135	7	0	4	3.90403	4.33332	5.13542	0.28163	0	0.148791	8.62338e-13	-4.87024
ENSMUSG00000020069	Hnrnph3	813	685	1259	1201	633	1328	69.5688	77.0174	84.7283	86.991	66.8817	89.916	0.909712	0.053602
ENSMUSG00000020063	Sirt1	172	132	200	248	187	320	6.94302	6.81741	6.47812	8.69382	9.55549	10.2065	0.122639	0.443907
ENSMUSG00000020064	Herc4	217	182	228	363	295	516	9.85176	10.605	8.30664	14.3169	17.0489	18.5856	0.00232334	0.747618
ENSMUSG00000030960	Eef1akmt2	207	93	115	180	112	216	35.8597	19.7058	16.8091	27.3197	26.791	31.1365	0.922286	0.109758
ENSMUSG00000030967	Zranb1	425	375	551	797	594	900	15.0883	17.0649	24.7203	29.5249	26.8763	34.2679	2.63756e-05	0.63272
ENSMUSG00000030965	Abraxas2	352	380	410	720	495	963	21.6251	29.9071	20.2402	38.4102	38.7364	46.8619	0.00149273	0.743253
ENSMUSG00000031969	Acad8	87	51	88	76	63	72	5.85446	5.04124	4.45262	4.03103	4.92667	3.62886	0.841985	-0.192725
ENSMUSG00000070699	Sars2	95	91	146	89	57	112	9.01014	11.0838	11.1594	7.29965	6.86289	8.38952	0.254707	-0.50861
ENSMUSG00000004105	Angptl2	7	8	11	3	0	2	0.357029	0.546489	0.455659	0.092817	0	0.084456	0.205573	-2.60468
ENSMUSG00000070697	Utp3	10	7	22	15	13	23	1.06346	0.953063	1.84687	1.33933	1.72763	1.90711	0.881016	0.316429
ENSMUSG00000033703	Fuk	105	60	122	125	79	150	4.75548	3.50253	4.48453	4.94412	4.58513	5.39693	0.819039	0.173085
ENSMUSG00000033701	Acbd6	0	135	0	128	0	303	0	5.49643	0	3.53452	0	7.63478	0.936447	0.963834
ENSMUSG00000033707	Lrrc24	25	22	46	87	67	91	2.31674	2.55484	3.41975	7.0359	7.88057	6.71722	0.00690091	1.3117
ENSMUSG00000037466	Tedc1	21	12	15	41	0	0	0.927928	0.675149	0.526783	1.56219	0	0	0.925724	-0.47687
ENSMUSG00000037465	Klf10	129	123	243	163	100	219	7.5057	9.1696	11.3846	8.2569	7.41568	10.1136	0.802803	-0.171789
ENSMUSG00000037461	Ints7	132	132	193	237	115	271	4.39484	5.61006	5.14084	6.84435	4.83329	7.12143	0.603546	0.270451
ENSMUSG00000031709	Tbc1d9	28	0	48	49	15	0	0.912675	0	1.34096	1.47877	0.616212	0	0.979459	-0.150484
ENSMUSG00000031708	Tecr	7501	4805	9321	9457	5606	10930	1171.32	957.268	1170.56	1271.85	1104.73	1340.29	0.600434	0.13074
ENSMUSG00000031706	Rfx1	264	185	365	209	147	317	11.2437	10.958	12.5118	7.71769	7.95334	11.4297	0.231697	-0.41065
ENSMUSG00000031701	Dnaja2	1687	1520	1799	1821	1672	2435	102.894	118.716	88.1743	96.3349	129.661	117.613	0.814798	0.101221
ENSMUSG00000031700	Gpt2	140	158	327	387	178	452	6.82109	9.87705	12.8216	16.3901	11.0421	17.5111	0.220556	0.558235
ENSMUSG00000031703	Itfg1	340	280	440	634	489	929	18.2896	19.2776	19.0298	29.6026	33.454	39.5849	5.90992e-06	0.80849
ENSMUSG00000023009	Nckap5l	16	21	30	26	9	13	0.583776	0.966946	0.877031	0.82276	0.417822	0.374604	0.672961	-0.628497
ENSMUSG00000023008	Fmnl3	725	674	1068	736	425	821	29.1764	34.7383	34.5283	25.6928	21.7186	26.1688	0.00653817	-0.464806
ENSMUSG00000023004	Tuba1b	23785	21411	37797	25335	20191	31543	2430.34	2801.85	3102.69	2244.81	2623.36	2551.64	0.210116	-0.213892
ENSMUSG00000023007	Prpf40b	368	350	673	448	361	665	31.5147	25.3549	39.2757	27.4343	27.4317	33.7985	0.962939	-0.0309366
ENSMUSG00000023000	Dhh	45	35	44	24	18	15	1.90268	1.82521	1.51512	0.870243	1.19801	0.528129	0.109204	-1.22808
ENSMUSG00000003452	Bicd1	76	21	79	68	44	89	1.42044	0.478345	1.54982	1.86402	1.02909	1.36228	0.952566	0.0929075
ENSMUSG00000026036	Nif3l1	102	102	84	148	116	139	4.78696	6.14133	3.17801	6.03073	6.91297	5.18831	0.6736	0.321527
ENSMUSG00000026035	Ppil3	295	232	191	335	213	257	38.5372	38.6778	20.0302	37.8983	35.3916	26.5499	0.994443	-0.00906306
ENSMUSG00000026034	Clk1	237	219	241	296	214	402	23.428	27.7248	19.168	25.4286	26.8741	31.5286	0.666634	0.207589
ENSMUSG00000026039	Sgo2a	7	0	11	12	0	6	0.245936	0	0.316352	0.350641	0	0.170528	0.985535	-0.116955
ENSMUSG00000034285	Nipsnap1	480	334	664	674	449	734	44.3349	39.4521	49.2558	53.9924	52.6999	53.6733	0.402223	0.217347
ENSMUSG00000000957	Mmp14	3398	3054	4805	2617	1860	3175	233.11	268.28	264.785	155.659	162.192	172.421	8.68619e-14	-0.691465
ENSMUSG00000073639	Rab18	555	524	725	682	468	843	15.1464	18.3229	15.9101	20.1946	16.2469	18.2342	0.983848	-0.00969628
ENSMUSG00000049553	Polr1a	85	79	115	150	97	170	1.6334	1.9496	1.77901	2.50388	2.36221	2.58693	0.290695	0.434229
ENSMUSG00000049551	Fzd9	7	6	6	38	37	35	0.50643	0.574289	0.369407	2.50108	3.62805	2.14604	0.00296588	2.4334
ENSMUSG00000049550	Clip1	128	125	150	168	113	172	3.73827	4.62579	3.48363	4.22264	4.15298	3.93195	0.985535	0.0163344
ENSMUSG00000049556	Lingo1	140	166	259	109	66	167	8.77043	13.2509	11.752	5.23204	4.07822	8.40037	0.0201413	-0.893904
ENSMUSG00000069678	Pcgf1	207	234	317	406	299	288	40.0924	59.2306	49.3334	70.791	74.1813	44.1473	0.604531	0.294309
ENSMUSG00000046269	Usp27x	211	142	231	140	121	266	11.5673	9.96561	10.1709	6.66487	8.41119	11.5457	0.586473	-0.305147
NewGene_8729	NewGene_8729	37	21	48	48	33	36	16.5321	12.0832	17.3358	18.6595	19.1102	12.8186	0.964368	0.0709871
ENSMUSG00000022353	Mtss1	376	299	433	357	296	480	13.5405	13.8031	12.6017	11.1591	13.5694	13.6826	0.81509	-0.104208
ENSMUSG00000022350	Washc5	244	209	241	410	266	457	10.7571	11.8528	8.58993	15.7462	14.9549	16.1003	0.0441859	0.537978
ENSMUSG00000022351	Sqle	351	307	544	525	417	693	22.6491	25.3166	28.1801	29.3564	34.2376	35.407	0.177345	0.327201
ENSMUSG00000022354	Ndufb9	0	0	7	9	0	8	0	0	1.30361	1.85952	0	1.42602	0.848832	1.26083
ENSMUSG00000022358	Fbxo32	40	33	62	62	62	93	1.01001	1.06961	1.26469	1.36717	1.99398	1.87339	0.367407	0.586802
ENSMUSG00000034868	Myl12b	495	246	467	634	6	424	41.0936	26.1341	31.1167	45.6741	0.629151	27.8841	0.909187	-0.466642
ENSMUSG00000034863	Ano8	331	366	590	475	248	591	15.5456	22.0508	22.2768	19.91	15.0249	22.0142	0.809314	-0.136573
ENSMUSG00000037960	Card19	1413	949	2044	1407	983	1505	312.828	269.147	363.681	270.247	276.861	263.876	0.21699	-0.271349
ENSMUSG00000045790	Ccdc149	15	12	23	27	9	20	0.789897	0.772533	0.964306	1.24242	0.561314	0.830449	0.996113	0.0135871
ENSMUSG00000006241	Ccdc159	25	25	39	15	19	6	2.80997	3.68097	3.69236	1.30728	2.6761	0.488902	0.37071	-1.13956
ENSMUSG00000042211	Fbxo38	94	87	111	148	103	231	3.81295	4.50326	3.5962	5.19115	5.26717	7.40344	0.212214	0.542025
ENSMUSG00000042210	Abhd14a	15	4	16	28	9	16	2.09436	0.704877	1.80044	3.39562	1.58878	1.76975	0.818733	0.493479
ENSMUSG00000042213	Zfand4	15	21	27	39	26	61	0.784327	1.4663	1.18258	1.84212	1.78536	2.65447	0.355158	0.82054
ENSMUSG00000042215	Bag2	108	73	127	93	78	111	10.2988	8.90863	9.73834	7.71881	9.43557	8.3786	0.715121	-0.236934
ENSMUSG00000042216	Sgsm1	185	119	219	178	115	189	6.35602	5.31111	6.14566	11.4777	5.03966	5.91189	0.603611	-0.241339
ENSMUSG00000045248	Med26	69	54	73	108	65	87	4.06407	4.05495	3.44761	5.55279	4.85541	4.05199	0.725324	0.272142
ENSMUSG00000032423	Syncrip	3824	2942	4251	4009	3623	5733	108.299	143.926	83.815	97.1623	200.936	119.626	0.598701	0.14731
ENSMUSG00000032422	Snx14	29	20	29	105	41	133	1.60938	1.40273	1.33326	5.18353	2.93514	6.03167	0.00261554	1.62742
ENSMUSG00000029093	Sorcs2	0	11	19	0	0	10	0	0.434307	0.461147	0	0	0.244923	0.684636	-1.9283
ENSMUSG00000031143	Ccdc22	780	581	857	722	515	750	59.0069	56.2818	52.0955	47.3683	49.5145	44.9301	0.164512	-0.288265
NewGene_7245	NewGene_7245	779	573	904	839	570	860	18.199	17.126	16.9629	16.9938	16.9176	15.8955	0.667103	-0.119094
ENSMUSG00000041548	Hspb8	106	15	28	222	20	47	10.326	1.82791	2.16042	18.8654	2.39942	3.62644	0.722753	0.729892
ENSMUSG00000019173	Rab5c	3846	3015	6089	3148	2760	4743	357.655	349.593	454.773	247.134	317.656	339.966	0.061178	-0.383201
ENSMUSG00000024590	Lmnb1	492	468	721	673	490	749	30.8093	37.5218	36.2785	36.5172	39.0025	37.1098	0.881879	0.0606241
ENSMUSG00000000168	Dlat	548	463	697	833	725	1004	24.1613	26.1693	24.7106	31.8605	40.6555	35.0534	0.0129415	0.471536
ENSMUSG00000026456	Cyb5r1	717	623	957	1234	798	1254	69.381	77.3183	74.5154	103.683	98.3643	96.2373	0.0071289	0.384129
ENSMUSG00000039137	Whrn	83	40	142	116	52	97	3.61078	2.24767	5.01255	4.40734	4.1407	3.3695	0.951971	-0.080854
ENSMUSG00000041895	Wipi1	186	111	234	170	67	209	9.90339	7.56295	10.0181	7.85508	4.51137	8.81563	0.46712	-0.424049
ENSMUSG00000041890	Git2	108	90	141	166	99	146	6.43383	6.85853	6.74528	8.57681	7.50407	6.85278	0.829274	0.149478
ENSMUSG00000041891	Lman1	448	367	495	1060	684	929	22.3467	23.4646	19.8776	45.9346	43.4166	36.7551	1.25002e-06	0.89514
ENSMUSG00000051118	Olfr77	5	5	9	11	7	11	0.083924	0.113151	0.125451	0.17532	0.147242	0.153338	0.841958	0.49414
ENSMUSG00000056724	Nbeal2	30	25	55	62	25	44	0.605351	0.634292	0.878792	1.07652	0.622245	0.693438	0.926793	0.13556
ENSMUSG00000014837	4931428F04Rik	15	14	40	19	3	6	0.746451	0.846264	1.58551	1.14362	0.242077	0.234734	0.341314	-1.40344
ENSMUSG00000000838	Fmr1	1351	864	1402	1013	975	1423	57.8074	45.135	47.8697	36.136	53.7159	47.886	0.58387	-0.195552
ENSMUSG00000055320	Tead1	559	441	752	270	265	392	11.4811	17.8677	10.9306	4.3631	6.20526	5.54229	4.80204e-07	-1.02411
ENSMUSG00000057181	5730455P16Rik	22	15	47	64	24	33	1.80079	0.702537	1.44779	4.34434	2.71897	1.57261	0.740337	0.456226
ENSMUSG00000016528	Mapkapk2	1772	1598	2698	1937	1254	2369	110.581	127.66	135.251	104.801	99.5027	117.038	0.0874396	-0.264525
ENSMUSG00000016526	Dyrk3	22	18	30	37	20	42	1.22227	1.28704	1.33315	1.76929	1.42059	1.85504	0.7799	0.347809
ENSMUSG00000016520	Lnx2	43	42	81	80	46	74	1.66419	2.08687	2.54202	2.69956	2.28312	2.28058	0.886807	0.156742
ENSMUSG00000053600	Zfp472	11	12	24	17	15	24	0.793577	1.12509	1.41356	1.09852	1.41959	1.40999	0.938777	0.1563
ENSMUSG00000053604	Rpia	80	55	139	157	54	128	7.70166	6.76084	10.821	13.204	6.66831	9.80906	0.87217	0.176904
ENSMUSG00000059495	Arhgef12	297	257	343	477	262	504	4.97025	5.5201	4.63802	6.89319	5.50596	6.6807	0.299949	0.302165
ENSMUSG00000036139	Hoxc9	605	494	1155	423	372	650	45.3561	47.4232	69.5934	27.5065	35.4502	38.5889	0.00758097	-0.726687
ENSMUSG00000036138	Acaa1a	662	498	777	598	443	698	66.8633	64.3753	63.041	52.3782	56.8269	55.8129	0.128378	-0.285499
ENSMUSG00000099041	Gm28035	221	0	317	314	161	312	9.27117	0	10.6928	11.4196	8.59614	10.3675	0.92164	0.551339
ENSMUSG00000051934	Spats2	75	57	84	91	58	86	4.2743	4.17283	5.38996	4.51821	4.24271	3.90694	0.992834	-0.0126729
ENSMUSG00000097328	Tnfsf12	226	163	283	105	87	163	27.9926	25.7497	28.0381	11.2846	13.8394	15.9915	0.000109263	-1.05356
ENSMUSG00000037664	Cdkn1c	292	262	356	45	58	53	29.1476	32.3161	28.4225	3.97932	7.39027	3.9675	1.39703e-16	-2.62984
ENSMUSG00000015476	Prrt1	60	58	69	41	29	46	5.45761	6.75729	5.03199	3.22419	3.36752	3.27303	0.128399	-0.845356
ENSMUSG00000039715	Wdr34	88	32	73	88	39	81	8.54787	4.01443	5.7333	7.47637	4.8216	6.22501	0.981858	-0.0369283
ENSMUSG00000039713	Plekhg5	10	0	9	11	0	0	0.426101	0	0.301495	0.37625	0	0	0.898608	-0.892486
ENSMUSG00000015478	Rnf5	430	336	664	469	367	591	61.7604	61.8646	76.6991	58.4587	67.009	67.2181	0.79871	-0.106914
ENSMUSG00000019433	Gipc1	194	107	247	275	146	247	22.6224	16.0103	23.1947	27.8349	21.7109	22.8032	0.785677	0.174665
ENSMUSG00000019432	Ddx39b	3590	2665	5361	3444	2248	3737	367.651	213.421	445.509	186.741	178.715	184.967	0.00257633	-0.409388
ENSMUSG00000112449	Srp54b	162	141	199	267	165	299	7.88967	8.76497	7.80934	11.2959	10.2445	11.5277	0.201443	0.388755
ENSMUSG00000031543	Ank1	76	81	126	94	83	109	1.64372	2.48913	2.27875	1.84588	2.25218	1.86392	0.92555	-0.0889417
ENSMUSG00000031540	Kat6a	493	398	660	559	353	616	9.61699	9.9919	10.3586	9.46129	8.74877	9.52818	0.538142	-0.156715
ENSMUSG00000031546	Gins4	100	27	64	83	55	76	13.1403	4.54378	6.77901	9.39707	9.21785	7.92412	0.974044	0.0584026
ENSMUSG00000031545	Gpat4	251	166	261	311	207	333	8.08176	6.85954	6.74772	8.69596	8.48925	8.48824	0.644421	0.192237
ENSMUSG00000062175	Tgif2	19	8	34	27	15	35	1.16157	0.58989	1.65976	1.39851	1.161	1.66671	0.898944	0.247873
ENSMUSG00000021087	Rtn1	1589	1393	2544	1482	1103	1822	150.787	179.861	206.156	119.354	130.776	140.171	0.00292828	-0.439141
ENSMUSG00000022191	Drosha	127	108	190	159	154	217	4.91952	5.34924	5.92181	5.34286	7.61749	6.68806	0.695597	0.221286
ENSMUSG00000022193	Psmb5	1000	602	1172	1028	481	656	198.021	152.551	186.396	176.535	120.945	102.829	0.187641	-0.469788
ENSMUSG00000022194	Pabpn1	1246	945	1484	1606	971	1445	186.073	177.374	170.017	194.239	151.168	162.393	0.998267	0.000670812
ENSMUSG00000022199	Slc22a17	1421	1199	2092	1818	1188	2126	107.949	116.465	127.498	119.71	114.631	127.702	0.983642	-0.00721991
ENSMUSG00000069622	Gm10273	34	7	6	86	7	14	5.36707	1.3572	0.758617	11.7615	1.25506	1.63191	0.70132	0.932046
NewGene_5758	NewGene_5758	845	621	801	768	750	1037	150.925	142.036	114.954	119.01	170.385	146.678	0.940651	0.0452777
ENSMUSG00000029670	Ing3	132	108	112	98	105	155	6.15838	6.44477	9.03436	9.25141	6.20516	11.6095	0.898061	-0.128787
ENSMUSG00000029674	Limk1	361	278	616	379	207	414	19.2659	18.9827	26.4566	17.5361	13.9391	17.5173	0.140118	-0.446117
ENSMUSG00000029675	Eln	149	112	162	13	10	15	6.84424	6.58679	6.01024	0.506658	0.553301	0.53038	8.69344e-20	-3.61655
ENSMUSG00000038145	Snrk	88	55	104	113	52	104	3.23731	2.59145	3.08094	3.62752	2.44691	3.04605	0.985664	-0.0213408
ENSMUSG00000038141	Tmem181a	104	72	81	120	178	122	4.09601	3.63641	2.56779	4.10565	8.93224	3.81974	0.387386	0.660532
ENSMUSG00000028108	Ecm1	209	153	326	118	72	102	19.5335	18.3201	24.5038	9.55973	8.50267	7.52294	3.4781e-06	-1.33036
ENSMUSG00000025358	Cdk2	767	688	1079	1009	658	1167	58.94	66.9875	65.7112	67.1042	63.737	70.2584	0.953278	0.0211194
ENSMUSG00000028101	Pias3	146	123	252	205	114	228	8.75534	9.45706	12.2238	10.7209	8.79054	10.939	0.942841	-0.0557046
ENSMUSG00000025351	Cd63	2105	1446	2540	2419	1213	1731	337.956	305.417	327.668	336.842	247.608	220.063	0.306675	-0.30533
ENSMUSG00000028104	Polr3gl	86	63	119	106	117	247	10.6314	9.94095	11.8971	11.4506	18.4183	24.3714	0.211506	0.677991
ENSMUSG00000028107	Tars2	77	47	0	85	65	87	5.71025	4.39519	0	5.43338	6.1154	5.1143	0.896091	0.656642
ENSMUSG00000028106	Rprd2	474	490	765	613	465	757	12.0362	16.5283	16.9423	13.3716	15.7992	16.1353	0.933875	-0.0412397
ENSMUSG00000062825	Actg1	30804	33421	41517	36927	29162	41168	2810.55	3905.24	3050.36	2941.96	3384.69	3057.93	0.707428	-0.117579
ENSMUSG00000111497	Gm38431	1281	117	2045	318	1127	1932	71.7868	6.2649	94.8657	11.5756	83.7146	87.641	0.997303	0.0175103
ENSMUSG00000049950	Rpp38	35	16	31	47	25	50	5.89696	3.48193	4.20002	6.84864	5.43361	6.74506	0.704008	0.425767
ENSMUSG00000052214	Opa3	23	24	38	23	18	37	1.17326	1.60283	1.57847	1.04124	1.1613	1.51137	0.853255	-0.269895
ENSMUSG00000019883	Echdc1	198	146	224	289	150	306	9.10847	8.59484	8.27736	11.5501	8.80703	11.1606	0.604632	0.229407
ENSMUSG00000053166	Cdh22	81	83	134	21	0	15	3.88331	5.10114	5.16443	0.859218	0	0.548204	4.80025e-05	-3.29617
ENSMUSG00000018287	Spag7	96	0	0	0	35	10	14.6726	0	0	0	6.78182	1.20277	0.937937	-0.942076
ENSMUSG00000018286	Psmb6	2177	1343	1872	1846	1316	1385	485.799	383.866	335.62	357.166	373.202	244.64	0.334324	-0.352759
ENSMUSG00000024758	Rtn3	4007	3214	4291	3253	3286	4951	250.786	257.844	122.046	99.8705	148.399	138.766	0.724982	-0.13367
ENSMUSG00000024759	Atl3	68	45	107	135	101	133	1.84786	1.57523	2.33921	3.20471	3.5201	2.89852	0.144647	0.671516
ENSMUSG00000021508	Cxcl14	122	107	135	14	19	15	11.8191	13.3326	10.5533	1.12655	2.29737	1.15043	3.47464e-11	-3.0189
ENSMUSG00000024750	Zfand5	2259	2028	2329	2471	2403	3654	141.96	163.174	117.55	134.66	192.03	181.752	0.526563	0.217141
ENSMUSG00000021500	Ddx46	379	159	297	191	116	226	11.8898	6.35408	7.47646	5.19562	4.59649	5.59907	0.0487825	-0.794958
ENSMUSG00000021504	B4galt7	220	180	387	422	282	453	18.3808	23.1126	41.0732	30.2636	29.9249	30.0883	0.10891	0.457824
ENSMUSG00000036376	Abt1	62	48	106	95	55	155	2.4696	2.44471	3.39018	3.26885	2.74519	4.90038	0.660696	0.346895
ENSMUSG00000036275	9530068E07Rik	850	842	1140	943	918	1299	61.1768	77.6555	65.9596	58.8673	84.0412	74.0365	0.949039	0.0364322
ENSMUSG00000036270	Edc4	890	792	1330	1380	840	1609	33.1491	37.7479	39.783	44.5732	39.797	47.4545	0.296495	0.204301
ENSMUSG00000036278	Macrod1	218	222	290	317	251	282	30.4317	39.7279	32.5436	38.3904	44.5367	31.1593	0.872916	0.108237
ENSMUSG00000022973	Synj1	108	66	70	113	86	127	2.705	2.08857	1.38419	2.44182	2.74076	2.52202	0.769219	0.257514
ENSMUSG00000022974	Paxbp1	202	147	146	261	164	314	9.37784	8.58897	5.4194	11.1245	9.49979	11.504	0.452347	0.381769
ENSMUSG00000027221	Chst1	691	537	897	234	137	234	45.8816	45.6959	47.8515	13.4484	11.562	12.3013	4.11502e-38	-1.94629
ENSMUSG00000027220	Syt13	0	13	0	13	0	13	0	0.757676	0	0.497973	0	0.486119	0.962003	0.355221
ENSMUSG00000027223	Mapk8ip1	1912	1564	2868	2029	1330	2621	105.304	109.962	127.844	97.5204	93.6435	116.571	0.231697	-0.219578
ENSMUSG00000040929	Rfx3	64	57	83	31	42	75	1.39761	1.41187	1.28638	0.519537	1.02993	1.15583	0.443244	-0.598277
ENSMUSG00000040928	S100pbp	51	58	57	75	61	75	2.04959	2.93883	1.8276	2.60545	3.07183	2.37187	0.853255	0.199402
ENSMUSG00000029993	Nfu1	90	63	88	77	75	115	13.2936	11.8467	10.4927	9.9007	14.1633	13.4848	0.991768	0.0155776
ENSMUSG00000029992	Gfpt1	67	98	113	163	83	173	1.89678	3.56226	2.57249	4.02794	2.99423	3.90939	0.530054	0.402573
ENSMUSG00000029998	Pcyox1	95	61	110	129	92	154	3.92647	3.21682	3.66451	4.63004	4.82721	5.0333	0.449619	0.370045
ENSMUSG00000006464	Bbs1	77	59	177	81	64	153	2.43484	2.40338	4.53142	2.2345	2.57273	3.86155	0.889028	-0.165958
ENSMUSG00000034120	Srsf2	9579	7959	9917	9682	9161	12304	923.266	983.962	767.45	834.988	1135.26	953.785	0.909712	0.0546851
ENSMUSG00000034121	Mks1	42	40	79	51	27	82	2.95298	3.62901	4.48085	3.1247	2.36593	4.6067	0.89552	-0.172069
ENSMUSG00000034126	Pomt2	146	114	174	143	111	196	5.10857	5.11133	4.88866	4.34131	4.94597	5.43489	0.902254	-0.0884123
ENSMUSG00000029330	Cds1	0	6	11	7	3	20	0	0.347988	0.387242	0.255568	0.166604	0.712663	0.881879	0.601002
ENSMUSG00000046434	Hnrnpa1	2855	2050	3752	3350	2029	3862	235.632	197.621	226.445	205.703	194.705	213.808	0.893606	-0.0416181
ENSMUSG00000046432	Bex3	159	108	0	202	56	64	30.2976	26.3474	0	33.3042	13.4249	9.62766	0.994443	-0.0530438
ENSMUSG00000035299	Mid1	72	55	94	35	15	48	3.22328	3.11506	3.3542	1.35063	0.807719	1.67113	0.00963368	-1.35304
ENSMUSG00000035298	Klhl35	34	13	50	51	27	28	3.03709	1.44512	3.65981	3.99622	3.05905	1.98294	0.962939	0.0911596
ENSMUSG00000035293	G2e3	27	19	39	72	45	57	0.696573	0.633903	0.810163	1.62457	1.4772	1.16156	0.141927	0.940633
ENSMUSG00000035297	Cops4	357	306	548	417	331	701	36.1941	39.7342	44.6091	36.6875	42.7099	56.2975	0.826005	0.118833
ENSMUSG00000042535	Gtpbp1	601	662	1004	719	557	1006	32.4296	46.6924	44.2214	34.3803	37.8842	41.8897	0.74961	-0.130051
ENSMUSG00000007415	Gatad1	737	490	971	676	592	890	51.5355	43.9052	54.5731	41.0023	52.6201	49.2599	0.756262	-0.122038
ENSMUSG00000007411	Mark3	1212	974	1497	1295	1083	1839	64.0647	72.9628	63.6334	59.4332	73.7953	77.0349	0.86808	0.0613187
ENSMUSG00000027340	Slc23a2	356	308	443	351	317	414	9.94785	11.0055	9.95193	8.50284	11.261	9.15536	0.739615	-0.145438
ENSMUSG00000075327	Zbtb2	85	56	94	59	39	68	4.64862	3.91888	4.15558	2.78852	2.67612	2.93712	0.213442	-0.637678
ENSMUSG00000001150	Mcm3ap	77	45	82	79	41	58	2.13179	1.58354	1.81293	1.87693	1.4276	1.25328	0.715121	-0.317619
ENSMUSG00000001157	Gmcl1	221	188	246	264	236	238	13.3067	14.5347	11.8985	13.7932	18.083	11.3316	0.925724	0.0744502
ENSMUSG00000001158	Snrnp27	254	166	358	192	167	351	44.8819	37.5438	50.9517	29.4594	37.5044	49.1141	0.646927	-0.254347
ENSMUSG00000032212	Sltm	282	148	366	201	124	202	13.3387	8.98393	13.9105	8.23324	7.58674	7.56578	0.0401559	-0.691411
ENSMUSG00000032216	Nedd4	3063	2591	3373	3447	2827	5375	99.1876	107.44	87.7502	96.7856	116.388	137.796	0.447035	0.202389
ENSMUSG00000032217	Rnf111	1050	890	1175	1006	1076	1484	38.6005	41.4212	34.2687	32.2714	50.4914	43.1848	0.894056	0.0752118
ENSMUSG00000032218	Ccnb2	495	610	647	621	513	724	57.5024	90.8759	60.3745	62.617	75.8806	66.6372	0.916408	-0.069288
ENSMUSG00000040265	Dnm3	16	14	43	3	8	13	0.376903	0.422852	0.824903	0.057346	0.210729	0.241028	0.201094	-1.6381
ENSMUSG00000040263	Klhdc4	134	124	297	193	111	198	11.4297	13.5428	20.3892	14.3131	12.0546	13.4133	0.718991	-0.238985
ENSMUSG00000040268	Plekha1	205	250	387	374	240	440	9.64356	15.2249	14.6761	15.2739	14.3321	16.3914	0.715271	0.182624
ENSMUSG00000024251	Thada	9	9	20	13	10	17	0.183811	0.259034	0.362731	0.239944	0.261853	0.302746	0.994443	-0.0214699
ENSMUSG00000000282	Mnt	447	331	538	514	410	775	17.3388	16.4085	16.7658	17.2829	20.2054	23.8027	0.456913	0.227074
ENSMUSG00000024259	Slc25a46	84	45	66	135	75	166	3.38031	2.33466	2.12211	4.79723	3.86488	5.37022	0.122209	0.769708
ENSMUSG00000059486	Kbtbd2	366	289	336	437	338	661	16.8443	16.9869	12.4047	17.4213	19.7432	24.0749	0.315358	0.355298
ENSMUSG00000059482	2610301B20Rik	19	12	17	21	17	30	1.54594	1.27699	1.14547	1.46025	1.80237	1.97062	0.828583	0.353615
ENSMUSG00000027551	Zfp64	219	239	345	300	177	387	15.8744	22.312	20.2061	18.9711	16.4284	22.3344	0.92555	-0.0624071
ENSMUSG00000055489	Ano5	18	0	10	12	0	43	0.407533	0	0.182077	0.231317	0	0.77035	0.889802	0.679751
ENSMUSG00000005102	Eif2ak4	71	68	68	95	57	91	2.37138	2.89943	1.82603	2.75886	2.39981	2.42167	0.962939	0.0544039
ENSMUSG00000005103	Wdr1	1948	1747	2800	2270	1446	2726	112.287	128.984	129.689	113.435	106.009	124.419	0.363163	-0.156583
ENSMUSG00000055485	Soga1	21	43	68	50	19	62	0.463533	1.23462	1.23384	0.966249	0.53508	1.10256	0.908618	-0.199585
ENSMUSG00000015354	Pcolce2	149	103	171	184	78	156	5.96761	5.27895	5.50429	6.39161	3.94976	4.94525	0.814622	-0.174731
ENSMUSG00000015357	Clpx	157	100	128	199	148	227	9.65164	7.82809	6.32738	10.6286	11.5427	11.0486	0.341314	0.428475
ENSMUSG00000040482	Dxo	122	96	110	156	107	94	22.6638	23.2467	19.0632	23.7475	26.3818	13.855	0.995968	0.00804286
ENSMUSG00000040481	Bptf	440	297	566	460	418	513	14.8863	9.04012	10.9214	10.3517	18.1541	9.01329	0.98212	0.0158944
ENSMUSG00000040488	Ltbp4	128	153	189	125	57	95	4.2439	6.44744	5.03942	3.58551	2.37755	2.47009	0.023778	-0.930697
ENSMUSG00000051306	Usp42	187	173	225	151	168	172	6.45065	7.63108	6.2233	4.51385	7.34832	4.68703	0.53906	-0.343659
ENSMUSG00000047281	Sfn	6	5	12	11	1	11	0.643372	0.565632	1.03372	1.03792	0.140404	0.953982	0.953278	-0.206339
ENSMUSG00000047284	Neurl4	450	453	821	848	536	814	15.472	19.875	22.5989	25.2367	23.4385	22.2851	0.449619	0.242001
ENSMUSG00000016194	Hsd11b1	49	13	21	4	0	0	5.28061	1.77263	1.84723	0.332421	0	0	0.00383619	-4.55649
ENSMUSG00000052763	Zfp212	75	70	127	121	90	114	4.76261	5.62804	6.45141	6.62139	7.2742	5.7326	0.840848	0.16492
ENSMUSG00000018042	Cyb5r3	1437	1212	2376	1465	1027	2025	105.61	114.134	140.344	93.3879	95.9484	117.87	0.21699	-0.277927
ENSMUSG00000050947	Amigo1	153	124	175	162	102	160	5.40973	5.59057	4.96551	4.96878	4.55948	4.09126	0.636945	-0.234827
ENSMUSG00000025745	Hadha	250	157	331	346	235	379	11.0435	8.88667	11.7774	13.2815	13.2174	13.2958	0.438406	0.272219
ENSMUSG00000036078	Sigmar1	206	221	252	316	186	290	22.2856	30.6671	21.9713	29.7277	25.5878	24.8537	0.935876	0.0575789
ENSMUSG00000053411	Cbx7	59	32	54	96	36	73	3.56743	2.45532	2.6639	5.11151	2.78632	3.51356	0.740353	0.334982
ENSMUSG00000036073	Galt	68	66	88	84	43	83	6.512	8.03451	6.70387	6.93427	5.23361	6.27431	0.755931	-0.246658
ENSMUSG00000002346	Slc25a42	62	58	124	144	96	182	3.4135	4.09507	5.52005	6.95282	6.79774	7.99276	0.120807	0.677484
ENSMUSG00000055817	Mta3	39	0	0	65	27	44	2.61288	0	0	3.21215	2.53503	2.00324	0.789742	1.60504
ENSMUSG00000037031	Tspan15	128	96	191	126	105	171	6.25784	5.97041	7.47271	5.34111	6.53398	6.60452	0.822905	-0.151485
ENSMUSG00000037032	Apbb1	1357	1162	2159	1422	938	1526	83.9686	92.7927	107.326	76.3042	73.7556	74.7451	0.0130978	-0.380903
ENSMUSG00000020923	Ubtf	1345	1211	1887	1278	991	1828	52.7974	63.4624	60.4832	43.8428	49.3063	58.6605	0.181586	-0.258271
ENSMUSG00000020922	Lsm12	2299	1641	2661	1911	1851	2729	181.429	165.839	168.747	131.719	187.606	170.531	0.694422	-0.133816
ENSMUSG00000020921	Tmem101	322	247	594	398	286	501	36.3769	35.6908	53.9066	39.0365	41.0807	44.8403	0.923113	-0.0638393
ENSMUSG00000014602	Kif1a	1264	1304	2085	1805	1037	2045	27.5313	36.3646	36.5387	34.1182	28.6234	35.3775	0.840848	-0.0793203
ENSMUSG00000020926	Adam11	19	0	20	11	13	0	0.650934	0	0.548362	0.305333	0.571731	0	0.925724	-0.483684
ENSMUSG00000020925	Ccdc43	7	0	0	24	0	15	0.463706	0	0	1.55444	0	0.877621	0.635047	2.14039
ENSMUSG00000014606	Slc25a11	1048	784	1273	912	515	853	109.058	104.419	106.414	82.2749	68.1078	70.2118	0.000169227	-0.582879
ENSMUSG00000020929	Eftud2	1650	1550	2476	2136	1418	2588	88.0114	105.876	106.066	98.7548	96.1476	109.275	0.937483	-0.0265533
ENSMUSG00000030022	Adamts9	17	0	0	23	7	20	0.36098	0	0	0.427851	0.186843	0.347808	0.726925	1.31038
ENSMUSG00000030020	Prickle2	0	5	8	6	7	2	0	0.143355	0.128762	0.114489	0.198428	0.035399	0.960829	0.25421
ENSMUSG00000030029	Lrig1	10	11	18	13	8	16	0.329518	0.490181	0.495727	0.388363	0.332094	0.437248	0.923113	-0.218541
ENSMUSG00000063142	Kcnma1	28	42	52	17	8	23	0.402874	2.67231	2.1088	0.33099	0.131083	0.893478	0.0415419	-1.54463
ENSMUSG00000109324	Prmt1	3970	3262	4994	3132	2309	4106	341.462	358.884	349.821	233.695	250.795	276.555	6.22424e-07	-0.49908
ENSMUSG00000048076	Arf1	22489	19471	32141	20573	18492	27999	2207.57	2438.62	2551.44	1763.73	2326.53	2188.54	0.159106	-0.252697
ENSMUSG00000039501	Znfx1	63	62	116	147	62	113	1.54384	1.94489	2.29617	3.13421	1.92566	2.20049	0.724434	0.285704
ENSMUSG00000039509	Nup133	81	39	76	219	53	153	2.46837	1.52035	1.84914	5.82067	2.05027	3.70706	0.17778	0.928136
ENSMUSG00000056899	Immp2l	31	0	11	0	13	0	5.56131	0	1.55629	0	2.97637	0	0.810962	-1.34102
ENSMUSG00000056895	Hist3h2ba	629	424	702	434	214	240	182.28	157.296	163.394	109.066	78.6287	55.051	0.000588013	-1.0947
ENSMUSG00000021326	Trim27	683	672	780	806	548	848	28.1948	35.5375	25.8785	28.8562	28.7762	27.7079	0.775394	-0.114973
ENSMUSG00000022781	Pak2	280	272	359	397	264	491	8.68603	10.7781	8.93371	10.6591	10.3806	12.0587	0.628797	0.177597
ENSMUSG00000022787	Wdr53	34	24	57	40	53	44	4.31166	3.89969	5.76368	4.41318	8.44806	4.40165	0.862821	0.247403
ENSMUSG00000022789	Dnm1l	338	221	390	453	215	484	15.596	12.6756	14.2743	17.6659	12.2878	17.3041	0.836079	0.118424
ENSMUSG00000023781	Hes7	28	21	38	20	13	27	2.72983	2.59066	3.00033	1.67562	1.60747	2.06865	0.502305	-0.676154
ENSMUSG00000070953	Rabepk	27	8	17	40	0	10	1.61343	0.537951	0.819543	2.07901	0	0.450046	0.938177	-0.300542
ENSMUSG00000028809	Srrm1	764	783	1315	717	650	1420	36.9458	54.5478	51.2936	30.851	38.7348	54.1481	0.719128	-0.184467
ENSMUSG00000028800	Hdac1	191	155	248	253	116	249	16.6138	17.2363	17.3759	19.0987	12.8283	17.2082	0.876782	-0.105418
ENSMUSG00000028803	Nipal3	11	14	15	11	0	13	0.377202	0.615561	0.416318	0.322092	0	0.35389	0.660017	-1.06509
ENSMUSG00000022438	Parvb	262	202	446	310	214	373	12.3164	12.1665	16.8587	12.6202	12.7742	13.8939	0.818733	-0.123209
ENSMUSG00000022433	Csnk1e	486	383	835	600	369	631	32.0748	32.2663	44.3018	34.3416	30.9508	32.9502	0.597251	-0.19417
ENSMUSG00000011958	Bnip2	313	304	330	366	320	525	22.6226	28.1207	19.1249	22.8935	29.4102	30.0337	0.699356	0.190154
ENSMUSG00000022437	Samm50	313	200	323	397	170	260	12.025	9.84042	9.95551	13.2198	8.29276	7.90864	0.830943	-0.159047
ENSMUSG00000022434	Fam118a	25	24	42	48	30	64	1.67098	2.04596	2.27284	2.82483	2.60524	3.45074	0.578821	0.49734
ENSMUSG00000036854	Hspb6	30	0	38	21	6	18	3.81299	0	3.94781	2.27981	0.948206	1.81103	0.839992	-0.65473
ENSMUSG00000036856	Wnt4	33	10	22	5	0	9	1.39432	0.518471	0.745094	0.147299	0	0.29316	0.0924805	-2.48062
ENSMUSG00000036850	Mrpl41	332	207	373	336	310	438	75.9855	60.8105	68.6071	66.7951	90.2059	79.506	0.768679	0.148692
ENSMUSG00000025784	Clec3b	32	6	21	3	0	0	5.61726	1.37958	2.90973	0.467064	0	0	0.0159396	-4.42514
ENSMUSG00000025785	Exosc7	302	241	323	562	268	368	51.0422	52.0104	43.8017	82.3582	57.6234	49.2596	0.504682	0.320018
ENSMUSG00000025786	Zdhhc3	1193	1030	1972	1558	1049	1820	36.026	34.1341	46.8041	43.555	33.98	39.2667	0.92543	-0.0374201
ENSMUSG00000025781	Atp5c1	29	0	11	35	7	11	2.94207	0	0.867018	3.10488	0.903282	0.886902	0.947082	0.276375
ENSMUSG00000025782	Taf3	59	58	109	95	57	149	2.14514	2.65046	3.33794	3.03101	2.67968	4.34396	0.75965	0.257703
ENSMUSG00000023066	Rttn	23	20	19	74	52	91	0.548922	0.605689	0.373653	1.56468	1.60102	1.7504	0.0020933	1.63036
ENSMUSG00000049858	Suox	44	39	80	63	44	92	3.12086	3.53268	4.55779	3.83855	3.97016	5.18334	0.882301	0.162243
ENSMUSG00000035504	Reep6	80	67	126	205	106	272	6.40146	6.90609	8.15813	14.2841	10.8327	17.3529	0.00890211	0.934044
ENSMUSG00000020492	Ska2	6	0	0	7	0	7	0.295572	0	0	0.305461	0	0.297753	0.909712	0.870564
ENSMUSG00000020496	Rnf187	748	524	1055	955	449	818	68.3483	61.2924	77.4457	75.6164	52.1527	59.1248	0.622111	-0.194422
ENSMUSG00000020495	Smg8	474	401	577	657	529	768	26.2221	28.3736	25.6191	31.5169	37.2116	33.6371	0.165716	0.302469
ENSMUSG00000033904	Ccp110	42	18	34	36	33	41	1.13073	0.597095	0.851291	0.908454	1.13644	0.895647	0.934356	0.131114
ENSMUSG00000033906	Zdhhc15	14	11	15	6	10	3	0.432143	0.436391	0.36829	0.162227	0.390267	0.071835	0.580392	-1.06486
ENSMUSG00000033900	Map9	12	17	31	29	14	42	0.321953	0.602324	0.707513	0.697782	0.49	0.932589	0.841985	0.33645
ENSMUSG00000033902	Mapkbp1	38	52	103	98	56	118	0.972711	1.68664	2.12281	2.17292	1.81126	2.37734	0.670458	0.369552
ENSMUSG00000033909	Usp36	101	67	124	147	80	165	3.15561	2.66583	3.12834	4.01451	3.16649	4.09825	0.628953	0.27973
ENSMUSG00000018566	Slc2a4	75	49	94	90	70	121	5.29212	4.37144	5.27244	5.46383	6.22532	6.73304	0.727809	0.246123
ENSMUSG00000018567	Gabarap	8698	7027	10523	8063	7423	9958	1146.62	1186.35	1114.38	921.721	1244.34	1039.26	0.554215	-0.152322
ENSMUSG00000018569	Cldn7	208	104	186	310	142	179	45.8935	17.6037	19.918	58.951	24.087	24.4434	0.802866	0.220017
ENSMUSG00000039081	Zfp503	1305	977	1325	746	623	912	55.1101	52.8559	44.9556	27.2964	33.4567	30.4888	2.58577e-06	-0.79511
ENSMUSG00000039086	Ss18l1	37	29	51	74	33	91	1.47826	1.50905	1.66441	2.60451	1.67738	2.92908	0.428489	0.58516
ENSMUSG00000039087	Rreb1	81	97	131	130	55	151	1.70559	2.60482	2.247	2.36387	1.47564	2.51591	0.943359	-0.0770176
ENSMUSG00000052406	Rexo4	265	234	417	377	288	563	20.6746	23.3471	26.097	25.5233	28.5608	34.7506	0.382485	0.29023
ENSMUSG00000044365	Cxxc4	15	5	13	12	5	2	0.448756	0.192279	0.305564	0.314636	0.193302	0.049526	0.727809	-0.852195
ENSMUSG00000026608	Kctd3	45	0	32	67	0	42	2.037	0	1.15029	2.59394	0	1.50055	0.973414	0.300908
ENSMUSG00000058446	Znrf2	67	49	74	53	83	85	2.84319	3.07305	5.92526	4.75093	3.15559	3.79054	0.907445	0.15325
ENSMUSG00000058444	Map2k5	693	512	851	702	437	1036	53.4084	50.4772	52.6506	46.896	42.8031	63.1883	0.859994	-0.0853393
ENSMUSG00000058443	Rpl10-ps3	61	27	26	74	19	18	13.9501	7.75499	4.73764	14.8433	5.57502	3.25763	0.921023	-0.227229
ENSMUSG00000058441	Panx2	113	71	138	175	101	179	9.27151	6.43402	7.22439	8.18043	8.64348	7.78916	0.421209	0.370556
ENSMUSG00000058440	Nrf1	390	371	543	314	324	462	20.8129	27.2808	22.7733	21.5167	21.9772	24.5611	0.283095	-0.359002
ENSMUSG00000073982	Rhog	545	425	590	625	350	552	73.3463	73.2861	63.8236	73.0086	59.9356	58.8583	0.617745	-0.1805
ENSMUSG00000024493	Lars	173	149	191	413	211	422	7.98333	8.79988	7.05048	16.5229	12.3397	15.4282	0.000835934	0.850636
ENSMUSG00000024498	Tcerg1	1029	774	1296	1127	820	1618	44.6548	42.602	44.7076	41.9764	44.8602	54.9557	0.881879	0.0577759
NewGene_5213	NewGene_5213	623	482	746	634	399	669	72.0091	72.8341	71.4772	65.9174	61.3114	62.1685	0.177345	-0.260796
ENSMUSG00000033014	Trim33	442	262	447	554	294	686	9.11804	7.43643	7.81273	10.3421	7.75052	12.0689	0.552445	0.24548
ENSMUSG00000059316	Slc27a4	424	400	608	723	445	780	18.5934	22.4526	21.4456	27.5138	24.8074	27.1073	0.141927	0.300739
ENSMUSG00000005698	Ctcf	1122	825	1355	1059	974	1484	52.8178	49.7132	51.2424	43.2071	58.2746	55.303	0.963196	-0.0227328
ENSMUSG00000005699	Pard6a	131	68	139	100	68	120	18.3489	12.0458	15.6784	12.1577	11.9167	13.237	0.553746	-0.353613
ENSMUSG00000004626	Stxbp2	293	300	567	410	219	503	17.8959	23.4643	27.8806	21.7689	17.0037	24.3502	0.730207	-0.179704
ENSMUSG00000004565	Pnpla6	104	69	156	190	65	142	5.7004	3.61034	6.30079	9.26347	4.04378	6.16427	0.90398	0.133395
ENSMUSG00000004567	Mcoln1	568	576	825	988	843	1308	48.9725	63.5407	57.124	73.8912	92.4365	89.2967	0.00411672	0.544229
ENSMUSG00000004562	Arhgef40	642	563	939	719	468	740	20.4233	26.6343	23.8834	31.2011	18.8264	25.9434	0.142488	-0.277909
ENSMUSG00000047045	Tmem164	140	115	267	149	84	143	4.75027	5.01299	7.29784	4.39391	3.60114	3.83412	0.178733	-0.570894
ENSMUSG00000047044	D030056L22Rik	12	0	22	17	14	0	1.21852	0	1.83155	1.48733	1.85374	0	0.990994	0.0857344
ENSMUSG00000006589	Aprt	46	14	20	95	16	17	9.78058	4.30944	3.31107	16.6714	4.96591	2.86007	0.829471	0.491501
ENSMUSG00000029815	Malsu1	28	35	35	35	0	0	1.70629	2.80873	1.73554	1.9135	0	0	0.546453	-1.75361
ENSMUSG00000029817	Tra2a	142	115	111	151	134	161	13.2047	13.3696	8.26214	12.1557	15.5832	11.762	0.889028	0.133094
ENSMUSG00000006586	Runx1t1	18	7	18	5	5	2	0.523495	0.256931	0.40129	0.109387	0.185442	0.04291	0.231745	-1.84792
ENSMUSG00000089682	Bcl2l2	691	626	908	830	655	1004	33.9056	42.0951	39.4567	37.2698	41.6613	39.7077	0.937937	0.0315455
ENSMUSG00000003032	Klf4	476	448	757	214	200	332	28.0103	33.6873	35.8667	10.9671	15.0154	15.4481	1.56111e-09	-1.2887
ENSMUSG00000003033	Ap1m1	356	254	503	361	233	379	32.3553	27.7394	34.5298	31.8169	25.2946	25.609	0.260715	-0.306272
ENSMUSG00000003031	Cdkn1b	303	281	384	336	243	369	18.2753	23.0291	20.28	17.1388	19.3221	17.7994	0.646927	-0.1682
ENSMUSG00000003037	Rab8a	1267	1172	2084	1728	1234	1968	49.5769	58.7205	65.5249	58.6395	61.3997	60.9839	0.979485	0.0116327
ENSMUSG00000003038	Hmgn2	14	0	0	8	9	0	1.95329	0	0	0.928691	1.46805	0	0.967559	0.321079
ENSMUSG00000003039	Fam32a	409	299	545	625	305	550	28.3952	26.5335	30.3917	37.6069	26.9135	30.221	0.840848	0.103746
ENSMUSG00000034379	Wdr5b	13	11	6	9	4	6	0.843166	0.915474	0.273384	0.469888	0.330738	0.257393	0.676541	-0.886383
ENSMUSG00000034377	Tulp4	126	83	132	112	74	191	2.3015	1.94412	1.94208	1.7831	1.71252	2.76686	0.976768	-0.0334177
ENSMUSG00000017007	Rbpjl	27	0	0	18	0	21	1.94784	0	0	1.11807	0	1.18035	0.983481	0.163782
ENSMUSG00000002633	Shh	424	290	422	20	19	26	26.5058	23.1835	21.1828	1.04879	1.46633	1.26852	1.18966e-48	-4.26216
ENSMUSG00000041075	Fzd7	265	303	511	260	162	289	10.4099	15.2349	16.1278	8.83876	8.07348	8.98327	0.00794354	-0.731513
ENSMUSG00000079480	Pin4	146	130	136	212	146	97	53.1038	60.4604	39.7754	66.8409	67.6038	27.9644	0.979062	0.0408453
ENSMUSG00000079481	Nhsl2	92	88	134	72	40	97	1.27144	1.53373	1.46751	0.853954	0.680776	1.31355	0.0854239	-0.756407
ENSMUSG00000079487	Med12	655	638	1035	864	620	987	16.7909	20.9753	21.3815	19.2269	20.2009	20.0637	0.929472	-0.0369284
ENSMUSG00000021264	Yy1	1557	1274	1590	1158	1284	1938	44.8582	46.9995	36.8223	28.9335	47.0504	44.2106	0.759253	-0.149268
ENSMUSG00000000093	Tbx2	1067	861	1516	556	454	635	52.364	54.1426	59.8172	23.644	28.3106	24.6569	9.16848e-17	-1.16761
ENSMUSG00000000094	Tbx4	57	20	98	74	37	73	3.19908	1.41547	4.41364	3.58848	2.5949	3.23558	0.996385	0.00899112
ENSMUSG00000040389	Wdr47	199	145	155	350	193	359	8.39004	7.79788	5.24072	12.78	10.307	11.9588	0.0624733	0.664466
ENSMUSG00000040385	Ppp1ca	5185	3427	6113	5294	3364	4773	669.589	566.764	634.207	592.884	552.46	487.959	0.22499	-0.243457
ENSMUSG00000040387	Klhl32	34	33	40	25	20	32	0.833967	1.04631	0.800178	0.540538	0.628828	0.629691	0.480859	-0.626755
ENSMUSG00000040383	Aqr	560	452	666	881	554	1028	20.3761	21.0659	19.4789	27.8278	25.6595	29.6503	0.011393	0.400618
ENSMUSG00000041920	Slc16a6	6	0	0	0	7	8	0.35756	0	0	0	0.518957	0.345418	0.853265	1.2511
ENSMUSG00000041921	Metap1d	35	23	42	41	21	11	4.70408	3.82396	4.48528	4.68901	3.53225	1.10366	0.739217	-0.515346
ENSMUSG00000041926	Rnpep	785	691	1042	712	664	945	61.7325	69.6067	65.702	48.5879	66.3248	58.1861	0.40476	-0.231015
ENSMUSG00000090150	Acad11	6	0	7	9	9	17	0.303737	0	0.278909	0.384462	0.570786	0.691896	0.552427	1.39328
ENSMUSG00000040037	Negr1	139	116	135	120	76	239	4.93724	5.30458	3.85746	3.69282	3.4502	6.74899	0.949105	-0.0718584
ENSMUSG00000040035	Disp2	23	9	31	14	8	7	0.607086	0.307289	0.82619	0.358308	0.231325	0.17386	0.389885	-1.15674
ENSMUSG00000040034	Nup43	501	437	750	681	514	882	69.3008	77.4067	83.3951	81.6728	90.4366	96.6036	0.509005	0.174683
ENSMUSG00000015095	Fbxw5	453	440	694	716	391	838	34.149	50.6378	41.5403	50.0275	37.0115	50.9885	0.729093	0.133329
ENSMUSG00000015094	Npdc1	199	168	392	335	188	312	23.7746	25.795	37.7481	34.7498	28.6663	29.5672	0.957807	0.0435178
ENSMUSG00000015093	Clic3	31	0	40	0	13	0	6.69658	0	7.01955	0	3.50921	0	0.836079	-1.97174
ENSMUSG00000015092	Edf1	3862	2517	4394	3611	2537	3822	952.648	794.87	870.772	772.245	795.57	746.31	0.19175	-0.227669
ENSMUSG00000056342	Usp34	273	189	433	271	259	414	4.06313	3.67444	5.0684	3.43343	4.79525	4.79031	0.995164	-0.00599491
ENSMUSG00000047565	Acot10	86	63	75	77	64	77	9.86126	9.3037	6.91551	7.71376	9.42042	7.04416	0.867694	-0.168489
ENSMUSG00000057691	Zfp746	151	147	214	276	186	270	7.29449	9.42568	8.37881	12.061	11.4897	10.3888	0.237059	0.38725
ENSMUSG00000053333	Dis3l2	318	251	451	406	310	505	17.9263	18.1051	20.5618	19.8564	22.2275	22.6521	0.684636	0.142561
ENSMUSG00000038845	Phb	443	326	651	509	342	593	43.7993	41.239	51.766	43.6114	42.9418	46.4595	0.825679	-0.0909704
ENSMUSG00000038844	Kif16b	114	79	125	150	73	145	3.16737	2.78525	2.77392	3.61106	2.5533	3.18093	0.953852	0.0523434
ENSMUSG00000038848	Ythdf1	2936	2576	4080	2559	2425	3865	164.978	184.803	184.081	126.164	173.502	171.99	0.326657	-0.234642
ENSMUSG00000018362	Kpna2	968	772	802	865	718	940	83.9068	85.7021	55.8621	65.0009	79.084	64.4595	0.748255	-0.160166
ENSMUSG00000018363	Smurf2	83	66	106	142	84	186	2.95832	2.82879	3.18828	4.63875	3.77624	5.53781	0.208625	0.531728
ENSMUSG00000016018	Mtrex	264	162	249	289	167	292	12.7231	9.99173	9.63452	12.0633	10.2043	11.15	0.99789	-0.00183139
ENSMUSG00000066571	4931406P16Rik	503	535	893	720	520	1098	14.3892	19.5976	20.5152	17.8446	18.9006	24.8635	0.785796	0.129667
ENSMUSG00000020349	Ppp2ca	5578	5226	6933	7265	6242	9100	139.865	167.817	139.664	157.969	199.043	180.655	0.285793	0.218356
ENSMUSG00000026955	Sapcd2	82	60	115	99	57	98	4.66159	4.37765	5.23735	4.89308	4.13471	4.39247	0.870332	-0.140294
ENSMUSG00000054648	Zfp869	26	14	36	39	44	47	2.85192	1.99687	3.17421	3.74418	6.21495	4.12298	0.422722	0.734805
ENSMUSG00000054640	Slc8a1	46	36	49	21	8	19	0.437675	0.438789	0.37615	0.172254	0.097389	0.143412	0.0141298	-1.62895
ENSMUSG00000070462	Tlnrd1	461	340	693	584	360	697	18.5045	17.4676	22.3667	20.3401	18.361	22.1473	0.985471	0.0108664
ENSMUSG00000048385	Scrt1	96	81	152	44	33	36	3.87603	4.18618	4.93406	1.52139	1.65494	1.14688	5.92394e-05	-1.62468
ENSMUSG00000048387	Osr1	234	203	340	107	81	135	33.6887	36.9283	24.1605	15.1189	17.7642	16.7573	9.19812e-10	-1.39184
ENSMUSG00000037003	Tns2	273	174	375	353	196	418	10.1913	8.32501	11.24	11.4361	9.29439	12.3533	0.866307	0.10142
ENSMUSG00000033253	Szt2	72	28	64	61	42	96	1.15423	0.561923	0.834616	0.858344	0.853568	1.23134	0.920512	0.134861
ENSMUSG00000020340	Cyfip2	573	568	941	788	474	985	15.345	19.4481	20.2058	18.2574	16.0975	20.8436	0.937762	-0.0395804
ENSMUSG00000033257	Ttll4	220	218	232	223	176	333	3.89986	4.96068	3.30222	3.4231	3.96481	4.68566	0.943726	-0.0554425
ENSMUSG00000033256	Shf	146	117	168	192	115	135	23.0776	24.4275	22.686	24.8885	20.6637	16.4187	0.924263	-0.0836569
ENSMUSG00000021959	Lats2	193	146	205	222	165	254	6.60864	6.38444	5.63492	6.59047	7.16547	6.89433	0.868671	0.0989221
ENSMUSG00000021958	Pinx1	168	151	202	182	144	269	23.018	26.5085	22.2575	21.6391	25.1417	29.2422	0.963826	0.0344152
ENSMUSG00000021950	Anxa8	72	96	107	43	44	56	6.81821	11.625	8.11512	3.51932	5.25345	4.14198	0.0353243	-1.07803
ENSMUSG00000021952	Xpo4	134	78	136	332	216	359	2.90817	2.03565	2.22822	6.48349	5.61843	6.17068	3.79312e-07	1.25
ENSMUSG00000021957	Tkt	3057	2566	5012	4150	2509	4451	168.891	181.576	222.488	198.849	176.248	194.681	0.87755	-0.0547515
ENSMUSG00000071073	Lrrc73	31	13	36	32	18	48	2.67719	1.45101	2.50145	2.44803	1.93873	3.3578	0.92837	0.15255
ENSMUSG00000071072	Ptges3	56	44	89	130	88	108	4.95132	4.95794	6.36145	9.98112	9.86215	7.5524	0.146578	0.701681
ENSMUSG00000071076	Jund	1996	1393	2974	1256	824	1329	213.062	190.388	255.043	116.237	111.847	112.334	2.9962e-12	-1.00046
ENSMUSG00000071074	Yipf3	265	133	293	345	184	391	23.1417	14.8825	20.5345	26.1245	20.3904	27.071	0.588433	0.275085
ENSMUSG00000071078	Nr2c2ap	248	158	279	211	203	304	38.4742	31.3016	34.8365	28.3962	40.1143	37.4048	0.95924	-0.0398002
ENSMUSG00000036555	Iqce	16	36	15	14	9	28	0.462399	1.33195	0.345086	0.340932	0.336877	0.649916	0.671027	-0.723019
ENSMUSG00000036550	Cnot1	1910	1701	2545	2336	1571	2946	40.6745	46.5568	43.882	43.4033	42.9369	49.7848	0.993678	0.00371996
ENSMUSG00000036553	Sh3tc1	96	67	133	94	59	109	3.75735	3.34807	4.16362	3.18007	2.88821	3.37068	0.618718	-0.300514
ENSMUSG00000055991	Zkscan5	22	48	43	74	37	40	1.01962	2.87368	1.6116	3.00093	2.20822	1.47887	0.879993	0.248803
ENSMUSG00000027099	Mtx2	221	218	222	261	186	309	13.2969	16.8122	10.7317	13.6363	14.2414	14.7457	0.983642	0.0169281
ENSMUSG00000023087	Noct	30	29	43	42	27	37	0.54369	0.665081	0.617683	0.655899	0.616596	0.527999	0.96332	-0.0689202
ENSMUSG00000030782	Tgfb1i1	49	51	85	12	7	34	4.86435	6.33431	6.67152	0.953324	0.396986	2.66835	0.00412608	-2.01247
ENSMUSG00000023088	Abcc1	351	352	528	375	164	354	9.19266	11.8104	11.1197	8.52648	5.46065	7.34282	0.0277454	-0.632648
ENSMUSG00000030780	BC017158	62	60	87	91	63	78	4.17251	5.17018	4.72621	5.31192	5.42834	4.14822	0.977861	0.0346701
ENSMUSG00000049265	Kcnk3	25	11	25	8	4	5	1.13004	0.632822	0.919093	0.296107	0.233743	0.147992	0.0825733	-1.9448
ENSMUSG00000060621	Nkpd1	18	9	15	20	6	16	1.08801	0.69147	0.724572	1.19864	0.454085	0.754318	0.937937	-0.184605
ENSMUSG00000038065	Mturn	12	15	12	17	0	22	0.401238	0.625964	0.301833	0.471609	0	0.568997	0.914984	-0.377949
ENSMUSG00000038069	Cdkn2aip	22	20	39	38	17	41	1.05547	1.29321	1.5613	1.678	1.06025	1.65717	0.953278	0.0972979
ENSMUSG00000037206	Islr	23	8	14	0	0	2	1.7936	0.816052	0.836741	0	0	0.126432	0.0162142	-4.70635
ENSMUSG00000030255	Sspn	22	21	15	15	21	22	0.858684	1.02284	0.453687	0.479667	1.01223	0.662289	0.948968	-0.142382
ENSMUSG00000037204	Atg101	181	108	0	250	0	0	25.305	19.2459	0	31.1616	0	0	0.962719	-0.605514
ENSMUSG00000030257	Srgap3	183	157	256	141	70	182	3.65937	4.02353	4.10845	2.44591	1.76415	2.88324	0.0191132	-0.772868
ENSMUSG00000030259	Rassf8	12	6	12	18	8	18	1.19058	1.00836	1.49956	0.505167	1.58324	0.801814	0.851308	0.398506
ENSMUSG00000031785	Adgrg1	21	13	29	6	7	5	1.02319	0.800674	1.13326	0.220958	0.42756	0.194966	0.093742	-1.84135
ENSMUSG00000031787	Katnb1	254	216	375	327	215	418	11.3107	12.4243	13.6325	12.6052	12.4149	15.0577	0.933994	0.0459053
ENSMUSG00000031783	Polr2c	847	541	1166	1263	633	1106	69.4447	49.7951	62.2488	71.2388	50.2197	70.978	0.807668	0.116003
ENSMUSG00000031782	Coq9	399	408	825	731	472	841	39.6537	52.0707	65.9553	63.0942	59.6797	66.2437	0.597862	0.215982
ENSMUSG00000031788	Kifc3	130	86	190	185	97	174	6.82286	5.73203	9.0542	9.29836	6.48017	7.74971	0.952566	0.0512779
ENSMUSG00000090213	Tmem189	319	216	321	113	168	249	24.379	21.0952	19.7162	7.43588	16.3306	15.0601	0.0707714	-0.802654
ENSMUSG00000034570	Inpp5j	48	43	51	33	17	17	2.49347	2.85351	2.13987	1.50257	1.05706	0.682264	0.0963291	-1.22121
ENSMUSG00000034573	Ptpn13	98	76	100	115	74	107	2.18647	2.16381	1.80111	2.24109	2.09143	1.89971	0.977233	-0.0311144
ENSMUSG00000034575	Tent4a	498	377	589	484	445	589	18.6634	18.0696	17.7408	15.7279	21.1779	17.4784	0.92164	-0.0531848
ENSMUSG00000034574	Daam1	116	106	172	117	75	116	3.50111	4.08099	4.17076	3.04805	2.88404	2.77594	0.229797	-0.480742
ENSMUSG00000062083	Rpl13a-ps1	72	37	102	50	59	79	20.8255	13.6047	23.6632	12.5523	21.7888	17.9843	0.851033	-0.217401
ENSMUSG00000025666	Tmem47	116	137	114	111	147	164	5.12551	7.76166	4.04098	4.2747	8.29968	5.73944	0.960829	0.064039
ENSMUSG00000025665	Rps6ka6	289	196	356	272	111	310	12.325	10.6683	12.2026	10.0512	6.01937	10.4528	0.271593	-0.455817
ENSMUSG00000021179	Nrde2	16	21	20	20	11	28	0.755598	1.27849	0.761722	0.824137	0.659481	1.03303	0.930715	-0.168783
ENSMUSG00000021178	Psmc1	1666	1259	1853	1673	1021	1551	186.485	180.485	166.638	162.396	145.254	137.421	0.0836879	-0.308916
ENSMUSG00000021171	Esyt2	569	643	870	1326	761	1570	18.216	26.3492	22.3704	36.8239	30.9959	39.8065	0.00146548	0.639481
ENSMUSG00000021177	Tdp1	70	54	53	115	70	152	6.09197	5.95172	3.71621	8.70725	7.73004	10.5129	0.182758	0.72377
ENSMUSG00000021175	Cdca7l	67	26	41	118	42	97	4.01786	1.99679	1.96003	6.13174	3.18711	4.60589	0.372476	0.750049
ENSMUSG00000024044	Epb41l3	271	223	448	211	181	294	12.2115	12.8206	16.1944	8.1806	10.0284	10.167	0.053382	-0.557031
ENSMUSG00000024045	Akap8	14	0	0	27	0	35	0.642047	0	0	1.12715	0	1.31498	0.697089	1.77332
ENSMUSG00000044447	Dock5	28	15	26	32	27	41	0.492993	0.323213	0.367305	0.483367	0.600572	0.567404	0.727665	0.415363
ENSMUSG00000042298	Ttc19	194	134	260	365	160	402	10.0874	8.9194	10.8754	16.5017	10.5665	16.614	0.186595	0.49559
ENSMUSG00000042293	Gm5617	63	47	52	67	36	40	21.0931	19.9998	13.7532	19.2176	15.1863	10.5754	0.76665	-0.327236
ENSMUSG00000042292	Mkl1	315	189	431	275	181	380	12.7437	9.79392	14.0207	9.65454	9.31193	12.1891	0.498611	-0.284632
ENSMUSG00000044197	Gpr146	44	57	63	114	38	103	1.83285	3.01661	2.10776	4.09843	1.99881	3.37442	0.653858	0.415238
NewGene_8173	NewGene_8173	47	36	36	50	58	70	4.12539	4.03183	2.54062	3.75674	6.45503	4.85533	0.642488	0.450257
ENSMUSG00000058761	Rnf169	6	11	0	6	0	6	0.143541	0.343184	0	0.128505	0	0.114163	0.838304	-1.03068
ENSMUSG00000028931	Kcnab2	42	82	153	177	125	177	1.89711	4.74637	5.62523	7.1371	7.3222	6.45681	0.285793	0.705721
ENSMUSG00000075012	Fjx1	324	229	478	322	222	399	18.4088	16.6466	21.8097	15.8444	16.0208	17.9505	0.473603	-0.242573
ENSMUSG00000018672	Copz2	423	265	369	411	306	374	80.9032	64.9315	56.692	68.2271	74.4861	56.5756	0.916547	-0.0740316
ENSMUSG00000029146	Snx17	716	497	956	624	409	630	63.1187	56.09	67.68	47.6732	45.7939	43.9503	0.00554305	-0.493296
ENSMUSG00000040631	Dok4	109	62	188	115	74	135	7.43105	5.41143	10.378	6.80224	6.40453	7.3196	0.780917	-0.230027
ENSMUSG00000057421	Las1l	141	118	207	252	146	258	9.72391	10.3698	11.4233	15.0649	12.7437	14.0857	0.29664	0.361141
ENSMUSG00000047368	Abhd17b	476	344	325	400	398	532	34.1876	31.6937	18.7482	24.9014	36.3504	30.2698	0.944982	0.0625401
ENSMUSG00000042903	Foxo4	786	610	1105	914	667	1168	44.2593	43.9538	49.9739	44.6397	47.7203	52.0536	0.976795	0.0130675
ENSMUSG00000007029	Vars	1301	1085	1752	2000	1101	1898	56.0099	59.7927	60.5742	75.3573	60.2202	66.5156	0.601134	0.131962
ENSMUSG00000007021	Syngr3	61	86	88	63	35	60	5.4764	9.91528	6.36991	4.94321	3.99622	4.30246	0.210116	-0.75669
ENSMUSG00000025825	Iscu	121	144	285	207	43	111	15.44	23.4348	29.2265	22.8627	6.89863	11.1361	0.317585	-0.766622
ENSMUSG00000000120	Ngfr	31	31	52	9	19	8	1.59912	1.99762	2.11897	0.391112	1.23204	0.31506	0.101188	-1.63289
ENSMUSG00000083649	Rasl2-9	48	28	37	56	36	28	8.27407	6.28958	5.11406	8.40312	7.94407	3.80777	0.995319	-0.0132379
NewGene_7208	NewGene_7208	5	11	11	5	4	10	3.33772	9.8121	6.00497	2.95914	3.56056	5.49935	0.763452	-0.714621
ENSMUSG00000016257	Prelid3b	228	162	216	213	0	213	26.1213	23.7638	19.878	21.1373	0	19.2993	0.864196	-0.847381
ENSMUSG00000002718	Cse1l	200	206	220	483	271	594	9.77451	12.8519	8.63709	20.46	16.8423	22.9717	0.000735431	0.903427
NewGene_2901	NewGene_2901	1136	405	466	912	548	452	233.826	106.703	76.9492	162.68	143.369	73.587	0.92164	-0.189039
ENSMUSG00000001467	Cyp51	403	0	0	416	286	0	18.2491	0	0	16.328	16.4613	0	0.950048	0.783118
ENSMUSG00000017615	Tnfaip1	116	61	109	203	70	136	5.46085	3.66794	4.12059	8.30735	4.17805	5.08017	0.666634	0.355829
NewGene_6111	NewGene_6111	1345	820	1319	1473	909	1289	267.767	209.166	211.084	254.451	230.186	203.27	0.925081	-0.0499109
ENSMUSG00000078923	Ube2v1	763	688	1431	690	644	903	66.5089	76.8364	100.265	52.166	71.3706	62.3634	0.124459	-0.437057
ENSMUSG00000002845	Tmem39a	402	305	499	517	382	640	24.8921	24.1539	24.8442	27.8051	30.0702	31.4291	0.356174	0.221225
ENSMUSG00000079037	Prnp	273	190	303	586	219	385	22.2436	19.7533	19.8132	41.369	22.6604	24.8346	0.290536	0.477183
ENSMUSG00000079036	Alkbh1	68	46	100	115	85	121	3.28155	2.70413	3.83112	4.86473	4.93461	4.42711	0.334189	0.493657
ENSMUSG00000054843	Atrnl1	71	79	100	162	111	136	1.91484	2.73575	2.15417	3.79336	3.80151	2.90726	0.214944	0.583846
ENSMUSG00000041229	Phf8	753	714	1171	1016	771	1334	21.077	25.6097	26.3367	24.6676	27.4581	29.5721	0.709683	0.114022
ENSMUSG00000041225	Arhgap12	34	23	72	77	43	56	1.31265	1.1412	2.25568	2.64195	2.11205	1.74461	0.709496	0.395701
ENSMUSG00000041220	Elovl6	83	58	130	125	50	116	4.0298	3.62735	5.37177	5.99394	3.71336	4.94818	0.978638	-0.0353419
ENSMUSG00000056999	Ide	360	359	460	624	416	835	12.8864	16.4738	13.2366	19.408	18.9607	23.7068	0.0251818	0.496801
ENSMUSG00000022119	Rbm26	362	331	490	279	245	430	19.136	22.5516	20.9923	12.8154	16.3371	18.1589	0.0948407	-0.44933
ENSMUSG00000022110	Sucla2	160	109	197	218	103	245	12.7835	11.057	12.6273	15.0752	10.4577	15.4359	0.870332	0.119096
ENSMUSG00000022111	Uchl3	315	303	263	433	376	509	61.916	76.1087	41.4512	73.8386	93.8069	79.1463	0.353329	0.413386
ENSMUSG00000055717	Slain1	38	38	66	67	43	70	2.61079	3.11793	3.90266	3.95974	3.79017	3.81516	0.824746	0.220906
ENSMUSG00000091900	Gm4353	70	52	50	65	66	71	7.9658	7.5845	4.52835	6.34215	9.55864	6.34905	0.937937	0.102936
ENSMUSG00000051413	Plagl2	196	223	329	272	206	309	6.35356	9.27085	8.56617	7.65427	8.46683	7.94053	0.93861	-0.0515365
ENSMUSG00000063849	Ppcdc	8	7	3	13	0	0	0.449975	0.559144	0.135226	0.65326	0	0	0.886511	-0.796791
ENSMUSG00000102049	Zbed6	75	3	169	105	11	111	2.64686	0.134394	4.82697	3.22661	0.472683	3.11902	0.947082	-0.210977
ENSMUSG00000052298	Cdc42se2	57	58	65	107	50	83	3.27619	4.2467	2.99934	5.35609	3.63508	3.78694	0.802866	0.239304
ENSMUSG00000052299	Ltn1	0	13	0	46	25	18	0	0.370186	0	0.910207	0.711524	0.32183	0.331077	2.38546
ENSMUSG00000039231	Suv39h1	810	684	1327	977	787	1449	49.2081	54.3441	64.5065	51.403	60.1685	71.3625	0.87807	0.0722387
ENSMUSG00000039230	Tbcd	373	303	524	366	252	440	16.9648	17.6937	19.1645	14.4347	14.6096	15.8715	0.168772	-0.310548
ENSMUSG00000039233	Tbce	50	45	68	55	37	89	4.7895	5.50639	5.18896	4.53765	4.51703	7.04384	0.991673	-0.0183828
ENSMUSG00000052293	Taf9	310	318	459	624	392	458	41.8886	58.1824	53.2715	76.3956	72.1338	80.3727	0.405657	0.326757
ENSMUSG00000039239	Tgfb2	135	164	201	144	93	228	4.68774	7.27698	5.6023	4.34066	4.13352	6.35086	0.625062	-0.300005
ENSMUSG00000052296	Ppp6r1	2987	2776	4376	4895	3200	5373	137.727	163.911	162.122	195.721	187.633	196.162	0.0204699	0.27506
ENSMUSG00000060002	Chpt1	143	117	164	179	210	274	6.39119	5.47237	4.79865	5.66766	9.73699	11.2756	0.211927	0.539288
ENSMUSG00000068250	Amn1	100	90	144	104	100	164	12.2005	14.0184	14.1243	10.9569	15.5272	15.8567	0.986436	0.0177457
ENSMUSG00000035936	Aldh5a1	28	10	19	56	15	0	0.876596	0.402568	0.480911	1.5044	0.561471	0	0.954737	0.23045
ENSMUSG00000035934	Pknox2	141	140	188	161	69	142	6.9109	8.78745	7.39549	6.82122	4.2605	5.4966	0.256168	-0.510618
ENSMUSG00000035933	Cog5	38	27	59	82	46	108	2.25405	2.01614	2.74241	4.20761	3.42153	5.01933	0.169264	0.788728
ENSMUSG00000018752	Tnfsfm13	20	8	40	8	12	11	1.59043	0.74085	2.52689	0.504639	1.14265	0.691974	0.446295	-1.09232
ENSMUSG00000018750	Zbtb4	468	396	655	491	355	566	10.9105	11.7629	12.6934	10.6367	10.2666	10.8519	0.299898	-0.229221
ENSMUSG00000039908	Slc26a11	23	11	38	51	32	65	1.50613	0.909543	2.00227	2.87682	2.67734	3.35661	0.233269	0.945481
ENSMUSG00000039901	Armh3	189	163	220	241	155	263	11.5928	12.8306	10.8294	12.818	12.0488	12.8037	0.932713	0.0524553
ENSMUSG00000019809	Pex3	45	50	93	113	85	102	3.69986	5.26463	6.24416	8.17214	9.01354	6.73053	0.307722	0.594246
ENSMUSG00000019804	Snx3	5387	4072	7107	5372	4255	6427	684.823	667.896	729.44	594.165	689.438	648.21	0.342448	-0.154412
ENSMUSG00000019806	Aig1	57	17	27	69	25	43	6.4801	2.48248	2.48292	6.81973	3.64339	3.87733	0.881879	0.268094
ENSMUSG00000019802	Sec63	205	196	261	207	113	308	6.04599	7.40262	6.18522	5.29284	4.22935	7.17682	0.604632	-0.275905
ENSMUSG00000020232	Hmg20b	18	30	27	19	0	20	1.86902	4.08622	2.57803	1.80898	0	1.69675	0.504466	-1.29838
ENSMUSG00000020231	Dip2a	84	50	102	77	65	104	2.25855	1.72209	2.22389	1.79692	2.23304	2.23025	0.965497	-0.0469743
ENSMUSG00000063063	Ctnna2	9	13	28	0	0	0	0.372872	0.710249	0.950218	0	0	0	0.000776055	-6.55515
ENSMUSG00000020235	Fzr1	105	79	84	138	33	79	6.1058	5.89142	3.91539	6.96853	2.42154	3.6127	0.780917	-0.32802
ENSMUSG00000020238	Ncln	37	27	42	74	0	37	2.0877	1.9644	1.90073	3.70796	0	1.66956	0.95014	-0.216072
ENSMUSG00000054434	Tmem120b	8	0	23	10	24	32	0.628252	0	1.50091	0.691804	2.46567	2.062	0.616035	1.20662
ENSMUSG00000096370	Gm21992	11	15	24	15	15	4	0.690696	1.27789	1.28313	0.887918	1.22895	0.208053	0.814622	-0.541749
ENSMUSG00000033423	Eri3	1138	922	1705	902	804	1397	117.838	122.116	141.821	80.9449	105.814	114.514	0.0754689	-0.392132
ENSMUSG00000037509	Arhgef4	12	9	13	9	21	20	0.310057	0.306969	0.276911	0.206429	0.696734	0.423244	0.804312	0.505185
ENSMUSG00000037503	Fam168b	206	135	280	372	149	373	10.0783	6.0719	22.6608	13.0995	15.5076	19.605	0.440995	0.369556
ENSMUSG00000029701	Rbm28	38	34	38	67	29	69	1.50755	1.72937	1.19016	2.28557	1.44016	2.16483	0.697753	0.381424
ENSMUSG00000026176	Ctdsp1	170	263	398	239	157	238	10.522	20.8206	19.7702	12.7925	12.3033	11.6307	0.267769	-0.5139
ENSMUSG00000026174	Cnot9	551	501	968	685	579	908	30.0163	34.9181	42.367	32.351	40.107	39.1683	0.992184	0.00800099
ENSMUSG00000026172	Bcs1l	80	57	74	131	56	174	7.45403	6.77434	5.59562	10.689	6.60407	12.9461	0.379844	0.556596
ENSMUSG00000026171	Rnf25	187	112	161	228	158	162	22.0573	16.8528	15.202	23.3471	23.6001	15.0693	0.869132	0.147018
ENSMUSG00000075700	Selenot	759	665	914	1020	721	1163	42.8041	48.0292	41.3986	49.8672	51.6653	51.9374	0.435066	0.16872
ENSMUSG00000026956	Uap1l1	137	0	90	167	69	84	7.26886	0	3.81639	7.70107	4.6318	3.49446	0.930715	0.455695
ENSMUSG00000038740	Mvb12b	44	0	11	20	0	15	1.5442	0	0.29964	0.59886	0	0.417902	0.836079	-0.927609
ENSMUSG00000042826	Fgf11	170	132	230	170	119	200	9.91564	9.99255	10.7903	8.75733	8.79958	9.48257	0.546991	-0.247217
ENSMUSG00000042821	Snai1	25	10	14	11	8	11	2.69996	1.38552	1.22634	1.03343	1.02735	0.952174	0.595106	-0.847385
ENSMUSG00000005958	Ephb3	183	141	222	138	73	137	7.74839	7.65063	7.57386	5.07428	3.92445	4.6153	0.0064606	-0.799497
ENSMUSG00000005951	Shpk	9	7	14	20	9	18	0.548368	0.558514	0.68335	1.03647	0.692529	0.870879	0.781492	0.511816
ENSMUSG00000049760	2410015M20Rik	2109	1272	2343	2435	1251	1993	497.432	384.156	443.974	498.002	375.196	372.102	0.727809	-0.138789
ENSMUSG00000026825	Dnm1	1604	1299	2428	1031	719	1358	78.4344	79.9833	93.1973	41.898	44.4611	48.6081	5.52634e-12	-0.904684
ENSMUSG00000026826	Nr4a2	37	37	50	57	53	127	1.99455	2.28753	2.07126	2.44794	3.66492	4.98108	0.26602	0.756433
ENSMUSG00000026827	Gpd2	47	41	57	38	49	37	1.42612	1.59242	1.39199	1.00334	1.8939	0.889723	0.830768	-0.278627
ENSMUSG00000026820	Ptges2	392	319	493	317	202	285	14.0083	14.5734	14.1491	9.81239	9.16963	8.05304	0.000642364	-0.707619
ENSMUSG00000026821	Ralgds	247	186	304	384	131	311	12.161	11.7595	14.139	16.3968	8.21738	12.5497	0.992009	-0.0130894
ENSMUSG00000061666	Gdpd1	101	78	113	128	140	152	7.69553	7.52655	6.87891	8.44146	13.5276	9.1714	0.437075	0.437003
ENSMUSG00000045690	Wdr89	628	415	411	768	456	462	37.5235	31.7332	19.7392	39.7984	34.6205	21.8443	0.947969	0.066928
ENSMUSG00000045691	Thtpa	190	171	381	188	205	274	11.8984	13.7747	19.2354	10.2216	16.3765	13.6399	0.758541	-0.209366
ENSMUSG00000028468	Rgp1	68	75	99	106	48	146	2.03131	2.86947	2.39816	2.76955	1.83394	3.48092	0.926562	0.101225
ENSMUSG00000028469	Npr2	306	190	321	307	185	358	14.8552	11.7814	12.6122	12.9255	11.5642	13.7552	0.875211	-0.0909921
ENSMUSG00000028467	Gba2	38	70	97	101	83	108	1.9077	4.48974	3.88875	4.38082	5.25242	4.28595	0.646927	0.399525
ENSMUSG00000028465	Tln1	679	622	1035	756	554	818	14.3907	16.8978	17.6377	13.9	14.9309	13.732	0.244354	-0.248197
ENSMUSG00000048410	Zfp407	23	13	27	15	8	21	0.503272	0.409871	0.482974	0.282344	0.218281	0.36632	0.620021	-0.670846
ENSMUSG00000043445	Pgp	1520	1006	1948	1234	944	1400	103.011	87.3414	106.06	72.4997	81.3791	75.1242	0.0104361	-0.422965
ENSMUSG00000048416	Mlf1	10	14	12	21	12	20	1.52525	2.62411	1.52758	2.8199	2.33114	2.50272	0.851033	0.3664
ENSMUSG00000030779	Rbbp6	814	567	1006	594	569	938	23.4609	22.1554	24.2316	15.2093	22.7568	21.9888	0.307853	-0.297912
ENSMUSG00000006360	Crip1	1373	528	720	701	279	199	544.728	260.701	220.98	236.49	134.887	58.7635	0.240428	-1.27774
ENSMUSG00000006362	Cbfa2t3	5	5	17	5	1	10	0.307299	0.175314	2.89177	0.136503	0.069736	0.487867	0.728996	-0.920419
ENSMUSG00000006369	Fbln1	1770	1450	2502	1345	934	1534	100.185	101.798	110.298	65.1567	64.4096	66.502	9.05295e-13	-0.708272
ENSMUSG00000044876	Zfp444	24	13	56	43	5	23	7.77026	0.575591	2.3978	1.27774	0.221267	0.627278	0.804038	-0.508939
ENSMUSG00000048216	Gpr85	7	32	14	15	6	25	0.565439	3.04556	0.91335	1.04484	0.564875	1.61731	0.808971	-0.569454
ENSMUSG00000015839	Nfe2l2	503	412	521	625	460	599	36.142	37.8917	30.1088	38.9865	42.0907	34.0719	0.845521	0.0971371
ENSMUSG00000032290	Ptpn9	1409	1296	1761	1126	825	1287	61.1793	72.0414	61.4342	42.3876	45.5188	44.2374	3.2528e-06	-0.605477
ENSMUSG00000032291	Crabp1	1528	861	1145	734	352	367	339.124	244.63	204.234	141.34	99.2811	64.3886	5.04911e-05	-1.41596
ENSMUSG00000032294	Pkm	18959	16591	29460	23267	15763	26593	1394.3	1694.99	1740.53	1509.9	1551.88	1562.26	0.556881	-0.106654
ENSMUSG00000032295	Man2c1	496	440	770	667	320	695	23.1186	26.2137	31.0288	27.2264	21.5746	26.9813	0.660763	-0.173635
ENSMUSG00000044252	Osbpl1a	62	58	52	71	67	85	2.76852	3.29683	1.85786	2.77003	3.78066	3.0203	0.837929	0.221581
ENSMUSG00000044250	Pced1b	7	6	16	18	10	17	0.565693	0.616398	1.01526	1.25765	0.963492	1.07468	0.775675	0.544309
ENSMUSG00000014551	Mrps25	393	266	303	436	263	301	11.5086	9.98001	7.12409	11.0797	9.78056	6.97169	0.92164	-0.0862516
ENSMUSG00000058355	Abce1	157	135	207	220	119	276	7.36713	8.11458	7.78624	8.93037	7.07721	10.2531	0.832806	0.131941
ENSMUSG00000058351	Smim4	237	159	143	185	152	115	135.543	116.564	65.6892	91.6128	110.139	51.8177	0.678254	-0.368452
ENSMUSG00000059409	Ppp2r5d	580	530	918	678	481	906	33.9973	39.7415	43.208	34.5	35.8002	42.0541	0.76756	-0.106681
ENSMUSG00000041757	Plekha6	221	204	327	240	157	331	5.32725	8.271	8.97676	5.00023	4.78471	8.31019	0.646927	-0.19931
ENSMUSG00000028889	Yrdc	94	83	113	117	89	103	10.2445	11.5413	9.89494	10.9855	12.2181	8.8034	0.983481	-0.0228324
ENSMUSG00000047759	Hs3st3a1	13	9	9	6	4	11	0.547414	0.484093	0.307306	0.203493	0.228638	0.368934	0.701993	-0.77906
ENSMUSG00000047757	Fancb	0	0	14	6	17	10	0	0	0.652995	0.30163	1.2722	0.454542	0.671027	1.55617
NewGene_2329	NewGene_2329	21	17	25	18	19	27	0.636556	0.665215	0.663412	0.471796	0.72976	0.650274	0.960829	-0.0948149
ENSMUSG00000027708	Dcun1d1	125	124	164	189	140	324	4.47027	6.44736	4.69319	8.27354	8.03392	9.28195	0.259534	0.480214
ENSMUSG00000027706	Sec62	647	432	640	898	532	803	29.0199	24.8184	23.0805	34.9522	30.3427	28.5276	0.449808	0.237891
ENSMUSG00000051650	B3gnt2	86	96	144	106	64	103	4.95416	7.11357	6.73648	5.30976	4.71516	4.70613	0.47088	-0.39154
ENSMUSG00000051652	Lrrc3	59	61	78	39	10	36	2.41288	3.21394	2.58366	1.38265	0.527172	1.16033	0.0228313	-1.43861
ENSMUSG00000000976	Heatr6	74	67	88	115	41	116	2.32102	2.69478	2.22279	3.14772	1.61471	2.89182	0.975537	0.0416873
ENSMUSG00000057551	Zfp317	15	7	6	19	10	10	0.666034	0.398835	0.2124	0.731421	0.565236	0.349317	0.905765	0.319947
ENSMUSG00000046807	Lrrc75b	11	0	0	9	0	13	0.424521	0	0	0.302104	0	0.394917	0.928571	0.627616
ENSMUSG00000003721	Insig2	171	140	197	212	207	249	11.2811	11.8023	10.4174	12.0844	17.3363	13.0031	0.545011	0.290863
ENSMUSG00000015937	H2afy	853	566	1142	879	526	920	75.0039	63.7147	80.8249	67.5432	58.9589	64.2602	0.264931	-0.258559
ENSMUSG00000015932	Dstn	492	389	489	688	395	509	45.7625	46.3781	36.5711	55.5369	46.7199	37.4862	0.911858	0.0739201
ENSMUSG00000007613	Tgfbr1	57	39	89	107	60	134	1.74042	1.52219	2.82406	4.34982	2.33241	3.54344	0.298283	0.571163
ENSMUSG00000007617	Homer1	129	76	123	179	127	282	4.84815	3.45164	3.59768	5.39368	5.6983	8.16703	0.0866076	0.678087
ENSMUSG00000009545	Kcnq1	86	49	82	52	34	68	5.00819	3.62179	3.84948	2.60294	2.47359	3.21603	0.272449	-0.64535
ENSMUSG00000045867	Cradd	15	10	19	16	15	23	1.5405	1.36131	1.62694	1.4065	2.0334	1.93772	0.925081	0.188933
ENSMUSG00000067942	Zfp160	0	0	8	11	6	15	0	0	0.297461	0.427291	0.353617	0.535303	0.492176	2.06842
ENSMUSG00000003549	Ercc1	27	0	0	44	61	93	3.41876	0	0	4.83808	9.91321	9.44371	0.538077	2.72337
ENSMUSG00000017421	Zfp207	4373	3603	4772	5640	4680	7091	300.638	336.777	279.24	330.066	417.798	515.606	0.0641554	0.311355
ENSMUSG00000017428	Psmd11	4698	4493	6455	6077	5376	7894	376.548	369.63	335.218	487.396	442.364	537.905	0.418405	0.184634
ENSMUSG00000021639	Gtf2h2	55	51	60	83	71	103	5.83502	6.90609	5.16975	7.70939	9.62237	8.73356	0.419272	0.48843
ENSMUSG00000037742	Eef1a1	39027	33771	52749	46891	38236	61262	3874.49	4293.65	4207.37	4036.81	4826.85	4815.36	0.637139	0.0966065
ENSMUSG00000037747	Phyhipl	78	57	79	22	33	60	4.77187	4.51138	3.90369	1.14157	2.58001	2.90696	0.122558	-1.04002
ENSMUSG00000003541	Ier3	86	71	134	55	50	78	13.4033	14.1829	16.8545	7.43314	9.82389	9.63436	0.0873471	-0.773135
ENSMUSG00000032583	Mon1a	163	133	208	180	120	254	10.2772	10.7229	10.5063	9.83666	9.60751	12.6575	0.979986	-0.0202116
ENSMUSG00000015484	Fam163a	10	36	43	11	5	9	0.447175	2.07801	1.57433	0.416144	0.288974	0.302194	0.0698583	-2.00255
ENSMUSG00000015488	Cacfd1	70	38	96	119	46	71	4.54454	3.20803	5.08301	6.82675	3.80964	3.68098	0.937483	0.10559
ENSMUSG00000039585	Myo9a	121	110	177	83	84	162	1.74907	2.03914	2.06278	1.0397	1.541	1.85513	0.410839	-0.447325
ENSMUSG00000061607	Mdc1	130	95	133	114	65	128	3.14041	2.9417	2.59116	2.38054	1.98989	2.44194	0.431266	-0.386529
ENSMUSG00000000563	Atp5f1	1702	1339	1915	1938	1470	2040	188.89	190.379	170.818	186.502	207.537	179.24	0.979062	0.0118176
ENSMUSG00000050244	Heatr1	29	20	0	45	13	36	0.758655	0.658929	0	1.00957	0.426446	0.735775	0.860795	0.572263
ENSMUSG00000000568	Hnrnpd	3362	2628	4262	3090	2601	3948	264.484	342.194	330.295	166.649	250.889	295.611	0.225919	-0.20487
ENSMUSG00000062234	Gak	791	640	906	1096	857	1284	31.5594	32.7999	29.1872	38.0525	43.5383	40.739	0.0499464	0.338079
ENSMUSG00000062232	Rapgef2	415	338	495	617	452	663	10.6129	11.0493	10.165	13.6784	15.5586	13.4149	0.0874396	0.3443
ENSMUSG00000031378	Abcd1	373	275	633	331	248	403	18.2014	17.1356	24.7908	13.9817	15.3374	15.5455	0.0962156	-0.472456
ENSMUSG00000031379	Pir	500	374	550	608	511	832	55.6474	53.2973	49.2053	58.6898	72.3014	73.2909	0.188753	0.318998
ENSMUSG00000041417	Pik3r1	28	13	12	27	4	12	0.691421	0.395063	0.238571	0.567571	0.123749	0.225055	0.809746	-0.551218
ENSMUSG00000041415	Dicer1	328	248	406	479	298	450	6.19369	5.91481	6.02687	7.66164	6.82829	6.47056	0.546991	0.195383
ENSMUSG00000031370	Zrsr2	24	25	31	59	35	45	1.52817	2.03767	1.60713	3.19358	2.87032	2.27352	0.432286	0.659771
ENSMUSG00000031371	Haus7	268	160	263	256	148	246	34.4793	26.3561	27.25	28.557	24.167	25.0523	0.640311	-0.227849
ENSMUSG00000031373	Car5b	78	37	62	23	27	60	3.99925	2.41633	2.5535	1.00175	1.71722	2.43398	0.315358	-0.843609
ENSMUSG00000031375	Bgn	995	952	1747	252	185	348	73.2053	89.6718	103.278	16.0619	17.2809	20.2284	9.48093e-43	-2.35715
ENSMUSG00000031376	Atp2b3	151	157	250	126	105	180	5.78849	7.71444	7.68553	4.15526	5.07193	5.45969	0.110131	-0.569145
ENSMUSG00000022708	Zbtb20	195	90	160	71	44	104	1.28884	0.759823	1.30369	0.404675	0.36571	0.541579	0.00653817	-1.18804
ENSMUSG00000022701	Ccdc191	13	0	0	17	10	14	0.603895	0	0	0.659892	0.568929	0.508429	0.673984	1.48629
ENSMUSG00000029135	Fosl2	140	114	167	117	85	174	3.79605	3.9526	3.63883	2.74974	2.92171	3.74029	0.504682	-0.32172
ENSMUSG00000022702	Hira	628	532	895	886	569	1039	34.4448	34.3018	32.0242	36.225	33.0127	48.3893	0.540044	0.142661
ENSMUSG00000029131	Dnajb6	276	282	439	372	291	721	38.5481	51.8033	51.1412	45.9762	54.2413	82.9873	0.531235	0.301998
ENSMUSG00000038351	Sgsm2	144	122	220	178	84	167	5.25751	5.70142	6.43192	5.63955	3.87168	4.81707	0.512608	-0.321767
ENSMUSG00000020413	Hus1	7	6	16	33	10	38	0.26639	0.28708	0.486193	1.09064	0.4767	1.13711	0.263446	1.32035
ENSMUSG00000020412	Ascc2	201	181	349	364	255	447	8.154	8.69267	10.3069	12.6048	11.906	13.0108	0.1291	0.428891
ENSMUSG00000028668	Eloa	208	174	295	361	259	366	7.8556	8.40306	8.93558	11.8165	12.4124	10.9401	0.0913863	0.431418
ENSMUSG00000028669	Pithd1	196	156	244	223	215	289	20.5212	20.9236	20.5366	20.252	28.5267	23.9522	0.724869	0.180979
ENSMUSG00000028664	Ephb2	305	264	381	320	186	272	5.25863	5.87512	5.20853	5.33383	4.27537	3.67537	0.140346	-0.424928
ENSMUSG00000028661	Epha8	12	11	27	0	0	8	0.451215	0.529776	0.807351	0	0	0.237143	0.16978	-2.91691
ENSMUSG00000107906	Gm5580	152	47	84	223	55	72	19.8104	7.828	8.73554	25.2023	9.06058	7.43781	0.937483	0.145186
ENSMUSG00000062901	Klhl24	76	62	93	199	125	212	1.65305	2.79277	1.61129	4.94652	3.4564	5.94301	0.000169227	1.07226
ENSMUSG00000062906	Hdac10	11	29	0	41	0	31	0.777795	2.70267	0	2.56295	0	1.79114	0.95924	0.281395
ENSMUSG00000038970	Lmtk2	17	0	26	22	0	0	0.370084	0	0.451784	0.41139	0	0	0.863513	-1.0244
ENSMUSG00000038975	Rabggtb	262	160	187	292	192	178	26.0483	20.5089	15.0655	25.4088	24.4506	13.8371	0.998701	0.00110095
ENSMUSG00000038976	Ppp1r9b	2025	1846	3052	2675	2015	3143	80.005	93.3748	96.8655	91.6287	101.193	98.3168	0.832806	0.0604968
ENSMUSG00000025161	Slc16a3	946	746	1500	1194	741	1409	38.8509	39.2138	49.4774	42.5229	38.672	45.8213	0.896228	-0.0550779
ENSMUSG00000025162	Csnk1d	3546	3239	5918	4275	3268	6061	176.018	206.542	237.409	184.831	206.923	242.242	0.957387	-0.0237266
ENSMUSG00000025169	Ogfod3	206	102	273	171	132	231	27.9386	17.6695	29.8355	20.1626	22.8308	24.8711	0.748255	-0.212943
ENSMUSG00000018651	Tada2a	198	120	192	233	183	296	16.3598	12.6441	12.7644	16.6577	19.163	19.3735	0.379844	0.349859
ENSMUSG00000032058	Ppp2r1b	212	201	244	322	232	389	10.655	13.029	9.89547	14.0507	14.9841	15.5506	0.235789	0.363288
ENSMUSG00000052488	Cherp	446	381	792	741	491	787	21.3636	23.3448	30.5228	30.842	29.9048	29.8721	0.498611	0.21923
ENSMUSG00000032050	Rdx	344	217	407	357	200	402	13.9529	11.2707	13.291	12.5598	10.3188	12.9182	0.726389	-0.155412
ENSMUSG00000039000	Ube3c	1539	1259	1727	1878	1397	2274	54.2647	56.8557	48.923	57.4522	62.6371	63.507	0.467401	0.149249
ENSMUSG00000039007	Cpq	96	66	70	72	45	63	8.81295	7.77225	5.14294	5.75258	5.25179	4.56604	0.448163	-0.529015
ENSMUSG00000039005	Tlr4	6	0	8	23	9	16	0.219301	0	0.274678	0.867233	0.486979	0.548043	0.358124	1.73284
ENSMUSG00000053286	Trmt1l	164	178	228	255	174	243	10.6907	14.7157	11.8273	14.3093	14.3018	12.4286	0.881371	0.099939
ENSMUSG00000053289	Ddx10	64	41	65	135	42	123	3.59323	2.92406	2.93393	6.61714	2.98923	5.52398	0.385946	0.621087
ENSMUSG00000024414	Mrpl27	247	88	112	263	107	97	58.0837	26.4296	21.1507	53.5293	31.862	17.9147	0.963196	-0.0793991
ENSMUSG00000024413	Npc1	63	0	0	121	0	126	2.11426	0	0	3.57351	0	3.39183	0.889068	1.60315
ENSMUSG00000050377	Il31ra	19	19	37	24	20	37	1.1999	1.56211	1.87525	1.31606	1.58591	1.87999	0.997908	-0.0037477
ENSMUSG00000024410	Rmc1	23	0	23	55	37	37	1.81826	0	1.50204	3.88503	3.75924	2.35649	0.35287	1.50971
ENSMUSG00000048895	Cdk5r1	29	22	37	35	19	31	1.23016	1.15196	1.2665	1.27873	1.00921	1.04411	0.905064	-0.182997
ENSMUSG00000048897	Zfp710	114	157	206	199	69	238	6.43462	9.01438	9.2775	9.06404	4.93606	9.11631	0.899881	-0.139991
ENSMUSG00000053754	Chd8	759	593	983	1007	609	981	16.0778	16.5529	17.13	18.8209	16.2279	16.5556	0.953278	0.0232748
ENSMUSG00000048899	Rimkla	9	10	15	35	33	25	0.382555	0.526664	0.499643	1.29525	1.77368	0.84914	0.14218	1.39734
ENSMUSG00000046519	Golph3l	60	103	118	139	81	197	3.75972	8.23814	5.9246	7.53625	6.4375	9.76869	0.641409	0.366466
ENSMUSG00000033096	Apmap	623	700	942	796	585	937	49.619	71.4239	60.258	54.9417	59.214	59.0663	0.784082	-0.10948
ENSMUSG00000033099	Nol12	223	150	292	172	92	149	10.6423	9.18085	11.2138	7.1066	5.55319	5.61143	0.00686868	-0.806633
ENSMUSG00000002221	Paxip1	145	113	195	202	126	205	4.38941	4.38766	4.75768	5.32013	4.87762	4.92735	0.859543	0.108039
ENSMUSG00000004071	Cdip1	407	261	612	447	329	597	18.3339	15.0217	22.129	17.457	18.8134	21.2896	0.998701	-0.000720872
ENSMUSG00000004070	Hmox2	996	782	1174	1199	856	1214	102.364	103.007	97.0249	106.976	111.965	98.868	0.953278	0.023046
ENSMUSG00000048234	Rnf149	323	312	417	500	362	655	23.0846	28.5025	23.9017	30.9536	32.8534	37.0374	0.11372	0.372406
ENSMUSG00000030541	Idh2	2821	2182	3860	2528	1972	3162	283.696	280.557	312.097	220.573	252.54	251.866	0.00966249	-0.324511
ENSMUSG00000031631	Cfap97	12	4	19	28	0	27	0.451915	0.196537	0.584432	0.918386	0	0.8183	0.908616	0.439443
ENSMUSG00000031633	Slc25a4	9678	7453	11962	12386	8149	11990	895.418	883.079	889.077	993.692	958.642	878.185	0.889402	0.0386092
ENSMUSG00000071415	Rpl23	850	336	97	1185	0	185	142.883	72.2234	13.0247	172.673	0	24.5269	0.974044	-0.266977
ENSMUSG00000034040	Galnt17	103	69	112	72	29	47	2.27446	1.95504	1.99129	1.36642	0.794721	0.811858	0.0315055	-1.08576
ENSMUSG00000034042	Gpbp1l1	200	171	267	245	230	381	9.88712	10.8663	10.6328	10.516	14.4721	14.9482	0.449525	0.297733
ENSMUSG00000029275	Gfi1	8	4	7	5	8	18	0.486987	0.311032	0.322854	0.269645	0.619238	0.857171	0.836079	0.55477
ENSMUSG00000029270	Fam69a	23	19	35	58	40	54	1.46054	1.56699	1.8047	3.28335	3.28598	2.76022	0.193085	0.878992
ENSMUSG00000035399	Oser1	604	372	678	504	423	790	63.129	49.7538	56.9612	45.6834	56.2333	65.369	0.893437	-0.0763409
ENSMUSG00000035397	Klf16	99	109	139	125	83	138	6.5736	9.284	7.41347	7.21156	7.02851	7.263	0.829274	-0.157286
ENSMUSG00000035392	Dennd1a	285	208	470	407	264	561	11.6799	10.9042	15.4661	14.4601	13.7574	18.1866	0.58741	0.234196
ENSMUSG00000035390	Brsk1	705	560	914	662	498	906	41.8335	42.5192	43.5629	34.0346	37.5567	42.5668	0.329073	-0.213955
ENSMUSG00000035021	Baz1a	137	38	106	91	91	116	4.24938	1.38167	2.57622	2.36105	3.31437	2.69523	0.992834	0.0180897
ENSMUSG00000035024	Ncapd3	298	223	278	460	288	559	9.63131	9.20922	7.20929	12.893	11.8589	14.3275	0.0423352	0.534583
ENSMUSG00000035027	Map2k2	327	196	343	422	274	308	31.8382	23.7432	27.3425	36.1868	32.3872	24.3077	0.868749	0.117618
ENSMUSG00000045087	S1pr5	23	13	34	34	14	35	1.61625	1.17817	1.91998	2.07777	1.25436	1.92887	0.951971	0.112033
ENSMUSG00000044934	Zfp367	781	716	991	1059	935	1516	39.5994	46.1817	40.9565	46.9189	59.8987	60.4828	0.0924805	0.358979
ENSMUSG00000004815	Dgkq	74	87	133	164	102	214	2.57965	3.81539	3.7017	4.83776	4.49075	5.82519	0.205573	0.551825
ENSMUSG00000045333	Zfp423	28	30	41	14	17	17	1.01339	1.35885	1.18366	0.41021	0.779987	0.480439	0.188746	-1.13529
ENSMUSG00000058254	Tspan7	2974	2537	4148	1219	927	1480	99.6905	104.917	108.929	35.0088	116.17	40.2815	1.31913e-59	-1.53655
ENSMUSG00000032555	Topbp1	39	33	79	92	27	97	1.32897	1.43707	2.14423	2.70669	1.15722	2.59147	0.759018	0.353224
ENSMUSG00000032557	Uba5	141	147	185	181	113	216	10.405	13.9037	10.9717	11.5787	10.6394	12.6364	0.935876	-0.0597255
ENSMUSG00000032558	Nphp3	4	14	21	24	25	37	0.115134	0.509619	0.49481	0.604261	0.936247	0.863987	0.433868	1.03928
ENSMUSG00000044681	Cnpy1	24	5	5	7	15	18	1.41005	0.376373	0.236101	0.312161	1.11561	0.782417	0.974156	0.119534
ENSMUSG00000001366	Fbxo9	188	177	239	240	189	339	15.5264	18.7066	16.1096	17.1289	19.8332	22.1468	0.666775	0.194658
NewGene_49	NewGene_49	3850	3409	5241	5281	3865	6197	601.357	681.954	657.76	715.445	767.64	766.423	0.189635	0.165387
ENSMUSG00000040302	Rbm48	31	6	4	14	21	33	2.64119	0.488281	0.234443	0.901562	1.97781	1.95474	0.829274	0.560243
NewGene_3797	NewGene_3797	18	13	26	10	17	25	1.01571	0.895113	1.16383	0.499623	1.29391	1.10758	0.918583	-0.213732
ENSMUSG00000024357	Sil1	198	129	222	212	158	254	20.773	17.2524	18.6787	19.2809	21.003	21.1266	0.925863	0.0602224
ENSMUSG00000024352	Spata24	41	12	43	10	10	17	10.041	3.78972	8.51442	2.11878	3.12186	3.22038	0.146768	-1.45185
ENSMUSG00000024359	Hspa9	2206	1447	2640	3260	2190	3912	129.482	108.735	124.494	165.911	163.451	181.763	0.000647141	0.443646
ENSMUSG00000050088	1600012H06Rik	116	91	146	190	159	186	8.12879	8.2094	8.26503	11.5768	14.355	10.3516	0.199769	0.50454
ENSMUSG00000001948	Spa17	100	69	94	92	71	79	24.2776	21.5385	18.2845	19.3526	21.9689	15.112	0.780917	-0.233772
ENSMUSG00000005069	Pex5	32	32	35	46	0	41	1.76898	2.31134	1.55415	2.23226	0	1.79549	0.856153	-0.526929
ENSMUSG00000067336	Bmpr2	425	352	570	605	334	667	5.86596	6.20915	6.31493	7.24013	5.85153	7.28058	0.790462	0.101645
ENSMUSG00000051022	Hs3st1	42	20	34	7	18	16	4.34312	2.67865	2.83393	0.580153	2.41338	1.27897	0.252641	-1.26855
ENSMUSG00000047658	Gal3st3	24	23	47	37	37	34	1.75138	2.13237	2.72533	2.32674	3.45619	1.96929	0.919233	0.160254
ENSMUSG00000047656	Trpt1	17	9	18	15	12	20	2.57124	1.66441	2.17172	1.90596	2.33745	2.39197	0.994054	-0.0224878
ENSMUSG00000047654	Tssk6	45	62	98	97	28	94	5.9593	10.4672	10.4808	11.1479	4.60013	9.92383	0.946221	-0.101963
ENSMUSG00000050860	Phospho1	6	19	5	9	78	10	1.5845	7.0386	1.06614	2.21493	9.17354	2.34014	0.395447	1.73054
ENSMUSG00000025354	Dnajc14	559	517	717	595	476	819	23.5312	27.883	24.2409	21.7189	25.4888	27.2736	0.872689	-0.0698637
ENSMUSG00000016637	Ift27	84	31	76	60	20	22	14.6762	6.96207	10.7263	9.14713	4.44749	2.92299	0.286487	-1.0092
ENSMUSG00000106447	Gm42957	86	0	113	47	26	4	4.20662	0	4.42303	1.98224	1.60523	0.137693	0.798596	-1.23871
ENSMUSG00000053510	Nrd1	761	586	996	964	599	991	33.8758	31.161	33.0265	34.8972	31.4225	33.6931	0.992719	-0.00494682
ENSMUSG00000061046	Haghl	45	18	46	56	45	37	5.61964	2.87346	4.66758	6.13447	7.15794	3.69308	0.831027	0.302304
ENSMUSG00000061048	Cdh3	111	75	203	48	20	79	4.48053	3.89898	6.60104	1.6588	1.01252	2.53825	0.00269765	-1.55666
ENSMUSG00000055917	Zfp277	24	16	42	58	18	48	1.69241	1.45449	2.42227	3.66025	1.63801	2.74211	0.715271	0.458584
ENSMUSG00000055912	Tmem150a	159	99	263	169	108	212	18.2757	14.5018	24.3253	17.0863	15.7418	19.2945	0.780917	-0.191657
ENSMUSG00000062580	Timm17a	499	416	488	556	477	529	12.185	13.0177	9.5775	11.7929	14.8348	10.2361	0.961315	0.0358848
ENSMUSG00000036622	Atp13a2	80	64	82	93	47	75	3.60097	3.67352	2.93954	3.61915	2.63646	2.66293	0.790148	-0.231346
ENSMUSG00000036620	Mgat4b	1972	1868	2698	2361	1696	2731	144.573	175.337	158.898	150.091	158.053	158.493	0.722534	-0.0835543
ENSMUSG00000002578	Ikzf4	12	23	13	8	3	22	0.597036	0.975565	0.349696	0.211794	0.115216	0.60178	0.646927	-0.902672
ENSMUSG00000023286	Ube2j2	625	661	863	611	585	988	31.8801	43.2696	35.4388	27.0871	38.013	39.9807	0.810731	-0.122316
ENSMUSG00000019189	Rnf145	976	896	1301	1252	872	1471	48.6788	57.2202	52.1206	54.1422	55.2687	58.0758	0.909712	0.0378011
ENSMUSG00000019188	H13	1780	1606	2790	2090	1705	2599	71.6458	79.5752	86.324	70.7207	81.3107	76.6992	0.875275	-0.0568115
ENSMUSG00000030707	Coro1a	739	488	880	415	234	450	80.3283	64.6275	73.1235	39.6653	30.7276	37.8771	1.89456e-10	-1.07904
ENSMUSG00000030704	Rab6a	2412	2166	2749	2561	2309	3920	133.627	155.143	122.292	123.011	162.611	171.968	0.771925	0.109996
ENSMUSG00000039628	Hs3st6	29	14	24	42	19	38	4.16747	2.27811	2.71466	5.28734	3.45897	4.3078	0.76132	0.403694
ENSMUSG00000039629	Strip2	35	21	60	92	63	95	1.12865	0.861393	1.59407	2.61872	2.63263	2.48303	0.0526541	1.03165
ENSMUSG00000039621	Prex1	19	15	40	26	24	36	0.49872	0.511602	0.864672	0.598259	0.822047	0.765177	0.928571	0.151643
ENSMUSG00000063358	Mapk1	2117	2024	2825	2469	2561	4310	163.054	194.322	168.378	170.103	223.335	253.032	0.343641	0.286887
ENSMUSG00000037280	Galnt6	112	121	175	37	0	45	5.24593	7.25551	6.58904	1.47123	0	1.64734	0.00893423	-2.62754
ENSMUSG00000037286	Stag1	496	312	512	506	319	553	14.2739	11.4994	11.8287	13.0522	11.6702	12.6012	0.872731	-0.0782586
ENSMUSG00000037287	Tbcel	31	41	47	69	38	85	1.07861	1.83111	1.31731	2.10969	1.68013	2.38947	0.536026	0.499268
ENSMUSG00000021248	Tmed10	1925	1553	2663	2134	1665	2770	231.334	238.922	257.075	222.363	254.324	263.497	0.941591	-0.0240352
ENSMUSG00000021241	Isca2	778	542	832	693	502	810	156.733	141.358	134.794	121.041	128.661	129.19	0.287248	-0.23739
ENSMUSG00000021240	Abcd4	21	23	65	39	22	22	1.38841	2.06583	3.70693	2.37577	1.97291	1.14827	0.777623	-0.422024
ENSMUSG00000021243	Fcf1	192	110	172	295	172	221	45.5448	33.2036	32.8472	60.7213	51.981	41.4941	0.403282	0.413839
ENSMUSG00000021245	Mlh3	4	0	8	6	14	14	0.122149	0	0.209355	0.169248	0.573748	0.335529	0.500102	1.60323
ENSMUSG00000102752	Gm7694	15	0	0	9	7	7	0.667681	0	0	0.354864	0.391362	0.245377	0.929472	0.48668
ENSMUSG00000029071	Dvl1	444	399	769	612	472	830	23.5387	27.0562	32.7494	28.1207	31.7885	34.8456	0.733085	0.135773
ENSMUSG00000029076	Sdf4	351	288	469	410	278	521	12.0485	12.6477	12.9442	12.2255	12.1468	14.1769	0.97834	-0.0156027
ENSMUSG00000063972	Nr6a1	93	93	91	119	89	177	2.5935	3.31801	2.04858	2.88566	3.16719	3.93941	0.691811	0.280136
ENSMUSG00000069053	Uba1y	21	29	36	16	19	16	0.90611	1.62565	1.27005	0.583476	1.04333	0.558543	0.451765	-0.835476
ENSMUSG00000005986	Ankrd13d	114	116	174	192	104	237	9.43983	12.3056	11.5657	13.8232	10.9199	15.589	0.678933	0.231408
ENSMUSG00000035623	Rsf1	122	59	128	54	59	112	2.21992	1.20744	1.63714	0.74713	1.18801	1.52189	0.401035	-0.573211
ENSMUSG00000020598	Nrcam	97	49	119	77	43	66	3.36617	1.75227	3.02187	1.88449	1.52787	1.59902	0.308626	-0.609975
ENSMUSG00000035621	Midn	149	129	226	113	98	203	7.18522	7.97073	8.65381	5.18097	5.90479	7.91166	0.372513	-0.421702
ENSMUSG00000042167	Tent2	228	222	327	493	330	600	15.3067	20.5422	16.726	27.8888	26.0795	34.6285	0.000121324	0.725939
ENSMUSG00000042165	Gm9774	323	219	338	427	183	241	41.273	35.7856	34.6866	47.2921	29.7669	24.4109	0.809314	-0.185165
ENSMUSG00000020592	Sdc1	752	573	1022	678	493	811	42.412	41.3984	46.308	33.1193	35.3323	36.2037	0.0202745	-0.363809
ENSMUSG00000020593	Lpin1	156	146	230	325	190	377	4.9651	5.93911	5.88781	8.97369	7.68734	9.50355	0.0200015	0.594496
ENSMUSG00000020590	Snx13	243	125	320	234	199	362	6.98438	4.57754	7.39549	5.89725	7.31434	8.35429	0.886898	0.112497
ENSMUSG00000035629	Rubcn	119	81	187	173	85	222	3.97425	3.43604	5.03834	5.01926	3.58365	5.8775	0.838062	0.16722
ENSMUSG00000020623	Map2k6	16	24	15	36	25	49	1.33522	2.613	1.0119	2.65393	2.68629	3.27648	0.486596	0.768161
ENSMUSG00000028039	Efna3	849	682	1307	944	697	1182	77.9378	81.9235	95.986	77.7757	80.8829	88.9363	0.679308	-0.120061
ENSMUSG00000020627	Klhl29	88	75	102	55	54	75	2.20256	2.42183	2.0637	1.20012	1.73069	1.48923	0.198708	-0.65134
ENSMUSG00000028035	Dnajb4	10	0	18	25	15	20	0.713192	0	1.04138	1.53983	1.3597	1.13685	0.606631	1.13203
ENSMUSG00000028033	Kcnq5	23	17	14	6	6	14	0.571639	0.539571	0.280763	0.13064	0.187239	0.283009	0.334032	-1.273
ENSMUSG00000028032	Papss1	290	180	304	312	174	269	18.3299	14.5607	15.4447	17.0975	13.9466	13.4895	0.751856	-0.167181
ENSMUSG00000013698	Pea15a	2346	2197	3584	1359	1289	2089	167.047	200.333	205.021	83.9013	116.635	117.748	1.56224e-07	-0.894621
ENSMUSG00000038705	Gmeb2	163	136	243	187	134	240	7.00867	7.51162	8.40511	7.0067	7.35822	8.18682	0.905657	-0.0768905
ENSMUSG00000018442	Derl2	1057	898	1329	847	905	1372	51.3189	56.7098	53.8515	36.0226	56.5197	53.6556	0.624316	-0.190103
ENSMUSG00000018446	C1qbp	1321	888	1296	1606	1012	1353	200.132	172.25	157.811	211.088	194.875	162.281	0.92164	0.0520104
ENSMUSG00000032396	Dis3l	228	238	330	408	269	476	11.0526	14.7974	12.8682	17.1867	16.588	18.3102	0.144474	0.383842
ENSMUSG00000032393	Dpp8	481	492	703	927	535	1088	24.9862	35.6666	25.5836	30.2911	24.2473	29.4076	0.0324367	0.440369
ENSMUSG00000032392	Parp16	36	16	40	43	30	54	2.48036	1.40828	2.21841	2.63456	2.66587	2.99395	0.757424	0.353741
ENSMUSG00000052369	Tmem106c	161	101	147	173	91	75	45.4154	14.1324	12.9124	16.4549	12.6265	8.05289	0.674124	-0.374465
ENSMUSG00000032399	Rpl4	1402	1023	1516	2217	1374	2071	162.348	151.687	140.994	222.578	202.309	189.78	0.0214009	0.386145
ENSMUSG00000037916	Ndufv1	1415	954	1464	1514	776	1167	151.7	131.001	126.038	140.701	105.783	98.9919	0.345911	-0.289704
ENSMUSG00000048911	Rnf24	26	18	41	23	14	17	0.778132	0.692974	1.00079	0.595007	0.507046	0.383889	0.497551	-0.734863
ENSMUSG00000024339	Tap2	215	190	316	312	154	306	11.1148	12.5784	13.1011	13.9842	10.1248	12.5242	0.937937	-0.0510774
ENSMUSG00000079426	Arpc4	547	455	717	630	457	650	42.7638	45.6818	45.1385	42.8312	45.4965	40.3331	0.749557	-0.10362
ENSMUSG00000033114	Slc35d2	15	27	23	12	23	49	1.1188	2.6708	1.59109	0.794902	2.24736	2.94816	0.943126	0.163138
ENSMUSG00000033111	3830406C13Rik	11	12	11	13	8	0	0.758823	1.08106	0.623856	0.782293	0.679024	0	0.821098	-0.754388
ENSMUSG00000005262	Ufd1	1319	1084	1587	1524	1080	1859	136.158	140.27	138.041	134.298	140.561	152.676	0.95924	0.0171972
ENSMUSG00000024620	Pdgfrb	16	22	31	3	0	0	0.521101	0.897839	0.796457	0.08221	0	0	0.00223004	-4.68407
ENSMUSG00000026667	Uhmk1	162	124	267	262	149	336	3.65519	3.58553	4.85797	5.12707	4.26835	6.01088	0.511312	0.300204
ENSMUSG00000026662	Sephs1	178	113	155	121	136	137	5.94555	4.81082	4.14785	3.50504	5.75174	3.62249	0.726389	-0.26585
ENSMUSG00000026663	Atf6	27	0	0	66	23	74	0.650053	0	0	1.38656	0.698443	1.43399	0.625062	2.33633
NewGene_7389	NewGene_7389	11	9	12	3	13	16	4.17148	4.4245	3.66216	0.929831	6.07919	4.82421	0.981786	-0.0807387
ENSMUSG00000042988	Notum	69	57	150	47	26	66	5.53962	5.9569	9.68115	3.27783	2.60905	4.17346	0.0449556	-1.10388
ENSMUSG00000042985	Upk3b	84	109	152	25	4	16	4.19043	7.02193	6.13999	1.07424	0.245506	0.620717	2.91132e-08	-3.13897
ENSMUSG00000040859	Bsdc1	85	87	122	131	94	161	5.32907	7.00944	6.18335	7.16228	7.50899	8.00545	0.664805	0.248602
ENSMUSG00000029634	Rnf6	69	49	77	44	47	77	3.55798	3.18658	3.16589	1.96618	3.0765	3.12851	0.684013	-0.341008
ENSMUSG00000040850	Psme4	1521	973	2072	1508	1221	1792	41.7099	34.1837	45.6605	35.87	42.596	38.9082	0.788041	-0.100881
ENSMUSG00000040855	Reps2	24	14	13	20	18	9	0.543482	0.409921	0.240117	0.399102	0.521897	0.156523	0.934718	-0.200221
ENSMUSG00000040857	Erf	336	272	634	229	157	302	17.0735	17.6664	25.8482	10.0603	10.1276	12.1186	0.000331777	-0.954372
ENSMUSG00000040856	Dlk1	219	226	369	89	67	115	15.5904	23.5422	22.3033	7.04416	9.46826	9.25349	9.07239e-12	-1.71445
ENSMUSG00000022623	Shank3	310	288	418	383	233	455	7.48872	8.86736	8.33766	9.73376	8.9235	8.68374	0.863513	-0.0813825
ENSMUSG00000022620	Arsa	32	17	20	39	8	17	1.59778	1.09952	0.78507	1.68772	0.505003	0.683193	0.881879	-0.319456
ENSMUSG00000026082	Rev1	43	23	63	127	49	103	3.16499	1.19412	4.29464	6.94744	2.5834	4.99548	0.0974909	0.990427
ENSMUSG00000026083	Eif5b	776	517	607	643	513	586	17.7141	15.1107	11.1346	12.7298	14.8813	10.5915	0.608647	-0.25153
ENSMUSG00000026080	Chst10	47	39	43	32	23	50	2.75322	2.93564	2.00774	1.55489	1.71997	2.33807	0.604632	-0.487553
ENSMUSG00000026088	Mitd1	58	49	53	45	36	87	8.3029	8.98529	6.05108	5.55542	6.62309	9.96427	0.919521	-0.132941
ENSMUSG00000039016	Timm8b	1023	601	765	1758	839	1050	351.578	264.442	211.252	524.149	366.805	285.792	0.304591	0.459808
ENSMUSG00000003378	Grik5	516	475	865	478	344	541	22.591	26.6426	30.4655	18.1523	19.1776	18.7515	0.00445591	-0.554971
ENSMUSG00000034235	Usp54	140	139	245	227	173	325	3.76764	4.78691	5.32276	5.31051	5.94934	6.95269	0.405049	0.340318
ENSMUSG00000074656	Eif2s2	1391	1175	1330	2281	1738	2895	97.4298	105.344	74.8317	138.585	154.765	160.553	0.00028961	0.659925
ENSMUSG00000045980	Tmem104	17	21	34	22	10	26	0.641814	1.01518	1.0565	0.740404	0.470744	0.774611	0.73055	-0.477844
ENSMUSG00000045983	Eif4g1	10125	9246	13470	12352	9193	15230	364.572	444.589	400.896	369.252	390.605	440.251	0.928672	0.0240649
ENSMUSG00000028958	Tmub1	130	137	280	172	139	277	14.458	19.4642	25.0398	16.577	19.6825	24.3911	0.994307	-0.00939136
ENSMUSG00000028959	Fastk	451	351	659	693	477	901	26.2371	26.1513	30.8347	35.0148	35.3066	41.5339	0.0593045	0.375052
ENSMUSG00000028955	Vamp3	101	78	84	114	75	95	8.41295	8.35903	5.64231	8.24423	7.99706	6.25319	0.974844	-0.039512
ENSMUSG00000028952	Zbtb48	25	46	37	66	36	52	2.00429	5.60898	2.24443	4.48696	4.24799	3.24676	0.810763	0.316116
ENSMUSG00000028953	Abcf2	1946	1638	2710	2396	1597	2811	134.858	145.359	150.893	144.006	140.777	154.248	0.934356	-0.0219994
ENSMUSG00000046727	Cystm1	1161	694	971	873	636	825	254.32	192.483	169.618	165.274	174.697	140.755	0.191961	-0.401618
ENSMUSG00000042404	Dennd4b	46	33	52	67	49	62	1.42686	1.81799	1.30912	1.83187	1.92584	1.5256	0.699939	0.330498
ENSMUSG00000042406	Atf4	4821	4082	7635	6079	5121	9228	497.756	539.728	633.293	544.217	672.295	754.264	0.453516	0.189333
ENSMUSG00000042408	Zmym6	47	20	25	70	19	64	1.95338	1.04131	0.849547	2.54152	1.01312	2.14078	0.714917	0.497772
ENSMUSG00000002771	Grin2d	298	261	463	194	168	209	9.75802	10.9436	12.172	5.49674	6.98234	5.42294	0.000140011	-0.928037
ENSMUSG00000017692	Rhbdl3	41	39	70	101	32	83	1.94568	2.36435	2.66888	4.15182	1.93092	3.12519	0.721655	0.357972
ENSMUSG00000002778	Kdelr1	2148	1633	3269	2514	1779	3206	239.244	233.579	292.523	243.168	255.897	282.635	0.948927	-0.0255318
ENSMUSG00000000738	Spg7	409	298	566	734	440	697	25.141	23.445	27.9462	39.1127	34.3411	33.9168	0.0337392	0.439539
ENSMUSG00000024525	Impa2	223	222	398	423	242	370	23.8532	30.4176	34.2451	39.2783	32.9761	31.3954	0.70998	0.18169
ENSMUSG00000044768	D1Ertd622e	59	48	58	59	46	61	0.257643	0.270752	0.203709	0.223222	0.254734	0.211812	0.910287	-0.128811
ENSMUSG00000044763	Trmt10c	30	34	37	46	42	74	1.77393	2.5281	1.72506	2.35317	3.09709	3.47097	0.550162	0.516176
ENSMUSG00000030138	Bms1	84	49	66	80	51	54	3.43503	2.54671	2.1497	2.81777	2.62611	1.72001	0.842799	-0.225536
ENSMUSG00000010476	Ebf3	17	7	6	8	6	8	0.581911	0.286826	0.171524	0.224108	0.269071	0.2206	0.802407	-0.615764
ENSMUSG00000006299	Aamp	3012	2458	4052	3266	2075	3475	295.539	308.907	320.099	278.769	258.692	271.43	0.0189931	-0.243082
NewGene_3342	NewGene_3342	20	24	55	30	14	17	1.44931	2.33519	3.3233	1.96812	1.28002	1.01555	0.509923	-0.771829
ENSMUSG00000000194	Gpr107	99	98	140	154	100	167	2.85189	3.6084	3.25742	3.86988	3.68619	3.82082	0.76819	0.178235
ENSMUSG00000056919	Cep162	11	0	14	5	6	6	0.251688	0	0.254824	0.100215	0.176424	0.10617	0.905311	-0.494402
ENSMUSG00000056917	Sipa1	46	51	94	55	23	68	2.09416	2.95394	3.44513	2.17583	1.29553	2.47636	0.497551	-0.553244
ENSMUSG00000051495	Irf2bp2	563	507	959	563	299	724	19.7262	22.7429	26.9985	17.0866	13.2921	20.0682	0.0560577	-0.506991
ENSMUSG00000051499	Zfp786	8	0	13	13	7	10	0.444286	0	0.575439	0.609833	0.496806	0.435386	0.881879	0.528867
ENSMUSG00000041841	Rpl37	2580	797	1063	4330	989	901	550.201	217.474	182.127	800.702	268.046	152.014	0.90871	0.311272
ENSMUSG00000041842	Fhdc1	27	10	42	46	27	29	0.790308	0.383363	1.00627	1.19646	1.01412	0.68538	0.836616	0.339552
ENSMUSG00000041845	Rhod	104	61	114	109	97	124	12.293	9.24315	10.8934	11.1746	14.6831	11.6242	0.861952	0.1497
ENSMUSG00000055799	Tcf7l1	96	121	170	83	79	174	5.61873	9.06715	7.95311	4.16823	5.8142	8.05362	0.616795	-0.367709
ENSMUSG00000041846	Ppp4r3a	1339	1124	1647	1479	1326	2343	54.7862	59.2523	53.7841	51.4503	68.4431	75.4677	0.534004	0.18351
ENSMUSG00000042632	Pla2g6	348	296	448	405	221	505	18.3839	20.0092	19.0394	18.5851	14.8227	21.1285	0.797091	-0.12024
ENSMUSG00000067276	Capn6	11	14	11	8	0	8	0.544168	0.85873	0.420288	0.321521	0	0.309901	0.477062	-1.51116
ENSMUSG00000067274	Rplp0	7	8	61	39	0	29	0.878723	1.23507	7.86235	5.96857	0	2.9995	0.949105	-0.262326
ENSMUSG00000049439	Cyp20a1	105	82	138	191	130	188	8.41253	8.37462	8.82397	13.2628	13.2135	11.8758	0.123666	0.530153
ENSMUSG00000056268	Dennd1b	43	33	47	45	35	73	0.933138	0.692391	0.641006	0.723341	0.958587	1.09821	0.905217	0.152483
ENSMUSG00000056260	Lrif1	13	0	0	0	13	13	0.699105	0	0	0	0.936643	0.58284	0.8833	0.955477
ENSMUSG00000047446	Arl4a	441	376	403	365	333	480	33.062	23.1116	24.6794	25.3053	20.3158	28.5964	0.680554	-0.203042
ENSMUSG00000015222	Map2	107	52	103	103	82	128	3.45005	2.14366	2.63283	2.85279	3.32082	3.26216	0.879993	0.143958
ENSMUSG00000037949	Ano10	163	144	186	174	123	253	10.9105	12.3477	9.96496	10.0781	10.4367	13.4409	0.987872	-0.0141312
ENSMUSG00000057133	Chd6	192	134	240	273	156	260	3.23926	2.88995	3.2638	4.00459	3.33984	3.47857	0.757424	0.154815
ENSMUSG00000057130	Txnl4a	472	199	293	489	255	248	47.8687	25.8119	23.7928	42.9439	32.879	19.9072	0.950048	-0.0767404
ENSMUSG00000057134	Ado	84	61	83	192	85	94	3.34199	3.08705	2.65306	6.64283	4.32566	2.95829	0.431266	0.567057
ENSMUSG00000009876	Cox4i2	2674	1986	3089	1089	780	984	649.542	617.964	602.813	229.418	240.918	189.1	4.1186e-28	-1.55189
ENSMUSG00000052566	Hook2	18	42	69	146	62	130	1.00194	3.75135	3.87013	8.93488	5.54121	7.28011	0.0641554	1.24083
ENSMUSG00000063576	Klhdc3	632	505	836	909	483	827	53.9361	55.1299	57.2536	67.3518	52.3054	55.9136	0.949813	0.0307602
ENSMUSG00000037852	Cpe	286	196	400	325	253	424	24.0239	21.0687	27.0264	23.6515	27.0134	28.1946	0.892465	0.075905
ENSMUSG00000037857	Nufip2	235	151	238	354	262	497	8.09381	6.66761	6.58084	10.5938	11.4905	13.5702	0.0071289	0.686097
ENSMUSG00000037855	Zfp365	18	26	29	45	20	47	0.747994	1.34959	0.951869	1.59894	1.0238	1.55599	0.733085	0.417642
ENSMUSG00000036188	Ankmy2	54	0	0	73	36	0	3.89859	0	0	4.57333	3.30242	0	0.937893	0.950218
ENSMUSG00000036186	Fam69b	182	155	322	218	150	263	19.942	21.6621	28.3457	20.6788	20.8543	22.7966	0.74655	-0.170747
ENSMUSG00000033352	Map2k4	878	716	976	1263	1072	1623	42.3329	44.6177	37.8424	52.8701	65.6774	62.0684	0.00501289	0.488788
ENSMUSG00000039983	Ccdc32	92	73	135	104	61	96	8.67287	8.84066	10.2856	8.53482	7.35775	7.21183	0.591933	-0.318829
ENSMUSG00000039982	Dtx4	19	19	38	17	8	22	0.582871	0.748566	0.920461	0.441316	0.305893	0.534159	0.454028	-0.841178
ENSMUSG00000039987	Phtf2	49	33	39	69	46	104	1.77615	1.55454	1.20617	2.17751	2.10485	3.01148	0.32628	0.664935
ENSMUSG00000039985	Sinhcaf	456	419	452	517	436	592	29.2159	37.6851	24.3992	36.0289	38.0331	34.597	0.909712	0.0717852
ENSMUSG00000039989	Cbx4	1246	953	1590	1533	1004	1780	42.8326	41.9648	43.9178	45.7121	43.8763	48.4592	0.841624	0.0520029
ENSMUSG00000039988	Ankrd13c	841	804	1228	1361	938	1810	38.3595	49.721	47.5493	55.1102	54.3738	68.6536	0.0307191	0.366379
ENSMUSG00000037580	Gch1	27	0	78	19	8	44	1.72307	0	4.01078	1.05039	0.651808	2.18926	0.856816	-0.605186
ENSMUSG00000062627	Mysm1	17	13	11	10	13	14	0.407577	0.390399	0.203761	0.202455	0.372978	0.253748	0.905311	-0.282437
ENSMUSG00000036450	Hif1an	171	160	272	206	133	321	4.89018	5.86737	6.27186	5.12623	4.85268	7.2987	0.974044	-0.0292788
ENSMUSG00000036452	Arhgap26	15	0	14	15	17	17	0.328939	0	0.244691	0.302115	0.483647	0.370406	0.771161	0.793468
ENSMUSG00000036459	Wtip	189	147	264	267	148	257	20.5952	20.4139	23.192	23.532	18.4012	22.4932	0.961995	0.0331081
ENSMUSG00000037325	Bbs7	24	24	36	55	28	92	1.53602	2.01069	1.86517	3.14441	2.33469	4.79408	0.262152	0.857505
ENSMUSG00000037326	Capn15	264	289	423	324	179	490	9.51826	12.7875	11.5818	9.62027	7.88028	13.3674	0.78988	-0.165467
ENSMUSG00000020817	Rabep1	407	170	306	340	256	444	13.3785	7.1658	8.07027	9.69455	10.8893	11.5686	0.908616	0.101168
ENSMUSG00000020814	Mxra7	22	0	35	7	0	0	6.69376	0	8.57828	1.84466	0	0	0.358662	-3.06284
ENSMUSG00000020810	Cygb	145	77	151	137	0	76	11.0689	7.47909	9.26271	9.04358	0	4.58546	0.79564	-1.08165
ENSMUSG00000027848	Olfml3	263	183	271	90	86	154	8.55774	7.5983	7.0933	2.52798	3.55422	3.96725	2.19243e-05	-1.26304
ENSMUSG00000020818	Mfsd11	146	117	242	204	189	286	6.08322	6.24972	8.11439	7.36009	10.0274	9.44483	0.445153	0.338764
ENSMUSG00000031861	Lpar2	37	8	40	96	46	76	1.10957	0.305171	0.977567	2.53109	1.77274	1.83283	0.106684	1.27986
ENSMUSG00000031862	Atp13a1	991	840	1410	1695	941	1830	45.0722	48.9241	51.5091	66.838	54.4081	65.8852	0.0598831	0.315985
ENSMUSG00000031864	Ints10	520	498	484	770	497	762	22.0775	27.253	16.6201	28.1376	26.5783	28.8943	0.532971	0.254455
ENSMUSG00000031865	Dctn1	448	372	697	603	373	627	18.4611	19.5855	23.0521	21.5501	19.527	20.4267	0.934018	-0.0392229
ENSMUSG00000063052	Lrrc40	157	132	189	264	132	252	6.83459	7.32732	6.80523	10.1212	7.33548	8.94719	0.535408	0.276676
ENSMUSG00000027257	Pacsin3	127	80	167	164	88	218	13.2562	9.96091	11.9204	12.723	11.1481	16.3905	0.806374	0.179255
ENSMUSG00000090553	Snrpe	931	306	843	1083	476	743	328.099	136.716	236.71	331.559	211.588	206.449	0.973051	0.0398469
ENSMUSG00000031242	2610002M06Rik	190	157	276	279	231	363	5.7653	6.12251	6.74895	7.37185	8.94004	8.75916	0.213874	0.37372
ENSMUSG00000039473	Ubn1	1156	1085	1325	1776	1388	2127	31.8863	38.3054	29.3591	42.4733	48.8009	46.4574	0.0191132	0.420229
ENSMUSG00000039470	Zdhhc2	512	437	585	476	528	825	26.9261	29.4793	24.7426	21.7386	35.3138	34.3783	0.839601	0.121891
ENSMUSG00000039477	Tnrc18	330	215	373	170	137	235	6.64646	5.73504	6.44662	3.08472	3.64716	3.92042	0.000204642	-0.887695
ENSMUSG00000039476	Prrx2	34	30	33	9	0	0	4.18092	4.73066	3.1827	0.932443	0	0	0.0176617	-3.65453
ENSMUSG00000039474	Wfs1	402	339	562	724	325	763	18.8957	20.3834	21.2308	29.49	19.4299	28.4	0.356477	0.306869
ENSMUSG00000034744	Nagk	54	39	69	69	43	69	4.98348	4.56182	5.10363	5.51312	5.01122	5.06485	0.979062	0.0353493
ENSMUSG00000021038	Vipas39	193	198	233	358	151	347	13.618	17.8081	13.1518	21.9012	13.5136	19.3839	0.652489	0.253193
ENSMUSG00000021039	Snw1	327	230	390	455	270	458	26.0426	23.4876	24.9583	31.4419	27.3493	28.9224	0.582963	0.186367
ENSMUSG00000021036	Sptlc2	1262	1087	1487	1632	1218	1962	33.4943	36.9488	31.6955	37.563	41.1078	41.2179	0.325757	0.183522
ENSMUSG00000048490	Nrip1	98	37	75	41	54	79	2.21387	1.06102	1.34972	0.787262	1.55357	1.39996	0.740656	-0.366876
ENSMUSG00000032740	Ccdc88a	284	208	313	158	160	252	5.55783	7.51311	7.87999	3.10487	5.44565	4.04626	0.0501614	-0.624307
ENSMUSG00000032743	D430042O09Rik	87	99	134	156	80	140	2.51998	3.66969	3.1963	3.90159	2.91551	3.20498	0.934356	0.0752268
ENSMUSG00000032745	Gpbp1	1139	807	1473	1928	1221	2611	59.0425	50.1726	57.2213	106.116	75.0594	100.365	9.90201e-05	0.605223
ENSMUSG00000029552	Tes	222	199	214	361	202	268	14.7123	16.8609	11.3546	20.711	16.9634	14.0268	0.703937	0.227417
ENSMUSG00000042642	Flad1	107	131	161	216	127	288	6.28235	9.87307	7.65423	11.071	9.51165	13.4586	0.27699	0.473159
ENSMUSG00000042644	Itpr3	677	568	1022	860	536	833	13.4052	14.4021	16.2503	14.7579	13.4794	13.0532	0.637081	-0.140064
ENSMUSG00000024122	Pdpk1	735	591	611	723	734	931	18.2676	18.7985	12.1984	15.5823	23.1845	18.3287	0.778473	0.163525
ENSMUSG00000024121	Atp6v0c	10787	8731	15082	10929	9136	13902	1623.96	1683.29	1824.07	1426.76	1748.96	1656.89	0.49412	-0.134163
ENSMUSG00000068117	Mei1	21	0	48	63	0	61	0.880895	0	1.6604	2.32923	0	2.07641	0.923113	0.72936
ENSMUSG00000068115	Ninl	169	160	191	190	101	146	5.87763	7.16324	6.19592	5.73315	4.48233	5.55258	0.389885	-0.408806
ENSMUSG00000042390	Gatad2b	469	349	562	434	370	564	11.2099	10.69	10.8006	8.99607	11.2388	10.6741	0.71907	-0.132271
ENSMUSG00000028207	Asph	25	6	11	24	16	33	0.650622	0.179684	0.286468	0.531882	0.539512	0.685549	0.709279	0.631739
ENSMUSG00000024789	Jak2	39	28	44	35	21	57	1.3748	1.25911	1.24346	1.05091	0.933807	1.59064	0.914153	-0.154168
ENSMUSG00000024782	Ak3	80	68	87	142	60	101	5.04494	5.46747	4.40369	7.80332	4.75736	5.06775	0.836079	0.197912
ENSMUSG00000024785	Rcl1	169	164	290	192	139	237	16.6126	20.6821	22.9863	16.3928	17.4303	18.521	0.563994	-0.253371
ENSMUSG00000006906	Stambp	51	37	67	37	49	51	3.77281	3.48344	3.9955	2.36629	4.62175	3.02914	0.845272	-0.237046
ENSMUSG00000027478	Dnmt3b	10	0	7	0	0	10	0.383146	0	0.222352	0	0	0.310503	0.875275	-1.06313
ENSMUSG00000027472	Pdrg1	59	0	0	119	15	0	13.7113	0	0	21.9142	2.54426	0	0.935028	0.984347
ENSMUSG00000027787	Nmd3	90	129	146	190	145	321	1.74446	3.21566	2.27241	3.20596	3.59184	4.94241	0.16188	0.653822
ENSMUSG00000027784	Ppm1l	23	58	52	68	44	58	0.423655	1.3911	0.789383	1.10692	1.04166	0.866031	0.910287	0.180399
ENSMUSG00000027782	Kpna4	1255	736	1206	1054	954	1275	25.3385	19.0112	19.5618	18.4479	24.4783	20.3768	0.909187	-0.065618
ENSMUSG00000024878	Cbwd1	26	21	29	30	17	60	2.29472	2.44204	2.07656	2.30711	1.87252	4.28656	0.859543	0.27691
ENSMUSG00000024875	Yif1a	236	150	258	192	111	239	28.1167	22.9038	24.6962	19.7938	16.7071	22.5278	0.267587	-0.403884
ENSMUSG00000024870	Rab1b	1891	1514	2340	1929	1318	2115	183.469	188.174	182.446	162.318	162.599	162.497	0.0448854	-0.233061
ENSMUSG00000024873	Cnih2	211	167	336	62	49	149	30.2669	30.6285	38.7669	7.64514	8.79406	16.9275	3.72356e-05	-1.61901
ENSMUSG00000026788	Zbtb43	68	62	123	119	62	121	2.43718	2.85442	3.57208	3.71582	2.84582	3.43915	0.892465	0.127812
ENSMUSG00000026785	Pkn3	13	10	0	22	0	17	0.728136	0.72782	0	1.05343	0	0.725606	0.959632	0.286848
ENSMUSG00000026784	Pdss1	63	76	104	59	66	84	6.64873	10.3546	9.01876	5.44984	9.14947	7.23436	0.695907	-0.323982
ENSMUSG00000026781	Acbd5	63	41	45	86	53	119	2.90824	1.90804	1.32797	2.74551	2.45817	3.48575	0.386359	0.592928
ENSMUSG00000026782	Abi2	319	215	427	407	306	578	10.1438	8.46457	10.5683	11.2553	12.0131	15.654	0.322156	0.302359
ENSMUSG00000030870	Ubfd1	914	795	1273	1056	861	1376	33.5399	37.3828	37.5445	33.6247	40.1821	40.0095	0.961315	0.0202438
ENSMUSG00000030871	Ears2	112	79	177	135	101	175	9.71106	8.78436	12.352	10.1651	11.0746	12.0033	0.948512	0.0567769
ENSMUSG00000030872	Gga2	435	294	506	537	414	498	15.7269	13.6038	14.7096	16.8709	19.0686	14.2627	0.767656	0.13643
ENSMUSG00000030876	Mettl9	2827	2480	3337	2740	2802	3623	276.172	310.232	261.861	232.053	348.045	280.19	0.961829	-0.0267405
ENSMUSG00000030878	Cdr2	287	210	379	453	275	494	20.2342	18.9296	21.455	27.7043	24.6068	27.5391	0.14347	0.348088
ENSMUSG00000030879	Mrpl17	706	638	915	975	662	923	17.4385	20.0124	18.1059	20.7255	20.6358	17.8822	0.902866	0.0530951
ENSMUSG00000026437	Cdk18	188	128	236	182	111	199	7.65955	6.68369	7.72296	6.43281	5.73472	6.41582	0.45189	-0.296469
ENSMUSG00000026436	Elk4	17	16	16	23	13	14	0.676315	0.811584	0.50201	0.79364	0.649499	0.438933	0.956862	-0.120808
ENSMUSG00000026435	Slc45a3	31	21	33	50	24	54	1.60437	1.42363	1.37828	2.2889	1.59209	2.24333	0.679308	0.422142
ENSMUSG00000026434	Nucks1	625	592	1161	757	709	1452	21.9185	27.2802	34.3767	25.3859	35.1819	42.8846	0.741874	0.175157
ENSMUSG00000026439	Rbbp5	405	297	504	547	457	734	29.3049	27.5245	25.2018	29.5381	36.1744	42.0884	0.0557216	0.407365
ENSMUSG00000026121	Sema4c	0	6	32	13	8	11	0	0.34616	1.14285	0.50846	0.452714	0.397784	0.965573	-0.188065
ENSMUSG00000026127	Imp4	88	76	57	147	23	65	15.6799	17.3566	8.08553	22.76	5.08069	9.05489	0.918064	-0.189782
ENSMUSG00000029534	St7	514	533	822	860	771	988	38.4934	51.3904	50.1125	56.3173	73.487	61.254	0.141578	0.38865
ENSMUSG00000043252	Tmem64	506	432	595	300	165	271	19.2814	21.0954	18.2255	9.91233	7.99494	8.15744	2.14631e-10	-1.21135
ENSMUSG00000043251	Exoc3l	7	9	17	3	5	0	0.470763	0.805062	0.959997	0.183492	0.45349	0	0.402223	-1.93995
ENSMUSG00000043259	Fam13c	48	17	62	17	16	28	2.50217	1.08666	2.60103	0.742662	1.03263	1.15658	0.205573	-1.12761
ENSMUSG00000006127	Inpp5k	93	78	163	179	147	178	6.1323	6.64362	8.69249	10.4846	12.3604	9.60593	0.232008	0.524052
ENSMUSG00000014355	Anapc1	671	539	863	1042	564	1084	13.3464	13.7276	13.7933	17.9812	14.2714	17.0909	0.316457	0.224219
ENSMUSG00000014353	Tmem87b	0	0	51	82	0	168	0	0	1.50494	6.01118	0	4.91371	0.823779	2.26588
ENSMUSG00000017831	Rab5a	566	353	655	656	594	957	42.5513	33.9368	39.5648	42.8192	56.7673	56.9979	0.165736	0.377217
ENSMUSG00000009092	Derl3	326	209	337	201	128	266	43.8132	35.9275	36.4656	23.4509	21.7419	28.382	0.00793581	-0.708183
ENSMUSG00000009090	Ap1b1	597	519	899	879	556	1124	25.993	28.9306	31.4692	33.2296	30.8199	38.7923	0.417611	0.201809
ENSMUSG00000017715	Pgs1	492	401	777	527	406	478	30.5784	31.9039	38.8076	28.3891	32.0437	23.4918	0.322068	-0.317709
ENSMUSG00000019578	Ubxn6	456	382	689	454	313	539	27.4903	29.5226	33.4057	23.7336	23.9775	25.7285	0.0899089	-0.347883
ENSMUSG00000045639	Zfp629	62	67	120	93	48	89	2.80785	2.46701	3.54595	2.36533	1.77354	2.0491	0.768901	-0.245588
ENSMUSG00000010154	Spire2	27	39	56	44	40	42	2.01394	3.78063	3.38854	2.86349	3.85361	2.52831	0.98105	-0.0417365
ENSMUSG00000003234	Abcf3	274	277	434	375	270	443	15.754	20.4411	20.0523	18.7241	19.7733	20.1971	0.98212	0.0142135
ENSMUSG00000024101	Washc1	120	146	214	175	136	206	7.32408	11.432	10.5036	9.27117	10.5446	9.99066	0.984623	-0.0178898
ENSMUSG00000041498	Kif14	5	9	10	10	4	7	0.096657	0.220023	0.156048	0.16291	0.075973	0.106687	0.900013	-0.370962
ENSMUSG00000051510	Mafg	667	667	976	798	560	935	27.64	37.8792	34.3568	30.7433	28.8999	31.7668	0.582984	-0.150057
ENSMUSG00000040722	Scamp5	238	215	325	277	196	321	13.323	15.2718	14.589	13.7892	14.4498	14.2645	0.818403	-0.105603
ENSMUSG00000040721	Zfhx2	51	48	70	57	55	65	0.859606	1.04221	0.960123	0.83334	1.18206	0.868481	0.979615	-0.0341283
ENSMUSG00000040720	Virma	105	85	119	123	61	190	3.06413	3.14171	2.80159	3.06763	2.18004	4.24701	0.949813	0.0673909
ENSMUSG00000040725	Hnrnpul1	2213	1865	3190	2067	1560	3034	104.32	112.451	120.738	84.5332	93.3991	113.165	0.159788	-0.263478
ENSMUSG00000061983	Rps12	22	27	0	118	0	24	8.26649	10.6015	0	33.4136	0	7.03807	0.893606	1.05659
ENSMUSG00000061981	Flot2	344	321	507	411	205	398	23.2619	27.7728	27.6174	24.0637	17.6307	21.2944	0.21699	-0.36158
ENSMUSG00000052155	Acvr2a	412	371	483	435	346	661	12.8843	14.8704	12.1319	11.8085	13.7589	16.3692	0.970139	0.024054
ENSMUSG00000052151	Plpp2	13	0	0	31	0	7	1.38335	0	0	2.87845	0	0.583093	0.835719	1.24484
ENSMUSG00000025255	Zfhx4	506	439	683	370	383	541	6.49475	7.21011	7.04145	4.11313	6.23876	6.61874	0.118041	-0.437909
ENSMUSG00000060166	Zdhhc8	442	370	699	566	296	565	16.168	17.3308	20.5315	17.9569	13.7441	16.3547	0.527428	-0.214788
ENSMUSG00000023944	Hsp90ab1	8534	2808	7688	8455	5755	6474	603.102	254.113	436.488	518.174	517.203	362.222	0.965573	0.0611875
NewGene_6605	NewGene_6605	118	116	196	187	90	226	2.86863	3.21144	3.4005	4.22782	2.47051	4.16775	0.946931	0.05995
NewGene_6607	NewGene_6607	302	196	397	373	252	323	26.3319	21.9109	27.8043	28.1908	27.9746	22.2897	0.994443	-0.00617501
ENSMUSG00000053205	Styx	43	38	42	24	64	102	0.578786	0.651104	0.460842	1.0438	1.10487	1.10295	0.716161	0.490881
ENSMUSG00000066406	Akap13	100	102	157	133	82	159	1.40821	1.83627	1.78093	1.62657	1.46344	1.76978	0.910287	-0.0894389
ENSMUSG00000016128	Stard13	6	0	12	17	0	17	0.187899	0	0.29314	0.442071	0	0.404255	0.870332	0.781895
ENSMUSG00000019961	Tmpo	1028	951	1250	1295	883	1572	51.315	60.8369	50.2912	56.0599	56.0289	62.2119	0.873025	0.0565197
ENSMUSG00000019960	Dusp6	44	31	46	0	2	2	2.75481	2.52401	2.31853	0	0.161998	0.100858	3.16417e-06	-5.03369
ENSMUSG00000019969	Psen1	83	35	0	97	0	0	4.87634	2.63025	0	4.94714	0	0	0.960069	-0.654269
ENSMUSG00000020376	Rnf130	3573	3194	4364	3648	3281	4878	425.816	485.878	416.646	376.025	496.524	459.592	0.914008	-0.0443201
ENSMUSG00000020372	Rack1	23625	17824	32082	23407	20078	28801	2907.89	2809.55	3172.32	2498.27	3142.43	2806.43	0.605701	-0.120915
ENSMUSG00000064138	Fam172a	122	149	107	169	135	255	5.58112	8.67687	3.92178	6.70455	7.84529	9.23102	0.649426	0.341017
ENSMUSG00000097333	Zfp87	22	6	9	17	8	15	1.42699	0.515265	0.476583	0.976509	0.682147	0.77755	0.983642	-0.0617743
ENSMUSG00000113061	Gm11361	3603	2254	2801	3675	2512	2535	1057.17	846.775	660.034	934.949	936.916	588.649	0.877109	-0.106153
ENSMUSG00000019039	Dalrd3	49	42	4	18	7	3	4.96114	5.45363	0.255358	1.51692	0.905423	0.166836	0.232291	-2.02139
ENSMUSG00000033676	Gabrb3	3	3	0	10	9	17	0.091256	0.11873	0	0.260829	0.337277	0.412235	0.254643	2.30545
ENSMUSG00000020994	Pnn	722	439	597	824	465	871	36.8888	28.6823	24.4918	36.4946	30.2114	35.2145	0.809314	0.12647
ENSMUSG00000026235	Epha4	15	12	15	8	0	6	0.405109	0.421003	0.333135	0.193785	0	0.1328	0.293752	-1.85961
ENSMUSG00000026234	Ncl	2929	1807	2830	3339	2146	3365	63.5825	50.2248	49.3608	62.8619	59.244	57.8407	0.806586	0.0903946
ENSMUSG00000026239	Pde6d	983	681	1058	1029	888	1123	150.794	133.455	130.134	136.596	172.694	135.66	0.910287	0.0558727
ENSMUSG00000026238	Ptma	16139	12113	22665	13115	10888	20093	2363.79	2272.05	2666.68	1665.49	2027.49	2329.93	0.0646006	-0.328347
ENSMUSG00000030091	Nup210	234	225	338	488	301	552	5.91761	7.28085	6.85327	10.7053	9.66912	11.0404	0.00261554	0.602893
ENSMUSG00000030096	Slc6a6	269	294	558	334	283	459	7.73085	10.8292	14.1807	8.319	10.9348	10.8996	0.783142	-0.158016
ENSMUSG00000030094	Xpc	96	77	84	114	91	144	3.93031	4.01927	2.75018	4.0197	4.69687	4.66841	0.678618	0.280401
ENSMUSG00000030095	Tmem43	83	106	139	161	94	138	5.07423	8.25203	6.83754	8.56289	7.28906	6.68683	0.897803	0.118051
ENSMUSG00000073433	Arhgdig	213	136	63	81	59	84	36.6032	29.8741	8.6433	11.9939	12.9353	11.2792	0.149387	-1.10179
ENSMUSG00000073435	Nme3	123	161	233	249	97	209	30.4729	51.2031	46.5683	53.7841	30.5095	41.0734	0.944475	-0.0713614
ENSMUSG00000073434	Wdr90	22	28	32	54	0	57	0.648485	1.0804	0.75486	1.39121	0	1.34723	0.981786	0.0913868
ENSMUSG00000073436	Eme2	47	0	127	87	50	60	1.57788	0	3.46961	2.55117	2.1271	1.60203	0.931294	0.277151
ENSMUSG00000049396	Gemin4	56	28	66	93	40	81	2.77478	1.79486	2.63399	4.02395	2.52518	3.21924	0.671027	0.380526
ENSMUSG00000003528	Slc25a1	655	444	860	727	429	615	69.9489	60.6988	73.8548	67.3201	58.3098	51.9895	0.41345	-0.251723
ENSMUSG00000038664	Herc1	669	500	810	607	468	649	7.85751	7.51773	7.6386	6.17724	6.99167	6.09085	0.129287	-0.312093
ENSMUSG00000038668	Lpar1	9	10	16	7	8	6	0.432653	0.633479	0.637	0.293512	0.51137	0.212779	0.678933	-0.789568
ENSMUSG00000071497	Nutf2-ps1	40	20	52	38	27	17	8.05047	5.08775	8.45965	6.74972	7.017	2.69215	0.733085	-0.469424
ENSMUSG00000003527	Ess2	124	73	146	153	93	174	7.80271	5.87759	7.35735	8.37162	7.40486	8.68472	0.814746	0.162226
ENSMUSG00000030327	Necap1	125	118	164	128	141	213	8.92924	10.7843	9.44831	7.94294	12.8481	12.1053	0.886898	0.120087
ENSMUSG00000030323	Ift122	120	122	214	199	118	226	4.84624	6.22135	6.88207	6.92835	5.99512	7.16218	0.866307	0.117096
ENSMUSG00000069744	Psmb3	1243	844	1197	1114	691	937	288.84	251.16	223.579	224.531	204.184	172.384	0.122621	-0.393342
ENSMUSG00000030329	Pianp	486	400	687	402	303	562	37.4162	39.0036	42.3642	26.2593	29.3368	33.6783	0.028297	-0.444781
ENSMUSG00000049643	2310022A10Rik	122	117	185	193	126	194	7.98803	9.90577	9.75533	10.9722	10.5419	10.1158	0.801602	0.148617
ENSMUSG00000035314	Gdpd5	240	169	292	169	106	243	9.26912	8.35608	9.06056	5.65698	5.16338	7.41784	0.0534243	-0.593076
ENSMUSG00000035310	Lin54	46	29	65	114	60	101	1.77666	1.43087	2.02181	3.8142	2.91081	3.09798	0.0872579	0.860018
ENSMUSG00000035311	Gnptab	255	200	367	335	241	437	8.42238	8.4467	9.73935	9.58732	10.111	11.4222	0.638214	0.175353
ENSMUSG00000043091	Tuba1c	28636	25351	49679	30523	26448	45017	2573.23	2917.32	3586.33	2378.43	3022.01	3202.48	0.709683	-0.124531
ENSMUSG00000043099	Hic1	73	65	141	34	14	20	3.7132	4.23483	5.75904	1.47332	0.888104	0.803984	3.42657e-05	-2.13439
ENSMUSG00000022265	Ank	845	688	1033	723	549	892	43.0129	44.8333	42.2166	31.9198	35.5343	35.9229	0.0114074	-0.380706
ENSMUSG00000022263	Trio	302	288	358	411	256	467	4.69625	5.70833	4.45729	5.71226	5.11336	5.7672	0.856371	0.0910038
ENSMUSG00000022261	Sdc2	165	101	177	47	47	55	8.30383	6.50019	7.1613	2.02771	2.98582	2.19395	3.61133e-06	-1.6638
ENSMUSG00000008435	Rdh13	40	32	67	57	37	86	3.10401	3.10519	4.07991	3.736	3.6451	5.24136	0.824746	0.236449
ENSMUSG00000035458	Tnni3	11	16	10	28	7	28	2.10654	3.75816	1.43396	4.69876	1.62736	4.32068	0.820906	0.46788
ENSMUSG00000046573	Lyrm4	171	175	284	136	210	299	14.5154	19.1249	19.4293	10.0622	22.7555	20.184	0.961995	-0.0537928
ENSMUSG00000046574	Prr12	337	202	486	328	211	407	8.53221	6.54372	9.88465	7.20945	6.79838	8.1542	0.61709	-0.225567
ENSMUSG00000006005	Tpr	376	265	472	225	282	352	8.93852	8.07609	9.02792	4.62901	8.51434	6.62421	0.273967	-0.448417
ENSMUSG00000045009	Prrt3	2	4	12	13	11	7	0.093314	0.182912	0.454121	0.524304	0.665112	0.257048	0.739269	0.81764
ENSMUSG00000004897	Hdgf	2954	2194	3930	3093	2224	3413	237.174	230.527	254.911	217.901	228.754	218.024	0.256479	-0.16837
ENSMUSG00000004896	Rrnad1	117	135	158	123	102	187	8.34541	11.9928	8.49502	7.52737	8.65372	10.4916	0.836079	-0.160216
ENSMUSG00000004891	Nes	76	58	144	66	56	64	2.197	2.14513	3.34848	1.64964	2.04489	1.47237	0.29702	-0.627269
ENSMUSG00000004892	Bcan	11	7	15	0	0	11	0.611641	0.475401	0.659914	0	0	0.491994	0.538142	-1.9163
ENSMUSG00000042050	Wdr60	0	0	18	16	11	0	0	0	0.664976	0.624246	0.663006	0	0.888774	0.914782
ENSMUSG00000045005	Fzd5	317	326	603	256	128	236	8.15515	10.7469	12.4735	5.70094	4.16352	4.80914	1.50497e-05	-1.13472
ENSMUSG00000042055	Wdr11	256	187	277	329	184	306	10.0475	9.47098	8.74321	11.1894	10.3957	9.48347	0.952566	0.0385085
ENSMUSG00000034957	Cebpa	60	60	114	127	74	129	4.24535	5.54367	6.68763	8.20841	6.6008	7.94953	0.531582	0.376501
ENSMUSG00000034951	Cog7	277	224	355	328	248	351	14.6749	15.187	15.1285	15.0561	16.7322	14.7329	0.997362	-0.00241253
ENSMUSG00000074165	Zfp788	8	7	19	9	0	15	0.374296	0.419727	0.711054	0.331659	0	0.554287	0.812506	-0.745141
ENSMUSG00000044067	Gpr22	18	25	19	3	0	6	0.689331	1.19573	0.588301	0.101009	0	0.180745	0.0183375	-3.11028
ENSMUSG00000044068	Zrsr1	36	37	61	119	100	98	1.41363	1.83441	1.92837	4.06575	5.00775	3.07005	0.0146598	1.17075
ENSMUSG00000041658	Rragb	413	336	470	607	534	771	37.1999	37.5812	32.0658	45.6907	61.6078	53.5141	0.0134831	0.523794
ENSMUSG00000027454	Gins1	64	47	45	72	55	54	10.4045	9.71677	5.83212	10.1967	11.4285	6.90599	0.956083	0.080602
ENSMUSG00000041650	Pcca	261	222	364	498	373	632	17.8976	19.5092	20.054	29.6528	32.5736	34.3461	7.26152e-05	0.698247
ENSMUSG00000041654	Slc39a11	52	48	100	108	55	148	3.29654	3.93193	5.13558	5.96408	4.41979	7.47366	0.461374	0.48632
ENSMUSG00000020528	Prpsap2	1178	974	1463	1766	1164	1954	114.114	120.84	113.89	148.417	143.372	149.921	0.0131342	0.293147
ENSMUSG00000027628	Aar2	69	64	109	136	84	102	3.56314	4.21705	4.52114	6.12423	5.52029	4.18514	0.654467	0.310575
ENSMUSG00000027624	Epb41l1	738	601	910	569	491	876	20.1989	20.9978	20.0091	13.497	17.0273	18.9297	0.122639	-0.356294
ENSMUSG00000027620	Rbm39	1655	1188	1974	1870	1338	2217	126.345	113.979	125.294	131.17	136.138	140.305	0.8833	0.042375
ENSMUSG00000040521	Tsfm	152	113	178	189	91	182	21.2147	20.1723	20.0046	22.8914	16.0604	20.1186	0.897803	-0.0978423
ENSMUSG00000040524	Zfp609	543	480	757	662	430	859	12.4214	14.0491	13.9271	13.1409	12.5185	15.5651	0.969315	-0.0185702
ENSMUSG00000046962	Zbtb21	382	383	587	585	349	680	15.0441	23.0569	23.0509	25.1751	20.8128	24.2931	0.804312	0.103645
ENSMUSG00000026571	Dcaf6	909	805	1111	1388	1150	1874	39.3875	44.6385	38.6499	52.1485	63.3258	64.2815	0.00165338	0.502834
ENSMUSG00000026576	Atp1b1	3823	3395	4365	2084	2404	3417	263.851	300.069	242.051	124.735	210.955	186.702	0.00428292	-0.674521
ENSMUSG00000026575	Nme7	3	0	8	8	4	14	0.221083	0	0.582183	0.678043	0.408553	1.05358	0.691811	1.19587
ENSMUSG00000026578	Ccdc181	28	19	31	31	19	54	2.60674	2.26538	2.30251	2.50582	2.2153	3.92839	0.87807	0.2327
ENSMUSG00000090291	Lrrc10b	60	40	87	59	51	80	5.11878	4.31656	5.95202	4.31428	5.52462	5.40645	0.950048	-0.0727755
ENSMUSG00000045136	Tubb2b	966	812	1397	1202	840	1117	78.8282	84.8196	91.5926	85.0296	87.156	72.1483	0.73554	-0.109561
ENSMUSG00000003644	Rps6ka1	135	144	228	245	131	220	7.61885	10.4221	10.4036	12.0582	9.41001	9.8836	0.897514	0.0962553
ENSMUSG00000057342	Sphk2	146	104	146	196	109	178	7.30609	6.63703	5.88759	8.5274	6.91057	7.03512	0.849179	0.13522
ENSMUSG00000037112	Sik2	37	69	77	72	43	93	1.20748	2.92615	2.04026	2.06374	1.78933	2.43316	0.996378	-0.00783393
ENSMUSG00000030722	Nfatc2ip	48	52	147	69	70	137	2.47602	3.46154	6.17955	3.12502	4.65001	5.69436	0.949105	0.0927929
ENSMUSG00000037111	Setd7	251	168	195	138	128	185	6.01631	5.14454	3.75183	2.86337	3.88731	3.50986	0.168772	-0.591398
ENSMUSG00000030726	Pold3	126	106	146	257	172	298	7.26465	7.81956	6.79965	13.1077	12.6842	13.8117	0.00155497	0.793535
ENSMUSG00000002064	Sdf2	1752	1428	2189	2693	1988	2598	245.992	256.844	246.945	327.898	354.995	288.86	0.0498637	0.327746
ENSMUSG00000002068	Ccne1	474	405	727	673	469	740	42.1486	46.0873	51.9719	51.9579	53.0755	52.1367	0.721655	0.1144
ENSMUSG00000046032	Snx12	1818	1484	2493	1888	1485	2279	139.195	143.99	150.397	124.324	143.753	136.463	0.402059	-0.151248
ENSMUSG00000046034	Otulin	51	31	81	121	56	87	5.9902	4.74029	7.73919	12.4569	8.3673	8.13907	0.385021	0.600768
ENSMUSG00000054065	Pkp3	20	9	35	34	22	25	1.16723	0.690238	1.68	1.79575	1.6293	1.19891	0.861202	0.308223
ENSMUSG00000025544	Tm9sf2	2546	1986	2682	2765	2581	3467	145.904	145.776	123.507	137.409	188.087	157.319	0.590789	0.169213
ENSMUSG00000055065	Ddx17	2461	2397	3767	3967	2310	4697	100.184	126.533	122.463	141.448	122.565	155.222	0.367128	0.191299
ENSMUSG00000001089	Luzp1	86	91	134	100	87	151	2.01566	2.73754	2.53123	2.04473	2.59915	2.81774	0.988731	-0.0162778
ENSMUSG00000037172	E330009J07Rik	119	108	127	216	125	146	3.13784	3.63597	2.6773	4.93016	4.18884	3.04	0.620765	0.320647
ENSMUSG00000001082	Mfsd10	52	32	59	83	0	54	4.8466	3.71341	4.41528	6.65986	0	3.9744	0.914741	-0.340479
ENSMUSG00000037174	Elf2	603	500	675	660	596	886	29.8764	28.5955	26.1114	30.5531	35.7805	30.7081	0.720642	0.137018
NewGene_6026	NewGene_6026	291	206	261	224	303	441	87.1155	79.178	62.8728	58.1682	115.692	104.783	0.752118	0.227225
ENSMUSG00000066880	Zfp617	27	18	43	39	13	33	1.53303	1.35527	2.07379	1.95878	0.889758	1.53575	0.911354	-0.189926
ENSMUSG00000015619	Gata3	484	363	775	256	175	359	26.795	25.7519	34.4846	12.2862	12.3162	15.7066	5.66505e-08	-1.1581
ENSMUSG00000054939	Zfp174	35	24	59	33	23	34	1.04521	0.915665	1.41684	0.856239	0.873581	0.804026	0.637746	-0.4737
ENSMUSG00000054931	Zkscan4	10	8	7	12	0	0	0.727688	0.741344	0.41494	0.718882	0	0	0.744593	-1.32762
ENSMUSG00000052397	Ezr	1653	1321	2415	1817	995	2221	93.0144	95.19	109.179	88.6862	71.1806	98.9625	0.265016	-0.249626
ENSMUSG00000054934	Kcnmb4	30	10	44	11	10	27	3.82442	1.64408	4.57613	1.21641	1.57498	2.77529	0.501696	-0.903127
ENSMUSG00000041351	Rap1gap	69	56	62	86	55	77	3.93089	3.57984	3.06867	3.91656	4.5333	3.24338	0.955155	0.0657212
ENSMUSG00000041355	Ssr2	3946	2891	5180	4072	3279	5370	741.646	752.683	787.082	658.505	748.209	853.367	0.92164	-0.0326043
ENSMUSG00000041354	Rgl2	127	86	156	53	34	49	6.90879	5.99545	6.85128	2.47969	2.30187	2.09129	8.95749e-06	-1.55488
ENSMUSG00000031438	Rnf128	352	282	489	356	246	489	22.7806	23.3626	25.391	19.9536	20.1772	25.0637	0.599082	-0.182026
ENSMUSG00000031434	Morc4	160	138	288	223	197	370	6.84749	7.64065	10.2077	8.25708	11.0126	12.8784	0.505064	0.322828
ENSMUSG00000031432	Prps1	65	0	111	119	0	131	5.83714	0	8.04758	9.31634	0	9.38848	0.96883	0.359756
ENSMUSG00000031431	Tsc22d3	777	572	908	366	329	510	70.0824	66.0871	65.8122	28.5826	37.6476	36.4089	3.38975e-09	-1.02723
ENSMUSG00000022066	Entpd4b	146	207	310	310	240	462	7.22892	13.1148	12.3434	13.3125	15.1251	18.126	0.285302	0.465518
ENSMUSG00000032245	Cln6	94	71	122	129	64	0	7.75226	7.46673	8.09733	9.26079	6.71243	0	0.914008	-0.578558
ENSMUSG00000032244	Fem1b	742	616	993	1176	921	1465	19.4655	20.7049	20.9275	26.7495	30.7309	30.4441	0.000446174	0.475752
ENSMUSG00000038259	Gdf5	14	16	22	0	3	2	1.06249	1.54551	1.31118	0	0.286996	0.098051	0.0207093	-3.42569
ENSMUSG00000038250	Usp38	185	188	217	298	288	444	6.9996	9.10587	6.59309	9.75195	13.8238	13.2893	0.0385456	0.656402
ENSMUSG00000038252	Ncapd2	131	115	150	178	105	161	5.03291	5.6475	4.61178	5.91146	5.1071	4.89675	0.986436	0.0157393
ENSMUSG00000038253	Hoxa5	18	25	34	35	24	44	1.68775	2.93914	2.52675	2.87547	2.86037	3.27922	0.849179	0.268725
ENSMUSG00000038256	Bcl9	482	471	713	644	440	741	14.0562	17.6021	16.7038	16.2992	16.302	17.1159	0.992834	-0.0056718
ENSMUSG00000020516	Rps6kb1	254	240	281	340	267	542	8.25893	10.0004	7.3404	10.0679	11.3251	15.7983	0.279659	0.387226
ENSMUSG00000020514	Mrpl22	785	530	858	559	563	694	193.548	167.14	169.91	119.364	176.366	135.505	0.256052	-0.350374
ENSMUSG00000020515	Cnot8	77	77	102	90	75	126	6.52289	8.35211	6.91668	6.60447	8.07707	8.39817	0.970075	0.0393291
ENSMUSG00000020513	Tubd1	33	24	32	55	14	37	2.83764	2.55418	2.20638	4.0742	1.49377	2.46987	0.981858	0.0474343
ENSMUSG00000028741	Mrto4	24	10	104	6	25	32	7.63768	1.83071	15.7736	0.74291	4.61911	3.6753	0.58387	-1.00811
ENSMUSG00000028745	Capzb	2752	2636	3888	2538	2208	3510	292.635	359.14	331.057	234.061	298.547	295.413	0.116862	-0.296104
ENSMUSG00000028744	Pqlc2	20	34	30	35	14	31	2.36585	2.75872	3.00428	4.22297	2.131	3.23666	0.859251	-0.294416
ENSMUSG00000052056	Zfp217	46	44	84	58	41	84	1.41503	1.73352	2.10358	1.55394	1.62668	2.0622	0.963826	-0.0564636
ENSMUSG00000021266	Wars	188	113	166	194	109	163	11.5766	8.87743	8.20844	10.3674	8.55163	7.9449	0.851033	-0.145765
ENSMUSG00000037992	Rara	584	480	1062	477	331	612	37.7562	36.4204	50.5217	27.1489	23.3812	26.6169	0.00242236	-0.68622
ENSMUSG00000037993	Dhx38	228	209	382	308	143	371	9.08365	10.6747	12.2249	10.6268	7.22281	11.6987	0.801949	-0.157497
ENSMUSG00000037997	Parp11	21	32	46	23	16	22	0.959784	1.92897	1.72061	0.90923	0.961271	0.821054	0.400501	-0.820306
ENSMUSG00000037995	Igsf9	26	39	49	15	7	17	1.07386	2.07858	1.64168	0.54358	0.35654	0.565339	0.0228404	-1.73137
ENSMUSG00000035842	Ddx11	43	37	48	74	43	55	1.83156	2.02601	1.64223	2.74577	2.34497	1.86119	0.770161	0.290133
ENSMUSG00000087006	Gm13889	171	136	295	77	32	60	21.9355	23.0553	30.4135	8.9169	5.21248	6.21229	1.80913e-08	-1.94926
ENSMUSG00000035847	Ids	225	216	384	323	216	407	8.03981	9.87691	11.0464	10.0226	9.79835	11.5142	0.910287	0.0670439
ENSMUSG00000035845	Alg12	0	18	0	30	0	46	0	1.91468	0	2.10757	0	2.99342	0.896849	1.39195
ENSMUSG00000025047	Pdcd11	107	76	161	180	95	147	3.14443	2.85771	3.79738	4.58309	3.56074	3.41424	0.797607	0.187411
ENSMUSG00000025041	Nt5c2	245	148	228	372	241	306	11.8344	9.08562	8.92559	15.8061	14.9563	12.6835	0.245833	0.446442
ENSMUSG00000025040	Fundc1	92	118	160	100	63	159	15.7602	26.0168	11.4918	14.9015	7.15928	11.2544	0.552657	-0.385798
ENSMUSG00000025049	Taf5	106	99	126	158	122	175	5.76009	6.92417	5.48996	7.44434	8.45579	7.54392	0.502001	0.321841
ENSMUSG00000032316	Clk3	1781	1615	2696	2758	1981	3378	129.964	149.389	161.516	177.896	183.724	193.556	0.0338398	0.287002
ENSMUSG00000032314	Etfa	466	418	441	1013	486	762	59.5168	68.3738	45.3023	112.304	78.912	77.1199	0.0692842	0.587459
ENSMUSG00000032313	Tmem266	8	11	10	6	7	11	0.296238	0.554951	0.321129	0.207229	0.342845	0.347312	0.859251	-0.442236
ENSMUSG00000032312	Csk	1170	1031	1579	1283	943	1316	76.2965	86.0264	82.4726	79.2643	80.4308	67.8538	0.270608	-0.211638
ENSMUSG00000021748	Pdhb	844	455	817	981	700	1069	99.3501	68.5816	77.22	100.045	104.67	99.5952	0.419272	0.259848
ENSMUSG00000048997	Atxn7l2	175	116	211	143	97	132	10.4179	8.8083	10.4503	7.179	7.26694	6.14068	0.136006	-0.539928
ENSMUSG00000032869	Psmf1	530	374	895	549	443	731	24.7761	22.3604	33.5885	22.2359	26.2815	27.0558	0.755865	-0.145989
ENSMUSG00000032867	Fbxw8	141	130	213	173	98	204	5.01877	5.90695	6.07395	5.32539	4.39811	5.74507	0.748255	-0.177866
ENSMUSG00000070394	Tmem256	373	207	231	192	194	252	134.719	96.7283	66.9367	70.0314	88.9481	71.9216	0.39088	-0.482248
ENSMUSG00000063663	Brwd3	167	90	200	80	104	151	2.54703	1.75435	2.45248	1.05895	2.02063	1.82571	0.385627	-0.523392
ENSMUSG00000022808	Snx4	247	225	344	336	303	539	13.9158	16.2105	15.5306	16.3999	21.639	24.001	0.212681	0.393831
ENSMUSG00000022807	Osbpl11	194	178	255	255	225	368	7.60614	8.95278	8.0617	8.68536	11.228	11.4459	0.414463	0.301013
ENSMUSG00000022800	Fyttd1	126	128	150	340	175	269	5.165	6.86335	5.09343	12.3153	9.14471	8.78173	0.0182423	0.792587
ENSMUSG00000022801	Lrch3	37	33	36	106	44	134	1.17857	1.33026	0.927349	2.94192	1.76182	3.39764	0.0313892	1.19314
ENSMUSG00000041559	Fmod	72	79	178	9	13	22	4.093	5.7091	8.12361	0.401617	0.93396	0.956567	3.95921e-08	-2.97964
ENSMUSG00000024220	Zfp523	36	32	53	61	18	43	2.21015	2.56171	2.63551	3.25171	1.46544	2.11269	0.917308	-0.158999
ENSMUSG00000070643	Sox13	141	129	191	176	102	195	6.75253	7.9172	7.36348	7.34979	6.21467	7.41637	0.85502	-0.116648
ENSMUSG00000027353	Mcm8	29	26	23	72	47	88	1.51418	1.73099	0.959501	3.23464	3.08764	3.65041	0.0365254	1.21457
ENSMUSG00000048379	Socs4	5	23	21	15	29	20	0.129493	0.7498	0.434844	0.328184	0.943171	0.408421	0.902161	0.323748
ENSMUSG00000033732	Sf3b3	2319	1865	2472	3428	2195	3380	91.2388	93.9735	78.1381	116.98	109.823	105.315	0.0939338	0.287069
ENSMUSG00000033730	Egr3	52	38	79	63	31	62	2.34611	2.17786	3.91199	2.4392	1.75967	2.20661	0.806374	-0.244813
ENSMUSG00000030423	Pop4	99	46	118	133	92	134	8.29978	4.96266	7.985	9.71583	9.76417	8.90305	0.588118	0.362337
ENSMUSG00000037434	Slc30a1	49	109	54	117	91	124	1.64158	4.70303	1.45702	3.42676	3.90382	3.321	0.719128	0.411072
ENSMUSG00000027971	Ndst4	17	21	24	0	3	0	0.397817	0.637806	0.458615	0	0.091602	0	0.00922275	-4.32663
ENSMUSG00000027978	Prss12	30	0	26	26	15	0	2.0156	0	1.4048	1.51989	1.28874	0	0.949039	-0.33959
ENSMUSG00000031774	Fam192a	139	190	278	215	180	315	8.58951	15.014	13.8074	11.5307	14.1618	15.4311	0.914411	0.0900472
ENSMUSG00000031776	Arl2bp	196	182	442	197	139	414	16.8683	20.1173	30.6367	14.7276	15.1846	28.2701	0.733085	-0.267245
ENSMUSG00000031770	Herpud1	1220	889	1467	1557	1205	1671	111.246	103.866	107.579	123.132	140.188	120.659	0.327787	0.200309
ENSMUSG00000031772	Cntnap4	0	10	20	6	0	0	0	0.458372	0.567424	0.173933	0	0	0.5686	-2.46447
ENSMUSG00000023074	Mospd1	57	93	80	107	88	153	5.66499	11.844	6.34852	9.23969	11.1716	12.0298	0.614033	0.402378
ENSMUSG00000023075	Akirin1	544	491	568	535	593	706	31.7014	36.6331	26.5972	27.0411	43.9292	32.5845	0.913023	0.0778481
ENSMUSG00000023072	Cep89	78	64	96	122	70	90	5.04617	5.11408	4.92846	6.83625	5.69367	4.65688	0.904304	0.120958
ENSMUSG00000026003	Acadl	116	48	88	208	139	157	10.6999	5.63005	6.51688	16.7205	16.3117	11.4865	0.0771611	0.901392
ENSMUSG00000026000	Lancl1	92	76	144	126	85	147	4.66226	3.84634	5.98846	4.36059	4.28984	6.33741	0.923113	0.0790256
ENSMUSG00000026004	Kansl1l	30	63	46	73	62	104	1.23138	3.50612	1.4579	2.87272	3.10998	3.35934	0.538142	0.573018
ENSMUSG00000026005	Rpe	481	396	741	832	563	1008	31.8039	33.4699	39.3776	47.7152	47.3486	52.7467	0.00963368	0.447696
ENSMUSG00000009621	Vav2	89	74	94	82	88	62	3.01426	3.19699	2.54356	2.39967	3.77788	1.65836	0.857009	-0.209974
ENSMUSG00000043683	Fem1a	72	62	71	105	31	83	1.86512	2.07175	1.48125	2.37716	1.02497	1.71413	0.925512	-0.124854
ENSMUSG00000043687	1190005I06Rik	30	24	29	43	51	70	6.24845	6.21935	4.82593	7.75507	13.6385	11.6909	0.243355	0.857316
ENSMUSG00000007564	Ppp2r1a	7079	6013	11455	7077	5972	10116	523.131	569.053	680.042	453.52	561.144	591.814	0.430906	-0.189552
ENSMUSG00000008575	Nfib	681	500	773	387	274	475	14.2015	12.9931	13.5942	6.98797	7.31941	7.61811	8.46014e-10	-0.92335
ENSMUSG00000034850	Tmem127	446	375	701	652	442	682	16.4761	17.7381	20.8344	20.9159	20.8055	19.9695	0.748255	0.113903
ENSMUSG00000043535	Setx	117	57	119	67	74	68	2.40484	1.71795	1.89032	1.39868	2.82111	0.862363	0.46146	-0.532316
ENSMUSG00000035107	Dcbld2	0	46	50	63	40	80	0	1.57113	1.07543	1.46102	1.36623	1.71881	0.769768	0.73901
ENSMUSG00000035105	Egln3	977	855	1389	725	525	855	65.3202	73.2127	74.6547	42.0596	44.6424	45.2644	9.53108e-10	-0.740492
ENSMUSG00000042487	Leo1	47	14	46	58	12	42	3.79794	1.44458	2.98548	4.10076	1.23002	2.65614	0.964546	-0.0964805
ENSMUSG00000078652	Psme3	2483	2202	3630	2405	2236	3710	165.96	188.457	194.943	139.406	190.085	196.312	0.746985	-0.112202
ENSMUSG00000078656	Vps25	0	106	1996	86	90	1926	0	30.4107	258.198	16.8039	23.85	247.874	0.994047	-0.0836737
ENSMUSG00000032458	Copb2	1759	1571	1719	2584	1896	3073	102.717	117.434	80.6098	130.799	140.767	142.03	0.0498978	0.41138
ENSMUSG00000032459	Mrps22	391	381	457	572	380	597	58.1751	72.5	54.5403	73.7527	71.7373	70.2559	0.623591	0.176995
ENSMUSG00000001248	Gramd1a	686	657	1008	1109	752	1355	44.6813	54.9029	53.1233	62.723	62.3097	69.9123	0.0695837	0.309398
ENSMUSG00000001247	Lsr	393	302	536	570	282	540	32.2765	31.8462	35.4689	40.5681	29.3687	35.2015	0.952566	0.0345665
ENSMUSG00000006215	Zbtb17	47	52	66	72	26	47	3.04214	4.29088	3.4665	4.0379	2.12828	2.41077	0.726667	-0.362011
ENSMUSG00000001240	Ramp2	1266	856	0	1378	930	0	152.461	132.004	0	143.946	142.431	0	0.997736	-0.0303411
ENSMUSG00000024091	Vapa	3863	2772	4088	2874	3154	4071	204.21	187.626	173.606	131.706	212.007	170.351	0.623591	-0.186598
ENSMUSG00000024097	Srsf7	3510	2779	3637	3952	2712	4411	362.692	372.445	303.811	340.968	332.607	351.935	0.993103	0.0045248
ENSMUSG00000024096	Ralbp1	135	98	154	231	130	262	6.28517	5.80871	5.74784	9.35707	7.6945	9.66586	0.101074	0.529975
ENSMUSG00000024095	Hnrnpll	808	757	1071	970	833	1363	46.3477	56.5669	50.4106	49.8461	61.9968	63.7089	0.698921	0.127654
ENSMUSG00000030247	Kcnj8	7	8	21	5	0	0	0.479514	0.70719	1.15679	0.267911	0	0	0.218976	-2.96104
ENSMUSG00000041594	Tmtc4	496	527	714	534	415	684	25.8322	35.1533	29.8818	24.117	27.4806	28.2127	0.431874	-0.232802
ENSMUSG00000030246	Ldhb	39	0	0	79	11	18	5.30309	0	0	10.1054	3.28007	4.67919	0.863513	1.23562
ENSMUSG00000024542	Cep192	18	6	16	15	12	26	0.39217	0.15238	0.268379	0.274166	0.324799	0.438928	0.902292	0.276482
ENSMUSG00000059714	Flot1	961	794	1463	952	544	954	106.605	99.3714	114.635	99.7497	67.5063	89.5596	0.0014552	-0.519127
ENSMUSG00000027012	Dync1i2	1540	998	1557	1240	1013	1521	104.139	86.4599	84.6408	72.7687	87.1154	81.4719	0.326608	-0.241281
ENSMUSG00000027010	Slc25a12	317	289	413	481	316	538	8.87497	10.3694	9.29726	11.689	11.24	11.9428	0.332075	0.244204
ENSMUSG00000056770	Setd3	1294	1119	1875	1384	1361	1994	83.5769	92.6071	97.3008	77.5341	111.844	102.035	0.929876	0.0427382
ENSMUSG00000027014	Cwc22	45	16	37	59	12	54	2.30598	1.019	1.49527	2.60682	0.749039	2.16949	0.943126	0.144903
ENSMUSG00000027018	Hat1	549	399	633	642	451	830	51.4633	47.8811	47.6673	52.1825	53.7501	61.5858	0.642129	0.138402
ENSMUSG00000014867	Surf4	2938	2410	4279	3050	2328	3675	159.463	167.486	186.59	143.559	160.651	157.911	0.181192	-0.200468
NewGene_1969	NewGene_1969	122	105	240	171	90	222	21.8064	24.0911	34.6199	26.636	20.4778	31.515	0.926793	-0.0834012
NewGene_1961	NewGene_1961	508	408	483	568	478	761	68.3977	70.3721	52.2373	66.3075	81.8869	81.1328	0.574399	0.214487
ENSMUSG00000000804	Usp32	435	273	457	473	312	580	11.1312	8.80736	9.53323	10.3447	10.0098	11.5867	0.86195	0.0849163
ENSMUSG00000066148	Prpf4	202	215	265	296	173	309	6.88608	9.36426	7.24664	8.7276	7.46021	8.33821	0.976768	0.0228376
ENSMUSG00000051279	Gdf6	25	18	22	0	0	3	1.24754	1.10343	0.877184	0	0	0.116036	0.00223272	-4.68648
ENSMUSG00000027177	Hipk3	1179	963	1314	1216	959	1737	28.1539	29.4816	25.2342	25.1791	29.1358	32.9186	0.960069	0.0235592
ENSMUSG00000028016	Ints12	19	9	17	31	0	18	1.0859	0.628642	0.778242	1.52733	0	0.806924	0.971699	-0.146511
ENSMUSG00000025025	Mxi1	519	361	574	545	598	742	18.2371	16.1355	16.1384	16.5085	26.6095	20.6258	0.467401	0.284787
ENSMUSG00000025024	Smndc1	140	146	180	125	133	231	11.7262	15.5681	12.0589	9.01703	14.0793	15.2912	0.926793	-0.0827572
ENSMUSG00000025026	Add3	104	80	0	85	66	108	4.07094	4.02658	0	2.87222	3.29154	3.35529	0.978638	0.176936
ENSMUSG00000015804	Med28	495	317	436	512	387	436	19.3085	15.8422	13.6554	17.3257	19.2092	13.456	0.985818	-0.015029
ENSMUSG00000015806	Qdpr	544	441	787	665	344	680	70.1993	72.8238	81.5771	74.3212	56.3787	69.3898	0.475308	-0.211769
ENSMUSG00000036104	Rab3gap1	92	68	110	205	99	203	3.85454	3.62824	3.69706	7.44513	5.25751	6.74535	0.0360494	0.75034
ENSMUSG00000002233	Rhoc	965	630	1279	663	408	597	142.936	119.384	152.181	85.1156	76.6969	70.0293	1.07551e-06	-0.886718
ENSMUSG00000091264	Smim13	32	32	28	59	28	22	1.2406	1.58404	0.888987	2.00526	1.37106	0.689218	0.964347	0.0910181
ENSMUSG00000038437	Mllt6	120	88	166	171	90	177	2.92076	2.73872	3.25204	3.60975	2.79174	3.42393	0.908618	0.0902902
ENSMUSG00000078350	Smim1	19	7	6	20	10	31	0.707488	0.294503	0.165258	0.580032	0.414006	0.831982	0.71957	0.683627
ENSMUSG00000054383	Pnma1	18	10	19	17	5	11	1.31018	0.934667	1.13423	1.09029	0.480019	0.63915	0.699356	-0.667075
ENSMUSG00000054387	Mdm4	36	17	16	46	16	45	0.892573	0.516643	0.318051	0.986143	0.493427	0.889722	0.812462	0.394222
ENSMUSG00000001767	Crnkl1	160	128	219	323	187	368	8.29461	8.47423	9.09919	14.5157	12.29	15.0977	0.00794228	0.647409
ENSMUSG00000001761	Smo	1115	948	1832	1370	948	1735	52.5205	57.1815	69.3447	55.97	56.7533	64.7177	0.875101	-0.0614441
ENSMUSG00000001763	Tspan33	352	306	666	544	307	509	31.4493	34.9704	47.8163	42.1707	34.7789	35.9712	0.923814	-0.0619924
ENSMUSG00000001768	Rin2	170	142	236	172	128	263	6.46691	6.94901	7.22695	5.68715	6.18096	7.94486	0.870332	-0.106904
ENSMUSG00000020899	Pfas	142	188	344	318	193	373	3.96361	6.69635	7.71115	7.68901	6.82416	8.23577	0.655879	0.265198
ENSMUSG00000020898	Ctc1	103	56	124	119	80	86	4.40416	3.04632	4.24529	4.39998	4.3333	2.88704	0.957914	-0.0616105
ENSMUSG00000020895	Tmem107	98	43	90	133	74	59	22.2658	12.3269	14.2668	26.1766	16.5325	9.43058	0.925724	0.134319
ENSMUSG00000020894	Vamp2	2141	1506	2595	1449	1115	1821	173.175	156.233	168.443	101.901	114.583	116.441	1.38711e-07	-0.631325
ENSMUSG00000020893	Per1	608	520	1080	854	591	1196	23.1424	25.3806	33.0747	28.1948	28.6108	36.0702	0.738167	0.138063
ENSMUSG00000039748	Exo1	47	37	51	87	42	100	1.81347	1.07219	0.921216	1.72008	1.20673	1.79366	0.367128	0.578738
ENSMUSG00000039741	Bahcc1	40	35	52	41	26	36	0.654015	0.73521	0.690379	0.578069	0.53152	0.470349	0.639577	-0.429423
ENSMUSG00000039740	Alg2	72	44	90	116	62	98	4.22673	3.25765	4.24433	5.89346	4.57794	4.53227	0.676223	0.305333
ENSMUSG00000039745	Htatip2	855	597	997	968	756	1100	107.345	95.9215	100.507	108.818	120.711	109.318	0.781491	0.0914179
ENSMUSG00000039747	Orai2	10	10	14	3	4	12	0.408883	0.54193	0.471682	0.090575	0.223257	0.422527	0.598081	-1.02917
ENSMUSG00000031570	Plpp5	17	0	50	67	17	50	1.39045	0	4.76241	7.04699	2.4523	4.74545	0.664212	1.00308
ENSMUSG00000031575	Ash2l	690	642	1048	821	781	1089	37.1155	44.279	45.3198	38.3334	53.4462	46.4309	0.873531	0.0772233
ENSMUSG00000030199	Etv6	8	7	12	0	5	17	0.237183	0.258453	0.300355	0	0.188099	0.409962	0.905311	-0.485154
ENSMUSG00000023272	Creld2	90	71	75	105	87	70	11.6364	11.8281	7.78191	11.7939	14.3516	7.22235	0.975697	0.0458297
ENSMUSG00000023277	Twf2	87	70	133	124	59	138	9.62691	9.93063	12.9427	11.9222	8.2709	12.121	0.997362	-0.00371971
ENSMUSG00000048763	Hoxb3	51	27	70	54	19	54	2.83293	1.88622	3.12748	2.60374	1.29447	2.38417	0.746684	-0.36595
ENSMUSG00000112419	Gm9044	4	5	6	10	5	9	0.252605	0.450912	0.342168	0.617756	0.407058	0.517141	0.856284	0.510915
ENSMUSG00000025946	Pth2r	9	5	9	0	0	5	0.52242	0.379338	0.470587	0	0	0.286204	0.391316	-2.51351
ENSMUSG00000025949	Pikfyve	146	59	150	201	92	190	2.51275	1.19719	2.5075	3.37638	1.93234	2.84172	0.678618	0.313396
ENSMUSG00000022635	Zcrb1	157	145	157	177	111	194	31.7733	37.6354	25.4656	31.05	28.6332	31.0381	0.888272	-0.106708
ENSMUSG00000022634	Yaf2	354	314	439	265	338	345	33.6486	38.2624	36.6663	21.8205	41.5285	25.9974	0.588855	-0.298012
ENSMUSG00000022637	Cblb	71	64	82	69	56	74	1.89304	2.17158	1.75596	1.59445	1.8866	1.55224	0.745713	-0.255028
ENSMUSG00000022636	Alcam	226	168	254	152	126	194	6.70435	6.45904	6.00555	3.8696	4.69805	4.5226	0.0411276	-0.586342
ENSMUSG00000048307	Ankrd46	120	116	122	169	126	195	8.50892	10.5218	6.92735	10.3467	11.3071	10.9383	0.603285	0.289031
ENSMUSG00000032370	Lactb	153	118	151	138	156	218	13.5711	13.6168	11.003	10.4511	17.7395	15.5424	0.850286	0.153815
ENSMUSG00000012443	Kif11	270	243	303	327	153	446	9.97313	11.5013	8.9948	10.4607	7.17408	13.041	0.968421	-0.0352061
ENSMUSG00000062127	Cttnbp2nl	17	0	18	26	0	0	0.57616	0	0.518407	0.784184	0	0	0.937937	-0.521651
ENSMUSG00000032376	Usp3	496	419	726	596	519	730	15.7414	17.0136	18.5044	16.4148	20.9362	18.339	0.881879	0.0689636
ENSMUSG00000029623	Pdap1	1616	1327	1977	2304	1238	1932	122.261	128.564	120.213	151.179	119.115	115.72	0.982611	0.0113736
ENSMUSG00000029622	Arpc1b	2051	1425	2790	2758	1436	2277	117.597	104.638	128.551	137.137	104.698	103.389	0.879993	-0.0698108
ENSMUSG00000029621	Arpc1a	2751	2011	2608	3858	2436	3074	300.199	272.101	221.394	365.027	327.367	265.572	0.531582	0.211612
ENSMUSG00000029625	Cpsf4	440	357	740	693	478	766	46.688	48.9543	64.2882	70.2699	64.6093	64.7729	0.42512	0.233578
ENSMUSG00000029624	Ptcd1	11	11	19	12	0	20	0.616954	0.767446	0.871999	0.553499	0	0.887318	0.830768	-0.655711
ENSMUSG00000029629	Phf14	387	228	372	329	222	364	17.2677	13.0265	14.5725	13.3301	12.5745	13.4012	0.531235	-0.244617
ENSMUSG00000038193	Hand2	2833	2381	4056	1704	1184	1904	214.555	230.974	246.808	111.938	113.976	114.144	9.90293e-33	-1.0734
ENSMUSG00000020706	Ftsj3	328	221	369	676	354	638	18.5492	16.0261	16.7911	33.1981	25.435	28.5682	0.000875555	0.715725
ENSMUSG00000020705	Ddx42	714	557	831	1086	573	1084	31.6701	31.631	29.6308	41.8096	32.301	38.0728	0.368059	0.224685
ENSMUSG00000020701	Tmem132e	19	25	27	10	18	19	0.753408	1.26093	0.858192	0.335224	0.88985	0.5808	0.620152	-0.697829
ENSMUSG00000020700	Map3k3	728	715	1214	1247	918	1466	37.5565	47.2666	50.3477	55.791	60.2	59.9051	0.0848421	0.333916
ENSMUSG00000020709	Adap2	13	0	3	9	5	0	1.22595	0	0.208946	0.736595	0.606466	0	0.979062	-0.190812
ENSMUSG00000020708	Psmc5	2447	1842	2297	3001	1880	2440	325.857	313.748	244.344	346.75	318.146	255.422	0.985818	0.0112929
ENSMUSG00000025362	Rps26	1145	603	630	1523	648	687	299.344	201.885	132.334	345.26	215.303	142.037	0.952665	0.101197
ENSMUSG00000025366	Esyt1	1095	1086	1844	1069	794	1390	48.955	62.215	66.252	41.4474	45.1365	49.2189	0.018235	-0.432403
ENSMUSG00000025364	Pa2g4	2677	2137	3109	2808	2024	3049	191.966	196.279	179.15	174.61	184.546	173.1	0.424495	-0.140135
ENSMUSG00000025369	Smarcc2	508	438	747	442	374	691	49.5091	46.3078	57.1996	37.5687	50.2044	55.4174	0.294025	-0.297725
ENSMUSG00000035478	Mbd3	353	244	406	366	223	238	51.3804	45.4241	41.9209	41.4136	41.1704	24.4656	0.403966	-0.375894
ENSMUSG00000072872	Rybp	885	793	1142	696	765	1114	35.0009	40.1625	36.2612	23.864	38.4365	34.8664	0.504616	-0.246285
ENSMUSG00000035476	Tab3	55	17	60	24	34	45	1.5316	0.602484	1.34629	0.580333	1.17436	0.986081	0.781492	-0.395681
ENSMUSG00000035473	Galm	43	59	63	87	37	49	3.26552	5.81037	3.85882	5.77013	3.56054	2.9642	0.946931	-0.101369
ENSMUSG00000072875	Gpr27	236	216	373	261	185	289	17.553	20.6282	22.306	16.8369	17.4869	17.0089	0.383591	-0.283321
ENSMUSG00000028282	Casp8ap2	28	14	46	23	10	51	0.720559	0.460052	0.949114	0.522153	0.332431	1.04369	0.908275	-0.236969
ENSMUSG00000028284	Map3k7	64	73	89	124	85	131	1.95845	2.85552	2.18751	3.29886	3.3327	3.19302	0.405769	0.440162
NewGene_8235	NewGene_8235	10	4	6	10	5	7	3.06368	1.66246	1.52693	2.80071	1.9577	1.75899	0.997908	-0.00764279
ENSMUSG00000049960	Mrps16	259	146	163	209	0	124	17.8752	12.9104	9.01258	12.5027	0	6.7543	0.806586	-1.10471
ENSMUSG00000049969	Plekhf2	91	85	125	119	114	178	5.4311	6.47624	5.98124	6.15972	8.62834	8.38924	0.560568	0.324211
ENSMUSG00000068196	Col8a1	59	70	101	17	18	23	2.03094	3.10045	2.806	0.490419	0.754614	0.626971	2.91339e-05	-2.10008
ENSMUSG00000103034	Gm8797	15	11	23	24	9	30	5.13476	4.94352	6.52729	7.36072	3.75298	8.39378	0.925243	0.191523
ENSMUSG00000103037	Pcdhgb1	8	3	12	9	2	6	0.290738	0.114524	0.356613	0.29391	0.085293	0.174195	0.857009	-0.554154
ENSMUSG00000032126	Hmbs	377	312	542	523	347	554	41.7171	44.1776	48.192	50.2198	48.7542	48.5459	0.814622	0.0887731
ENSMUSG00000032127	Vps11	464	373	549	589	374	589	21.6657	22.2981	20.5995	23.86	22.2025	21.7824	0.960027	0.0244495
ENSMUSG00000032120	C2cd2l	270	231	543	597	392	730	11.0797	12.131	18.3845	21.7351	20.6921	23.7217	0.0268793	0.620039
ENSMUSG00000032123	Dpagt1	129	130	280	291	195	348	10.3988	13.3475	18.126	20.3804	19.9358	22.1895	0.166363	0.527276
ENSMUSG00000071379	Hpcal1	26	0	54	37	0	0	2.9513	0	5.02633	3.73793	0	0	0.918627	-1.1449
ENSMUSG00000068732	Tmem167b	40	34	0	72	0	55	2.4817	2.70513	0	3.85711	0	2.69954	0.976768	0.279431
ENSMUSG00000068735	Trp53i11	455	506	941	308	187	401	29.957	42.6428	49.7837	17.5843	15.6534	20.8938	6.76242e-07	-1.22115
ENSMUSG00000073838	Tufm	1879	1610	2411	2109	1437	2319	196.121	214.197	201.076	189.79	189.753	190.592	0.316512	-0.145131
ENSMUSG00000074825	Itpripl1	67	23	30	61	51	75	6.23024	2.75199	1.77353	4.8877	5.97326	5.50329	0.668295	0.494808
ENSMUSG00000026705	Klhl20	194	115	191	310	220	310	8.4737	6.43905	6.69757	11.7501	12.1853	10.714	0.0360712	0.630077
ENSMUSG00000026701	Prdx6	480	375	602	458	325	408	35.7539	35.7397	36.0658	29.6238	30.7543	24.076	0.111022	-0.398111
ENSMUSG00000026709	Dars2	25	15	33	48	36	62	1.18524	0.914297	1.29153	2.01087	2.21529	2.4009	0.206188	0.888407
ENSMUSG00000026708	Cenpl	71	53	58	49	74	84	2.56266	2.43926	1.6964	1.54453	3.39343	2.42497	0.95924	0.0769543
ENSMUSG00000040957	Cables1	61	32	139	81	80	131	3.16841	2.09912	5.85013	3.65096	5.32149	5.43833	0.783613	0.308615
ENSMUSG00000040952	Rps19	1264	475	953	1924	587	680	292.88	139.822	177.077	457.398	174.337	126.776	0.953278	0.11482
ENSMUSG00000020282	Rhbdf1	346	342	647	370	200	422	20.9077	26.4204	31.3794	19.3501	15.3439	20.1972	0.0451663	-0.564785
ENSMUSG00000070565	Rasal2	71	60	93	72	40	81	1.25379	1.35155	1.3214	1.10576	0.894442	1.13095	0.570593	-0.369523
ENSMUSG00000020289	Nprl3	49	35	91	122	60	70	2.52589	2.28603	7.0101	10.3172	6.51711	2.86098	0.605909	0.459711
ENSMUSG00000006435	Neurl1a	55	40	81	50	34	61	2.34246	2.18891	2.78409	1.8383	1.82907	2.05479	0.604063	-0.397235
ENSMUSG00000021109	Hif1a	742	477	828	785	514	818	28.4683	23.4406	25.6119	26.1457	25.2181	24.9317	0.848673	-0.0769208
ENSMUSG00000003458	Ncstn	874	668	1261	1214	655	1316	52.204	50.9046	60.2768	62.8704	49.6289	61.9216	0.916996	0.0457732
ENSMUSG00000009013	Dynll1	4100	3058	5675	4528	3024	5369	360.05	343.952	400.23	349.44	337.68	373.128	0.51357	-0.114144
ENSMUSG00000034462	Pkd2	47	20	32	54	21	46	1.57231	0.831541	0.872917	1.5974	0.903173	1.22223	0.949105	0.111371
ENSMUSG00000034460	Six4	66	80	104	135	78	121	1.81399	2.80782	2.30217	3.12012	2.65014	2.60938	0.701993	0.269764
ENSMUSG00000046447	Camk2n1	241	181	235	262	131	216	9.64323	9.27693	7.53985	9.07264	6.67019	6.83126	0.590832	-0.272779
ENSMUSG00000046442	Ppm1e	133	106	134	189	120	159	3.71221	3.80199	3.01307	4.58703	4.25339	3.52617	0.77921	0.187906
ENSMUSG00000046449	Nexmif	150	81	123	51	80	64	2.32714	1.59878	1.53173	0.683391	1.57389	0.781255	0.16978	-0.903349
ENSMUSG00000020330	Hmmr	27	16	0	0	0	33	1.2255	0.93651	0	0	0	1.16268	0.929862	-0.962707
ENSMUSG00000075318	Scn2a	7	8	29	5	5	7	0.124872	0.191458	0.485059	0.069141	0.10916	0.095841	0.405657	-1.38365
ENSMUSG00000024640	Psat1	249	154	223	740	349	540	16.9147	13.3636	12.1563	43.6633	30.1803	29.0519	1.80928e-05	1.22703
ENSMUSG00000006390	Elovl1	265	214	431	309	169	346	26.0552	26.9402	34.0333	26.2766	21.0124	26.8654	0.467384	-0.273792
ENSMUSG00000006392	Med8	188	180	274	291	178	447	29.1916	35.6718	22.6649	39.2006	23.109	36.1416	0.42019	0.3358
NewGene_3223	NewGene_3223	120	45	72	177	53	116	22.6973	10.7319	10.9543	29.1118	12.7504	17.3264	0.757424	0.356259
NewGene_3226	NewGene_3226	208	99	144	331	113	239	58.5076	35.5529	32.5018	80.6577	40.2692	53.168	0.590832	0.409272
ENSMUSG00000051599	Pcdhb2	28	15	20	32	24	34	1.7686	1.18816	1.00984	1.74043	1.86997	1.65644	0.785677	0.37613
ENSMUSG00000058672	Tubb2a	1297	1156	2011	1756	1106	1850	143.455	163.708	178.656	168.398	155.563	161.965	0.892465	-0.0463472
ENSMUSG00000040236	Trappc5	153	94	127	146	63	99	6.15676	4.83381	4.10856	5.10444	3.2079	3.15328	0.506686	-0.442775
ENSMUSG00000061904	Slc25a3	5745	4719	6519	5915	4783	6240	635.057	668.552	578.781	566.918	672.422	545.787	0.65344	-0.122748
ENSMUSG00000067438	Hmx1	102	67	108	90	0	0	11.9001	9.93875	10.0939	9.09451	0	0	0.771013	-1.84848
ENSMUSG00000015305	Sash1	19	11	26	29	16	39	0.449953	0.319236	0.501709	0.614215	0.498579	0.750244	0.740656	0.445544
ENSMUSG00000067424	Zfp563	8	10	11	17	12	9	0.220327	0.323483	0.242026	0.403853	0.418951	0.195005	0.909712	0.285263
ENSMUSG00000051331	Cacna1c	141	104	246	195	122	191	2.48239	2.18346	3.33308	2.90752	2.55388	2.57147	0.962939	-0.0406668
ENSMUSG00000051335	Gfod1	9	15	25	39	11	35	0.22863	0.467947	0.516182	0.862275	0.357624	0.697806	0.685973	0.611515
ENSMUSG00000057858	Fam204a	96	66	97	100	75	105	8.32266	7.33478	6.80469	7.57288	8.24355	7.22157	0.991768	-0.014216
ENSMUSG00000063439	B9d2	172	148	290	181	117	180	29.8505	32.9365	40.5396	27.239	25.9361	24.7879	0.194065	-0.456733
ENSMUSG00000036026	Tmem63b	1437	1193	2054	1825	1215	2259	77.9145	82.8066	89.4756	85.8162	83.7401	96.974	0.888562	0.0425617
ENSMUSG00000052738	Suclg1	991	746	978	1019	659	1036	116.09	111.887	92.0881	103.525	98.1776	96.1213	0.629725	-0.152258
ENSMUSG00000054770	Kctd18	224	216	283	253	198	306	11.7993	13.5413	12.8778	14.922	13.2543	17.0543	0.901245	-0.0750486
ENSMUSG00000018076	Med13l	359	330	526	479	363	707	6.87437	8.07429	8.09139	7.94919	8.82634	10.7168	0.536319	0.206307
ENSMUSG00000061286	Exosc5	271	151	299	293	164	200	29.3974	20.4141	25.446	26.9067	21.9966	16.7255	0.715237	-0.231858
ENSMUSG00000061288	Taok3	431	496	715	612	525	874	26.9692	47.0983	22.8903	36.1452	47.2738	27.5603	0.718991	0.158487
ENSMUSG00000107482	Gm45233	0	681	1335	4	548	52	0	172.72	212.692	0.65871	138.085	8.14109	0.849179	-1.39739
ENSMUSG00000062743	Zfp677	28	24	32	36	27	60	1.68601	1.84537	1.52288	1.89334	2.03414	2.88476	0.729671	0.376835
ENSMUSG00000067995	Gtf2f2	143	71	66	166	0	148	17.248	10.892	6.4132	17.3716	0	14.1611	0.974637	-0.202962
ENSMUSG00000002372	Ranbp3	550	422	899	815	443	806	38.1588	37.4797	50.0979	48.9782	39.0415	44.26	0.964368	0.0261866
ENSMUSG00000061130	Ppm1b	215	143	201	180	222	253	12.4969	10.6208	9.58194	9.85777	16.3011	12.0227	0.873075	0.137491
ENSMUSG00000061136	Prpf40a	887	680	1085	1337	838	1795	21.517	21.0861	21.2134	28.6198	26.037	34.5322	0.0132648	0.42147
ENSMUSG00000054199	Gon4l	50	23	55	58	31	50	1.18114	0.672239	1.03558	1.17852	0.922678	0.929769	0.996378	0.00864391
ENSMUSG00000033545	Znrf1	848	658	1057	863	675	939	68.8282	76.0074	60.1689	45.9285	83.9106	37.3306	0.511312	-0.161841
ENSMUSG00000036712	Cyld	294	160	281	406	277	540	6.51162	4.53979	4.99178	7.80341	7.82038	9.48701	0.0443297	0.588648
ENSMUSG00000033543	Gtf2a2	1448	1008	1321	1210	1114	1359	288.719	257.362	211.561	209.128	282.125	214.481	0.730305	-0.151074
ENSMUSG00000033542	Arhgef5	90	77	177	193	85	190	2.92923	3.18246	4.6237	5.44611	3.51905	4.88707	0.640021	0.31706
ENSMUSG00000049313	Sorl1	1604	1165	1897	1300	769	1493	26.6551	24.7945	25.3183	18.734	16.2507	19.635	3.51601e-05	-0.539882
ENSMUSG00000008999	Bmp7	485	484	969	358	246	486	23.5316	30.0744	37.7463	15.0291	15.1694	18.6434	6.75873e-05	-0.948412
ENSMUSG00000030019	Fbxl14	493	364	625	595	429	714	29.5868	28.0155	30.1731	30.9844	32.7855	33.9683	0.735727	0.103761
ENSMUSG00000030016	Zfp638	218	119	261	106	128	170	4.28704	4.20169	5.56463	2.3566	3.19698	2.64162	0.176913	-0.634195
ENSMUSG00000037049	Smpd1	1077	911	1473	1538	1145	1925	79.4719	86.1185	87.3267	98.4724	107.471	112.484	0.0361759	0.283211
ENSMUSG00000020918	Kat2a	283	251	463	425	285	407	16.5374	18.7223	21.7323	21.5103	21.1588	18.8277	0.914398	0.0611526
ENSMUSG00000020919	Stat5b	592	456	971	813	518	1007	20.1851	19.9423	26.6282	24.0782	22.4832	27.2361	0.832806	0.0937837
ENSMUSG00000020917	Acly	3523	2773	4808	3844	2072	4006	141.765	142.896	155.403	134.119	105.978	127.613	0.0413458	-0.307052
ENSMUSG00000020914	Top2a	345	217	381	288	194	345	11.7609	9.45872	10.4258	8.50041	8.3805	9.31093	0.280763	-0.323456
ENSMUSG00000018921	Pelp1	485	429	800	674	438	875	25.1231	28.4648	33.3138	30.3007	28.8404	35.9035	0.859543	0.0807155
ENSMUSG00000008540	Mgst1	381	318	618	388	453	594	58.0925	62.0387	75.7328	51.3371	87.7171	71.7643	0.939307	0.0562935
ENSMUSG00000023755	Rhebl1	8	0	8	7	2	0	1.63108	0	1.37436	1.15082	0.537615	0	0.889802	-0.800502
ENSMUSG00000043019	Edem3	225	141	168	260	197	261	6.38182	5.06359	3.7783	6.33873	7.11894	5.814	0.620152	0.286406
ENSMUSG00000039536	Stau1	542	459	672	630	347	725	27.0516	29.8947	27.3768	27.4856	22.4911	29.355	0.669783	-0.142017
ENSMUSG00000048040	Arxes2	180	266	443	469	366	95	20.8364	39.4563	41.3435	47.2673	54.0319	8.73946	0.976768	0.0865184
ENSMUSG00000048047	Zbtb33	19	45	54	75	21	65	0.636892	1.96028	1.50476	2.24216	0.91055	1.77924	0.899645	0.225123
ENSMUSG00000039530	Tusc3	2266	2087	2851	2383	1813	2695	263.178	312.865	266.312	240.027	267.55	247.762	0.267587	-0.19891
ENSMUSG00000031059	Ndufb11	108	0	0	112	0	36	21.1425	0	0	19.0377	0	5.55819	0.993768	0.136562
ENSMUSG00000029189	Sel1l3	92	88	128	148	121	181	3.61816	4.40713	4.04069	5.05635	6.02556	5.64789	0.314361	0.421042
ENSMUSG00000029186	Pi4k2b	44	70	82	191	110	219	2.45758	5.04624	3.73258	9.38956	7.87449	9.83522	0.00221784	1.22849
ENSMUSG00000026987	Baz2b	288	162	358	166	180	266	7.29622	5.0324	7.92596	3.98808	6.07431	5.58244	0.264116	-0.481536
ENSMUSG00000028851	Nudc	1580	1015	1647	1659	943	2099	213.824	175.781	179.038	194.689	162.185	224.854	0.971699	-0.0199364
ENSMUSG00000034663	Bmp2k	23	17	24	25	8	26	0.53188	0.508035	0.455571	0.522405	0.221353	0.489213	0.85502	-0.322814
ENSMUSG00000028854	Slc9a1	189	184	358	341	204	453	7.17906	8.94332	10.9453	11.2551	9.84515	13.6558	0.458608	0.311592
ENSMUSG00000021661	Ankra2	166	124	202	168	119	207	12.6596	12.1008	12.3644	11.1405	11.5052	12.4836	0.817563	-0.129669
ENSMUSG00000021660	Btf3	2532	1788	1924	1985	1324	1503	413.211	373.729	311.739	349.62	274.823	194.243	0.115028	-0.518183
ENSMUSG00000032624	Eml4	103	96	177	126	79	177	3.36145	3.99477	4.63969	3.55181	3.27743	4.58034	0.88259	-0.120331
ENSMUSG00000021669	Col4a3bp	257	177	209	192	158	243	10.1234	8.91682	6.77614	5.91164	8.32316	6.93498	0.616035	-0.270135
ENSMUSG00000021668	Polk	6	0	11	7	0	15	0.227356	0	0.348816	0.241016	0	0.489688	0.974897	0.202607
ENSMUSG00000022401	Xpnpep3	0	15	6	8	7	17	0	0.534898	0.167699	0.188316	0.239009	0.37783	0.95014	0.270705
ENSMUSG00000029454	Mapkapk5	0	496	830	0	581	791	0	50.6303	53.1736	0	58.8255	49.8972	0.997736	0.0338164
ENSMUSG00000022404	Slc25a17	0	0	42	57	0	93	0	0	3.42048	5.03223	0	7.60448	0.86151	1.81858
ENSMUSG00000029458	Brap	123	96	213	223	106	266	5.66129	5.64093	7.88011	8.89962	6.20196	9.68018	0.575863	0.320035
ENSMUSG00000042763	Maneal	40	14	38	39	14	23	2.55151	1.14589	1.96618	2.18459	1.16046	1.16508	0.806734	-0.393201
ENSMUSG00000042766	Trim46	94	67	132	53	45	63	5.33479	4.88044	6.08396	2.48529	3.20563	2.74835	0.0217218	-0.95943
ENSMUSG00000025757	Hspa4l	407	246	413	490	393	607	7.63772	5.89746	6.22334	7.98168	9.37334	9.01485	0.204659	0.361797
ENSMUSG00000028587	Orc1	0	0	0	10	13	14	0	0	0	0.48543	0.965803	0.654941	0.00556461	5.97429
ENSMUSG00000028580	Pum1	1091	1054	1589	1423	1028	1828	36.7227	46.2891	43.3129	42.014	43.7048	49.2131	0.875802	0.0545704
ENSMUSG00000028582	Cc2d1b	58	32	56	88	42	91	3.10916	2.20978	2.40031	4.11364	2.82537	3.84479	0.57417	0.437298
ENSMUSG00000025759	Mfsd8	131	103	142	197	170	283	7.40381	7.39504	6.44137	9.63678	12.2012	12.6313	0.0424745	0.64775
ENSMUSG00000025758	Plk4	206	222	356	303	192	343	10.5384	14.5319	14.6145	13.4068	12.4689	16.5083	0.951667	-0.0403475
ENSMUSG00000049882	Vcpkmt	121	86	147	101	105	146	20.9159	18.9891	20.4319	15.1415	23.1391	19.9257	0.902432	-0.109037
ENSMUSG00000035530	Eif1	14758	11454	16521	11509	12148	15717	1988.79	1992.81	1839.57	1354.41	2082.59	1728.13	0.452347	-0.221004
ENSMUSG00000028328	Tmod1	13	0	16	20	0	17	0.709488	0	0.71345	0.950717	0	0.724792	0.974844	0.188168
ENSMUSG00000032086	Bace1	641	588	1123	981	669	1185	18.8211	23.3922	26.5203	24.9904	24.9762	27.5639	0.637139	0.1533
ENSMUSG00000032085	Tagln	821	647	1130	120	60	107	91.6601	92.5044	101.346	11.5977	8.51452	9.41258	4.08417e-78	-3.3104
ENSMUSG00000020134	Peli1	103	125	174	165	151	223	5.21712	8.08682	7.04718	7.23545	9.72446	8.91017	0.595106	0.299755
ENSMUSG00000020135	Apc2	14	8	13	12	14	14	0.269109	0.197764	0.200073	0.200132	0.337582	0.213556	0.963243	0.114873
ENSMUSG00000020137	Thap2	4	8	6	4	5	14	0.125948	0.410371	0.167085	0.133211	0.176944	0.405715	0.979062	0.106983
ENSMUSG00000020130	Tbc1d15	376	232	366	300	259	471	17.8268	14.0581	13.9269	12.3219	15.6083	17.6882	0.927617	-0.0613586
ENSMUSG00000020131	Pcsk4	19	10	21	9	12	17	1.28651	0.846844	1.17066	0.527988	1.03707	0.920744	0.78799	-0.482907
ENSMUSG00000020132	Rab21	399	252	277	184	296	379	15.4067	12.4566	8.59766	6.20054	14.5214	11.6029	0.802866	-0.230788
ENSMUSG00000033970	Rfc3	68	23	70	66	43	52	9.12209	3.93025	7.54851	7.64591	7.2946	5.4644	0.96708	-0.0662793
ENSMUSG00000075254	Heg1	15	16	0	0	0	11	0.322849	0.435444	0	0	0	0.189819	0.646947	-2.08649
ENSMUSG00000044352	Sowaha	11	2	17	15	6	14	0.526329	0.122404	0.645714	0.617159	0.365423	0.505546	0.961829	0.152644
ENSMUSG00000036356	Csgalnact1	19	13	20	17	0	14	0.837752	0.714604	0.706886	0.654119	0	0.489666	0.654467	-1.03109
ENSMUSG00000075028	Prdm11	26	19	18	13	11	18	0.713357	0.745541	0.385284	0.356661	0.299137	0.433417	0.557483	-0.761624
ENSMUSG00000033022	Cdo1	9	18	12	8	13	26	0.951383	2.54833	1.75606	0.769793	1.78149	2.2171	0.98923	0.0451644
ENSMUSG00000033021	Gmppa	0	0	191	160	93	197	0	0	16.1315	14.5528	12.4319	16.351	0.856153	1.398
ENSMUSG00000116358	Gm49450	55	728	3039	0	362	3	10.8715	184.5	483.638	0	91.1239	0.378823	0.595106	-2.89225
ENSMUSG00000024937	Ehbp1l1	35	0	24	20	0	6	0.945778	0	0.522968	0.47574	0	0.122123	0.718501	-1.34831
ENSMUSG00000024939	Fam89b	626	460	961	569	438	744	93.0971	87.5371	114.79	73.3205	82.861	87.6115	0.176913	-0.328893
ENSMUSG00000036352	Ubac1	844	766	1331	1217	782	1288	81.1318	94.2522	102.813	101.42	95.5459	98.0372	0.921799	0.0381006
ENSMUSG00000052727	Map1b	699	564	925	398	327	599	10.5425	10.8929	11.1971	5.20084	6.2633	7.14757	6.36151e-07	-0.859804
ENSMUSG00000029840	Mtpn	2629	2220	2746	3112	2706	3724	118.203	127.865	99.186	121.369	154.71	132.582	0.480728	0.195349
ENSMUSG00000058997	Vwa8	16	14	11	23	16	40	0.386644	0.440833	0.216767	0.50284	0.495283	0.79208	0.595224	0.7162
ENSMUSG00000047921	Trappc9	158	182	262	278	205	249	6.92431	10.1987	9.2305	10.5942	11.448	8.66048	0.777514	0.173119
ENSMUSG00000034342	Cbl	231	131	243	238	190	224	3.60554	2.61346	3.05374	3.22611	3.7784	2.77039	0.982747	0.0200686
ENSMUSG00000034343	Ube2f	651	440	577	549	551	670	20.5034	17.7454	14.5918	14.9717	22.0315	16.6985	0.974637	-0.0260448
ENSMUSG00000034341	Wbp2	700	585	1485	916	626	1547	68.236	72.9941	116.294	77.4362	77.6036	119.438	0.960829	0.0407285
ENSMUSG00000034349	Smc4	246	185	334	171	146	277	10.1353	9.76732	11.0534	6.09135	7.65195	9.03843	0.128577	-0.49378
ENSMUSG00000001555	Fkbp10	2305	2083	4358	1806	1289	2391	158.822	183.821	241.275	107.928	112.902	130.443	1.64088e-05	-0.780136
ENSMUSG00000001552	Jup	708	520	908	738	313	608	39.3399	36.9927	40.5325	35.5279	22.0552	26.729	0.0616904	-0.515325
NewGene_7608	NewGene_7608	0	21	4	11	13	0	0	4.26997	0.477369	1.4627	2.60799	0	0.974156	-0.217275
ENSMUSG00000009207	Lnpk	389	326	412	568	480	863	20.8224	22.3471	17.7171	26.4148	32.7314	36.6011	0.0108876	0.602082
ENSMUSG00000015568	Lpl	267	206	261	207	111	166	11.5214	11.3829	9.04162	7.75479	6.05946	5.6683	0.0182423	-0.75693
ENSMUSG00000002608	Ccdc97	147	118	189	205	131	172	8.61919	8.82824	8.91341	10.4211	9.72271	7.96067	0.952465	0.0468074
ENSMUSG00000002603	Tgfb1	738	522	703	652	404	560	60.353	54.6782	46.2351	46.2485	41.9758	36.2692	0.121495	-0.420724
ENSMUSG00000015697	Setdb1	1023	856	1250	1334	1079	1565	39.0965	41.9042	38.3964	44.2029	52.4131	47.3632	0.252593	0.222398
ENSMUSG00000000600	Krit1	383	237	477	343	284	558	12.6919	9.65185	12.2037	10.3957	11.5164	15.092	0.985535	-0.0139918
ENSMUSG00000010051	Hyal1	10	7	8	8	10	15	0.577138	0.526209	0.378832	0.404468	0.73337	0.698603	0.92164	0.259186
ENSMUSG00000010054	Tusc2	109	87	211	175	105	256	11.618	11.7968	18.0591	16.1746	14.2653	21.6679	0.683734	0.271656
ENSMUSG00000010057	Nprl2	38	9	26	87	26	51	4.63082	1.41719	2.5459	9.22869	3.97101	4.95178	0.343365	1.02136
NewGene_2721	NewGene_2721	111	81	89	147	112	158	18.4543	17.1532	11.8412	21.2482	23.7393	20.8475	0.448688	0.417815
ENSMUSG00000014778	Fhod1	37	31	41	46	12	36	1.64502	1.74746	1.47332	1.77824	0.676883	1.26091	0.738246	-0.423108
ENSMUSG00000014771	Pdcd2	18	14	7	16	24	9	2.43468	2.35073	0.745448	1.92454	4.1505	0.830714	0.924754	0.262339
ENSMUSG00000014773	Dll1	8	9	16	20	10	14	0.384295	0.566459	0.614258	0.857967	0.610928	0.524466	0.893122	0.302172
ENSMUSG00000014776	Nol3	55	49	54	98	33	55	3.06487	3.51377	2.41895	4.74156	2.34269	2.42931	0.979062	0.0454147
ENSMUSG00000040009	Gnaz	79	25	78	85	40	87	3.97814	1.56814	3.15441	3.72787	2.52666	3.47764	0.948968	0.0967635
ENSMUSG00000040007	Bahd1	608	533	821	668	477	758	23.5569	26.5409	25.6104	22.5322	23.7655	23.2387	0.424456	-0.174687
ENSMUSG00000040003	Magi2	37	44	49	27	17	23	0.99206	1.73869	1.33699	0.624063	0.574274	0.490147	0.114204	-1.11038
ENSMUSG00000061718	Ppp1r1b	84	45	110	71	50	91	7.44226	5.08389	7.85465	5.47534	5.63711	6.40193	0.727556	-0.27938
ENSMUSG00000025511	Tspan4	2700	2304	4124	2578	2369	3388	345.331	378.778	430.804	280.68	384.543	341.387	0.345425	-0.223892
ENSMUSG00000025510	Cd151	1711	1434	2740	1360	1149	1927	163.384	175.259	210.201	112.62	139.457	145.661	0.00365404	-0.513492
ENSMUSG00000025512	Chid1	1067	875	1254	1714	1232	1729	44.9948	47.2407	42.4644	62.6694	66.0791	57.7355	0.00521071	0.421878
ENSMUSG00000056310	Tyw1	104	46	85	131	60	68	5.52875	2.21909	2.58308	6.15692	3.61937	2.01885	0.988331	0.0259477
ENSMUSG00000023827	Agpat4	889	843	1316	809	528	960	100.489	100.36	98.3069	65.1788	76.2097	84.2701	0.000116907	-0.550437
ENSMUSG00000112919	Gm9049	4	4	6	8	5	9	0.22796	0.285532	0.353889	0.465686	0.407058	0.487876	0.861507	0.508026
NewGene_6890	NewGene_6890	12	20	12	13	8	17	2.35656	5.26212	1.86321	2.25348	1.99353	2.67163	0.820906	-0.460519
ENSMUSG00000060397	Zfp128	96	84	90	139	98	187	4.42739	4.97945	3.3269	5.57723	5.74945	6.87271	0.341044	0.468806
ENSMUSG00000021375	Kif13a	51	26	68	81	0	70	1.31569	0.860408	1.4111	1.82065	0	1.42136	0.952665	-0.198962
ENSMUSG00000021377	Dek	397	270	557	365	295	512	27.6072	24.0531	31.5003	22.0044	26.8379	28.4703	0.672291	-0.17119
ENSMUSG00000053094	Tmem248	1386	1158	1666	2158	1330	2173	137.424	139.561	151.003	146.105	152.18	84.9132	0.0512303	0.281927
ENSMUSG00000020032	Nuak1	30	29	34	22	14	26	0.960704	1.18601	0.851167	0.598727	0.535962	0.654683	0.410839	-0.75628
ENSMUSG00000070319	Eif3g	1175	842	1341	1476	859	1307	189.924	174.419	174.271	207.038	176.634	167.337	0.977212	-0.0149731
ENSMUSG00000020038	Cry1	872	665	995	750	607	908	51.3205	50.0825	47.0152	38.2612	45.4074	42.302	0.145753	-0.287124
ENSMUSG00000022884	Eif4a2	5763	4715	6445	7088	6136	9692	464.865	490.544	488.343	587.036	636.179	724.941	0.0885757	0.29928
ENSMUSG00000022883	Robo1	141	142	235	96	87	158	3.31593	4.27732	4.44553	1.9506	2.60281	2.9439	0.0497485	-0.731111
ENSMUSG00000022881	Rfc4	344	285	306	375	312	393	47.8772	50.8244	34.128	45.2678	55.1126	43.3023	0.926048	0.0664957
ENSMUSG00000052949	Rnf157	121	86	194	144	80	138	4.64948	4.21714	6.79776	6.39202	4.26192	4.55205	0.676529	-0.254833
ENSMUSG00000036693	Nop14	36	28	61	127	31	78	2.35848	2.33887	3.18432	7.20315	2.56144	4.05673	0.385627	0.762265
ENSMUSG00000036698	Ago2	322	259	530	327	205	478	4.1539	4.2777	5.4857	3.65298	3.35202	4.87484	0.494902	-0.276117
ENSMUSG00000036699	Zcchc12	12	16	22	37	23	29	0.928492	1.65142	1.37807	2.58271	2.31593	1.83036	0.526153	0.710123
ENSMUSG00000039879	Heca	65	68	87	122	55	118	2.26038	3.03286	2.42138	3.6689	2.40867	3.2402	0.765107	0.241139
ENSMUSG00000030934	Oat	545	627	840	777	615	1019	45.0615	66.4446	55.8124	55.7013	64.7097	66.7157	0.788679	0.11659
NewGene_536	NewGene_536	218	154	136	97	138	168	38.3384	30.4676	16.8064	12.9596	26.9592	22.2599	0.53906	-0.472155
ENSMUSG00000046707	Csnk2a2	1850	1475	2500	2335	2062	2802	85.8024	86.4856	92.4306	93.4023	121.877	102.059	0.341044	0.2085
ENSMUSG00000019179	Mdh2	1807	1441	2277	1800	1399	1740	221.018	225.719	223.678	190.867	217.456	168.424	0.208001	-0.263468
ENSMUSG00000036528	Ppfibp2	37	55	65	90	45	100	1.68285	3.2375	2.38691	3.61214	2.65037	3.64847	0.647077	0.391832
ENSMUSG00000036529	Sbf1	1807	1729	2794	2931	1809	3312	51.9739	63.718	64.6348	73.123	66.1699	75.4456	0.243067	0.20605
ENSMUSG00000036707	Cab39	759	723	903	923	712	1325	35.5121	58.0046	44.4138	50.4387	42.3672	68.2899	0.677439	0.144907
ENSMUSG00000049295	Zfp219	574	392	769	526	308	564	42.6371	42.2902	49.2591	30.6261	26.5555	35.9414	0.0346177	-0.437673
ENSMUSG00000038582	Pptc7	227	168	165	166	190	298	8.69279	8.24972	5.06027	5.51213	9.24521	9.02651	0.954326	0.0602711
ENSMUSG00000049299	Trappc1	1641	1229	1868	1648	1190	1973	388.857	373.979	358.066	341.481	359.658	368.372	0.577491	-0.115764
ENSMUSG00000003402	Prkcsh	1339	1146	2142	2070	1653	2722	106.981	117.256	137.548	143.475	167.926	172.229	0.030856	0.370235
ENSMUSG00000030203	Dusp16	11	11	0	9	0	16	0.375473	0.48651	0	0.270113	0	0.435006	0.951834	-0.341018
ENSMUSG00000030201	Lrp6	160	122	231	173	125	262	3.04016	2.9594	3.51984	2.92765	3.00079	3.93849	0.992719	-0.00991155
ENSMUSG00000030207	Fam234b	67	63	89	101	46	137	2.80175	3.38525	3.01645	3.69282	2.42015	4.56525	0.86151	0.174766
ENSMUSG00000030204	Ddx47	332	289	391	343	227	490	33.2692	37.1225	31.5786	29.8849	29.013	38.9839	0.835727	-0.107571
ENSMUSG00000024597	Slc12a2	341	297	452	144	86	197	9.31501	10.3637	9.90211	3.39616	2.95318	4.24627	1.68372e-12	-1.51663
ENSMUSG00000038058	Nod1	21	15	18	20	13	32	0.843953	0.776338	0.581173	0.694843	0.664111	1.03999	0.974174	0.0726515
ENSMUSG00000038056	Kmt2c	781	604	891	616	552	974	20.0417	18.886	16.9788	12.1372	17.3781	18.2051	0.45872	-0.229178
ENSMUSG00000038055	Dexi	83	74	119	78	52	99	5.76695	6.64344	6.70953	4.71627	4.62647	5.4725	0.438406	-0.411664
ENSMUSG00000022305	Lrp12	69	50	66	72	50	63	2.8705	2.63419	2.21061	2.55991	2.65179	2.08819	0.908618	-0.130021
ENSMUSG00000022307	Oxr1	201	151	191	231	201	235	7.78334	7.44466	5.92657	18.528	9.89443	7.59437	0.775675	0.179515
ENSMUSG00000022306	Zfpm2	106	80	100	67	63	150	3.23856	3.64109	2.46929	1.7833	2.44476	3.63873	0.825257	-0.220034
ENSMUSG00000022300	Dcaf13	135	117	97	216	153	251	15.4404	17.1688	8.87279	21.4397	22.2891	22.8163	0.176975	0.635035
ENSMUSG00000035181	Heatr5a	0	7	19	30	5	24	0	0.202931	0.347984	0.590607	0.14295	0.427436	0.70389	1.04785
ENSMUSG00000069089	Cdk7	45	38	21	44	71	72	4.00528	4.35683	1.48889	3.34212	8.08529	5.10047	0.538142	0.700595
ENSMUSG00000034586	Hid1	731	642	1203	988	623	1103	39.7038	44.6781	52.5251	46.5189	43.0001	47.4368	0.914398	-0.0459791
ENSMUSG00000043602	Zfp3	8	0	15	21	12	33	0.684422	0	1.0122	1.52719	1.28126	2.21385	0.429749	1.48222
ENSMUSG00000046230	Vps13a	79	44	76	42	32	77	1.28641	2.03573	0.990674	0.585585	2.04011	0.99828	0.449619	-0.561449
ENSMUSG00000045767	B230219D22Rik	262	186	206	135	135	292	10.011	9.07853	6.31754	4.45998	6.55759	8.84712	0.506686	-0.411452
ENSMUSG00000004994	Ccdc130	102	97	170	164	102	219	11.9816	14.8355	17.8531	19.7171	19.1356	24.7944	0.655879	0.249055
ENSMUSG00000004996	Mri1	283	185	390	259	177	289	17.8564	14.9612	19.7639	14.1444	14.2188	14.4376	0.267136	-0.349611
ENSMUSG00000045763	Basp1	2924	2225	2882	1985	1469	1909	280.744	273.501	222.274	165.237	179.254	145.056	3.74532e-05	-0.713175
ENSMUSG00000025651	Uqcrc1	1979	1405	2537	2029	1232	1931	213.141	193.757	219.595	189.546	168.685	164.605	0.0543693	-0.30892
ENSMUSG00000025656	Arhgef9	38	92	101	51	22	69	1.2027	5.39212	3.5163	1.8179	0.871623	2.74618	0.259872	-0.934449
ENSMUSG00000025658	Cnksr2	51	46	71	35	41	73	1.63466	2.02187	1.83011	0.995331	1.77258	1.86223	0.76665	-0.303982
ENSMUSG00000021143	Pacs2	250	278	436	326	215	387	8.10455	11.5366	11.3735	9.18173	8.86207	9.9396	0.653858	-0.193303
ENSMUSG00000021140	Pcnx	371	271	504	524	325	637	6.17649	5.85729	6.85233	7.42536	6.81864	8.1171	0.380033	0.238755
ENSMUSG00000021147	Wdr37	47	73	64	84	57	102	1.78005	3.57832	1.95964	2.79795	2.77182	3.08801	0.856371	0.202586
ENSMUSG00000021144	Mta1	2410	1894	3499	2028	1669	2932	154.218	155.457	180.255	112.641	136.058	148.673	0.0412138	-0.351981
ENSMUSG00000021149	Gtpbp4	156	104	218	260	139	253	3.16262	2.68136	3.54674	4.56927	3.57678	4.0543	0.446307	0.32502
ENSMUSG00000071866	Ppia	76	51	233	80	121	192	9.26543	7.97637	22.8946	8.43908	18.8926	23.1037	0.927913	0.138912
ENSMUSG00000007872	Id3	1387	922	1561	719	527	709	193.178	164.462	174.715	86.7844	93.2716	78.1705	1.42113e-12	-1.09363
ENSMUSG00000024012	Mtch1	2375	1896	3664	2000	1904	2959	222.733	229.417	275.775	162.757	226.645	221.859	0.212513	-0.30225
ENSMUSG00000024014	Pim1	44	48	92	27	51	43	2.89624	3.97342	4.83801	1.5242	4.22056	2.19774	0.557483	-0.609472
ENSMUSG00000024019	Cmtr1	336	284	469	594	276	470	9.35471	10.1326	10.5175	14.3494	9.76934	10.3775	0.749789	0.157605
ENSMUSG00000044496	2510039O18Rik	891	655	1328	1088	824	1289	58.0628	54.6706	69.5284	61.4841	68.3295	66.5367	0.889931	0.0564309
ENSMUSG00000031959	Wdr59	96	78	141	137	116	178	3.35856	3.47384	3.94164	5.49976	5.1559	4.91847	0.467384	0.343909
ENSMUSG00000044147	Arf6	1477	1152	2176	2086	1632	2812	171.398	171.229	202.942	210.004	240.932	258.41	0.0461197	0.328515
ENSMUSG00000044149	Nkrf	147	148	227	170	209	269	7.99076	10.3199	9.91362	8.00222	14.4218	11.5748	0.742758	0.221706
ENSMUSG00000001829	Clpb	924	913	1406	1076	795	1181	35.5645	44.9668	43.4769	35.8849	38.9083	35.9722	0.35152	-0.208764
ENSMUSG00000005566	Trim28	3186	2566	4245	3921	2747	4162	174.845	180.3	187.137	186.579	191.655	180.807	0.992719	-0.0037865
ENSMUSG00000040648	Ppip5k2	48	29	51	42	37	66	1.34343	1.04364	1.1661	1.02615	1.33776	1.48902	0.974044	0.0497486
ENSMUSG00000040649	Rimklb	213	203	318	249	225	328	12.6829	13.4106	14.7715	12.2552	15.7904	14.8145	0.983642	0.0149516
ENSMUSG00000040640	Erc2	6	5	9	4	0	7	0.16859	0.169552	0.203846	0.081768	0	0.155333	0.711773	-1.13465
ENSMUSG00000059796	Eif4a1	4461	3815	5613	5588	4011	6906	447.773	490.391	461.387	486.447	512.017	551.873	0.497694	0.105293
ENSMUSG00000051146	Camk2n2	289	228	278	251	154	232	39.815	40.1212	30.743	29.9785	26.9101	25.2459	0.148021	-0.475592
ENSMUSG00000027091	Zc3h15	715	529	691	691	591	879	60.2594	57.0728	46.8345	50.5393	63.3452	58.6917	0.973162	0.0212612
ENSMUSG00000051149	Adnp	1991	2072	3032	2137	1747	3176	71.9298	95.9442	88.0949	67.0052	80.2969	90.8003	0.628208	-0.151541
ENSMUSG00000027742	Cog6	256	253	319	360	348	604	14.3262	18.1338	14.339	17.4444	24.7412	26.7228	0.112361	0.512207
ENSMUSG00000000881	Dlg3	523	426	599	714	502	947	24.8045	26.2733	22.7172	29.6323	30.6209	35.7245	0.112339	0.325316
ENSMUSG00000000884	Gnb1l	41	34	52	53	38	81	2.02368	2.12893	2.04865	2.2371	2.39503	3.16647	0.769141	0.279938
ENSMUSG00000061410	Zcchc14	136	108	91	86	67	106	3.23368	3.28961	1.74746	1.77721	2.01546	2.00347	0.372717	-0.559462
ENSMUSG00000061411	Nol4l	343	323	469	253	210	419	9.5381	11.5078	10.485	6.08696	7.41697	9.22736	0.0680489	-0.518727
ENSMUSG00000015889	Lta4h	315	227	366	386	315	371	27.6395	25.4542	25.7427	29.3446	35.1069	25.7667	0.775394	0.143129
ENSMUSG00000015880	Ncapg	34	20	41	38	20	42	1.63371	1.23028	1.56963	1.56931	1.20076	1.5835	0.968421	-0.0649297
ENSMUSG00000015882	Lcorl	149	81	158	103	87	174	5.23882	3.70944	4.79886	3.15724	3.90107	4.82604	0.759094	-0.225614
ENSMUSG00000002105	Slc39a13	169	172	250	273	157	267	12.1447	15.8232	14.4388	17.0595	14.3491	15.1926	0.881879	0.0921692
ENSMUSG00000002104	Rapsn	362	350	464	456	351	475	40.0386	49.6526	41.3205	43.8479	54.7971	46.1402	0.995968	-0.00389041
ENSMUSG00000002107	Celf2	49	34	36	11	4	32	1.01242	0.96504	0.619353	0.199344	0.097177	0.56953	0.106001	-1.63981
ENSMUSG00000002103	Acp2	517	421	772	542	419	671	19.7694	20.605	23.707	17.9551	20.3534	20.3	0.523711	-0.178738
ENSMUSG00000002102	Psmc3	5083	4111	7203	5688	4299	6450	506.772	535.546	574.745	498.392	558.934	506.538	0.574814	-0.104787
ENSMUSG00000002109	Ddb2	88	73	87	82	59	81	6.96945	7.39266	5.54223	5.61929	5.91856	5.08587	0.666634	-0.304238
ENSMUSG00000002108	Nr1h3	88	60	60	55	24	54	7.98523	7.01262	4.43105	4.32604	2.90354	3.82804	0.201094	-0.857946
ENSMUSG00000046178	Nxph1	72	58	108	43	57	89	4.49428	4.62124	5.64097	2.30722	4.51713	4.42316	0.599146	-0.427931
ENSMUSG00000046179	E2f8	70	62	122	130	89	146	3.34882	3.79678	4.70326	5.43764	5.4527	5.54066	0.410839	0.413552
ENSMUSG00000062931	Zfp938	16	5	13	8	23	13	1.30476	0.527631	0.842059	0.572494	2.4005	0.843961	0.870332	0.424258
ENSMUSG00000010936	Vac14	540	523	716	684	426	772	21.6116	24.8179	21.5286	22.683	19.0627	23.2205	0.84696	-0.075987
ENSMUSG00000054309	Cpsf3	988	991	1397	1374	1125	2031	70.4011	90.4447	79.9702	84.8938	101.942	114.562	0.242536	0.27604
ENSMUSG00000019373	Cops3	612	533	955	651	623	939	66.2153	73.724	82.9813	61.0693	85.5942	80.3765	0.970361	-0.0229298
ENSMUSG00000019370	Calm3	2055	1580	2910	2631	1488	2774	159.788	157.356	181.804	177.422	147.135	170.746	0.856153	-0.0586272
ENSMUSG00000002812	Flii	973	825	1448	1040	546	1106	42.6403	46.3085	51.0007	39.547	30.426	38.3928	0.0268097	-0.415716
ENSMUSG00000002814	Top3a	84	60	112	98	58	91	3.98328	3.64035	4.27718	4.01554	3.46924	3.41185	0.836616	-0.170447
ENSMUSG00000037638	Zbtb42	18	13	51	25	11	41	0.899915	0.825448	2.08686	1.09179	0.651977	1.65945	0.922637	-0.202876
ENSMUSG00000015714	Cers2	1162	937	1890	1425	1113	1684	93.3804	96.4069	121.989	99.3084	113.66	107.11	0.983642	-0.010233
ENSMUSG00000067038	Rps12-ps3	1774	1341	2064	2523	1415	2068	639.479	618.939	597.675	788.749	648.624	590.088	0.840848	0.0808633
NewGene_6149	NewGene_6149	724	668	940	1109	760	1326	148.413	175.413	154.808	197.236	198.093	215.348	0.0565753	0.305262
ENSMUSG00000079003	Samd1	1028	736	1374	1062	769	1135	88.3824	81.0246	94.8855	79.1856	83.9995	77.2476	0.391316	-0.186615
ENSMUSG00000054874	Pcnx3	561	559	850	772	461	846	14.5034	17.7908	17.0546	16.7037	14.901	16.9686	0.865698	-0.0700061
ENSMUSG00000054871	Tmem158	983	612	1105	253	247	290	102.261	81.4297	92.2889	22.7436	32.6296	23.8469	7.713e-19	-1.8539
ENSMUSG00000050379	Sept6	68	61	129	102	61	126	3.45426	4.01331	5.32735	4.54259	3.963	5.13232	0.971699	0.0407076
ENSMUSG00000090626	Tex9	91	63	106	63	83	91	4.1348	3.65701	3.86905	2.46433	4.80617	3.28229	0.841144	-0.203834
ENSMUSG00000050373	Snx21	183	150	301	180	138	253	14.6596	14.7256	19.7219	12.5253	14.0389	15.8836	0.557483	-0.265543
ENSMUSG00000091971	Hspa1a	77	67	151	96	74	90	4.58606	5.08733	7.27809	4.99304	5.62246	4.27356	0.762353	-0.245682
ENSMUSG00000022142	Nup155	106	66	102	213	99	174	2.39202	1.90153	1.84919	4.18223	2.85347	3.11782	0.127833	0.67148
ENSMUSG00000022141	Nipbl	560	321	724	322	409	525	10.5821	7.75012	10.9923	5.27025	9.81824	7.84677	0.376727	-0.40711
ENSMUSG00000038119	Cdon	1066	911	1196	644	488	725	25.2941	27.9564	22.9513	13.4209	14.7601	13.6879	6.56732e-10	-0.913813
ENSMUSG00000038116	Phf20	142	125	201	262	161	324	4.79396	5.27972	4.99521	7.65459	7.2446	9.34178	0.0634134	0.524624
ENSMUSG00000020788	Atp2a3	75	98	148	147	85	170	2.88696	4.83451	4.56854	4.90443	4.16266	5.18151	0.836079	0.171941
ENSMUSG00000020785	Camkk1	59	69	47	70	39	81	3.03015	4.55116	1.95764	3.13185	2.55311	3.3162	0.928571	-0.121437
ENSMUSG00000020783	Ncbp3	151	96	122	143	91	210	2.21879	1.80303	1.43776	1.82382	1.68392	2.43548	0.936447	0.0761927
ENSMUSG00000020782	Llgl2	6	0	14	29	0	0	0.293554	0	0.547982	1.20977	0	0	0.943726	0.506854
ENSMUSG00000020780	Srp68	535	434	766	730	519	879	37.6832	39.1327	43.3861	44.6013	46.4527	49.0212	0.457482	0.171251
ENSMUSG00000025492	Ifitm3	15	2	9	9	0	10	3.84056	0.663863	1.89089	2.01823	0	2.07964	0.855351	-0.707613
ENSMUSG00000025494	Sigirr	42	64	84	126	85	150	3.70153	7.27061	6.06789	9.80333	9.71836	10.7756	0.120914	0.773903
ENSMUSG00000025495	Ptdss2	988	820	1631	1303	1109	1701	48.5209	51.5586	64.3922	55.4561	69.2659	66.2557	0.601631	0.166524
ENSMUSG00000025499	Hras	1921	1339	2105	1783	1212	1752	285.518	254.674	251.722	229.792	229.657	205.972	0.0853017	-0.300589
ENSMUSG00000035969	Rusc2	0	12	25	37	11	16	0	0.490119	0.686055	1.09726	0.458312	0.415274	0.819926	0.702736
ENSMUSG00000035960	Apex1	2098	1195	1992	2351	1362	1860	301.542	219.939	229.881	293.029	248.849	211.596	0.939307	-0.0451136
ENSMUSG00000035967	Ints6l	75	58	81	170	96	191	3.60023	3.57836	3.10221	7.21384	6.11444	7.37318	0.00651636	0.929312
ENSMUSG00000028173	Wls	5266	4365	5894	5647	4362	6410	390.257	285.069	242.589	335.901	343.136	258.088	0.861361	-0.0546669
ENSMUSG00000028175	Depdc1a	220	154	303	170	129	298	11.7724	16.8948	13.0243	11.8891	8.77359	20.0275	0.501696	-0.323916
ENSMUSG00000039244	E130309D02Rik	235	209	441	302	233	391	18.9065	21.5495	28.5319	21.1109	23.8959	24.9308	0.964368	-0.0321778
ENSMUSG00000039242	B3galnt2	67	30	38	70	35	68	3.04931	1.71242	1.36171	2.75383	2.02936	2.45964	0.905657	0.174786
ENSMUSG00000032009	Sesn3	191	166	239	203	165	273	3.72489	4.14022	3.74665	3.4189	4.08123	4.21427	0.961829	-0.0330915
ENSMUSG00000018765	Fxr2	4234	3464	5939	6137	4535	8147	255.5	267.705	287.952	321.156	348.018	389.249	0.00376026	0.334583
ENSMUSG00000018761	Mpdu1	127	103	154	107	89	141	17.1004	17.7546	16.645	12.4521	15.1108	15.0243	0.507436	-0.319635
ENSMUSG00000021555	Naa35	303	231	308	525	306	519	14.2268	13.8631	11.6116	21.3394	18.2659	19.2837	0.0288039	0.523171
ENSMUSG00000021557	Agtpbp1	144	75	81	114	86	116	3.26254	2.16858	6.98679	4.46607	2.37001	7.2145	0.950505	-0.0776383
ENSMUSG00000021559	Dapk1	411	376	640	477	292	594	13.4372	15.6373	16.9914	13.5826	12.2213	15.4484	0.492361	-0.210733
ENSMUSG00000053110	Yap1	204	204	289	316	211	395	8.86868	11.4665	11.1496	13.5833	12.369	14.5117	0.469443	0.250133
ENSMUSG00000053113	Socs3	65	58	101	56	45	31	4.47403	5.13562	5.62837	3.33254	3.9621	1.67888	0.259351	-0.810096
ENSMUSG00000053119	Chmp3	186	102	124	180	67	180	12.4354	8.72429	6.6319	10.4225	5.66325	9.55155	0.877109	-0.167557
ENSMUSG00000018189	Uchl5	178	114	207	112	61	131	20.7118	17.0462	20.6853	11.2345	8.5768	11.1375	0.00826436	-0.863457
ENSMUSG00000039936	Pik3cd	13	14	30	22	22	13	0.433951	0.562112	0.839202	0.647776	1.13617	0.340342	0.998701	0.00236721
ENSMUSG00000070291	Ddx43	206	185	239	333	167	386	16.6043	19.0675	15.4638	23.2919	17.0578	24.6049	0.458608	0.302431
ENSMUSG00000036225	Kctd1	211	178	289	232	143	288	14.8611	15.631	14.8896	12.8396	12.709	15.0315	0.66865	-0.181169
NewGene_183	NewGene_183	26	25	31	31	24	50	2.72457	3.33002	2.62807	2.81611	3.20085	4.21502	0.903293	0.184102
ENSMUSG00000054469	Lclat1	12	23	0	39	32	45	0.465166	1.16488	0	1.33502	1.60412	1.39979	0.501389	1.38316
ENSMUSG00000027253	Lrp4	25	38	78	92	27	115	0.544697	1.08683	1.39508	1.77683	0.75491	2.04496	0.634177	0.546458
ENSMUSG00000027254	Map1a	262	240	431	339	191	343	3.93948	4.62059	5.21131	4.42591	3.64151	4.07855	0.556881	-0.225236
ENSMUSG00000027255	Arfgap2	1145	1130	1717	1195	984	1597	66.4309	83.9788	80.0604	60.1418	72.6556	73.4074	0.384109	-0.208393
ENSMUSG00000020205	Phlda1	49	36	77	33	19	27	4.39247	4.17484	5.59654	2.55054	2.11096	1.90121	0.0634134	-1.13331
ENSMUSG00000029466	Anapc7	26	0	21	25	0	0	1.26424	0	0.821099	1.05422	0	0	0.861649	-1.02636
ENSMUSG00000062456	Rpl9-ps6	68	60	57	149	57	65	17.4785	19.5532	11.7946	33.2909	18.4888	13.121	0.73686	0.372185
ENSMUSG00000029462	Vps29	943	754	1381	685	781	1356	61.7925	238.739	274.28	38.9045	65.0818	70.3589	0.610261	-0.233334
ENSMUSG00000037570	Mcrs1	1123	1041	1635	1031	711	1202	104.316	123.829	122.082	83.0347	84.035	88.4151	7.59413e-05	-0.501941
ENSMUSG00000037572	Wdhd1	72	86	63	113	84	157	3.00814	4.55647	2.10101	4.09527	4.4343	5.17991	0.527261	0.461616
ENSMUSG00000037573	Tob1	147	79	110	91	81	110	11.417	7.82501	6.87522	6.12596	7.95229	6.72007	0.586473	-0.379466
ENSMUSG00000037579	Kcnh3	59	69	110	24	14	28	2.84095	4.22135	4.2427	0.986183	0.847998	1.03303	3.25648e-05	-1.9931
ENSMUSG00000071659	Hnrnpul2	4497	3870	5896	5669	3908	6338	139.873	154.133	147.316	152.885	154.545	156.056	0.917308	0.0233938
ENSMUSG00000071658	Gng3	221	135	270	43	40	59	23.1121	18.0674	22.6778	3.88697	5.21284	4.85268	1.62367e-13	-2.2409
ENSMUSG00000071652	Ints5	586	496	880	840	557	844	31.6506	34.2777	38.1893	39.3598	38.238	36.0928	0.830943	0.0785206
ENSMUSG00000026123	Plekhb2	535	489	850	768	424	920	29.0313	23.4593	37.0608	36.1272	20.8401	39.5581	0.970139	0.0215607
ENSMUSG00000071650	Ganab	3193	2981	4439	4512	2953	5096	147.251	176.018	164.444	180.426	173.144	186.041	0.590832	0.0992465
ENSMUSG00000071655	Ubxn1	876	615	1458	981	640	1189	149.786	134.559	200.269	145.423	139.118	161.022	0.643723	-0.171394
ENSMUSG00000071654	Uqcc3	126	77	75	175	76	126	26.9929	20.9712	12.8009	32.5478	20.6512	21.4135	0.816597	0.243156
ENSMUSG00000024422	Dhx16	196	145	269	275	191	242	10.3986	9.82836	11.4806	12.6398	12.8753	10.1707	0.842729	0.119811
ENSMUSG00000060261	Gtf2i	531	424	758	547	348	736	21.3063	21.7821	24.4315	19.0146	17.7587	23.392	0.446307	-0.215328
ENSMUSG00000073725	Lmbrd1	54	26	44	14	62	59	1.81512	1.11457	1.18232	0.472149	2.65403	1.58854	0.963733	0.105016
ENSMUSG00000074513	Arfip1	0	55	89	83	0	118	0	7.89489	9.16756	8.99457	0	12.306	0.985535	0.174312
ENSMUSG00000060802	B2m	0	6	2	12	7	6	0	1.5878	0.236252	1.99937	1.82407	0.960764	0.653858	1.3945
ENSMUSG00000060803	Gstp1	391	191	331	435	151	186	91.8032	57.5206	62.4403	88.6186	45.1344	34.6331	0.650991	-0.377917
ENSMUSG00000049489	Ccnq	146	129	283	141	133	147	21.1776	23.8763	33.0438	17.7172	24.4865	16.8577	0.380075	-0.452986
ENSMUSG00000003235	Eif2b5	254	207	343	425	178	439	17.6802	18.4345	19.1909	25.6699	15.7686	24.2242	0.700519	0.20023
ENSMUSG00000003233	Dvl3	433	376	795	697	460	808	29.4295	27.8565	36.5551	41.1321	39.6859	42.7423	0.616035	0.187386
ENSMUSG00000046378	Asphd1	0	9	9	0	12	0	0	1.22147	0.765076	0	1.51257	0	0.967543	-0.32212
ENSMUSG00000069117	Gm10260	228	50	38	365	43	37	72.3788	20.0362	9.44419	100.298	17.3473	9.21737	0.949903	0.25688
ENSMUSG00000005968	Tuft1	141	192	301	255	143	400	9.50391	16.5741	16.3556	14.967	12.2745	21.3977	0.863513	0.149771
ENSMUSG00000049739	Zfp646	75	58	84	123	58	123	1.97332	1.968	1.78015	2.82028	1.93461	2.56157	0.641221	0.315664
ENSMUSG00000042870	Tom1	63	49	83	95	60	128	4.90294	4.91263	5.20871	6.45385	5.97079	7.90683	0.519723	0.386291
ENSMUSG00000042873	Lhfpl4	71	72	158	71	43	152	2.60907	3.4424	4.74096	2.31883	2.00274	4.48797	0.727809	-0.343493
ENSMUSG00000034796	Cpne7	40	33	84	41	27	50	2.94465	3.12175	4.95519	2.57791	2.50839	2.92543	0.566329	-0.504405
ENSMUSG00000034799	Unc13a	24	12	23	31	12	28	0.400382	0.254597	0.316721	0.459236	0.259857	0.377465	0.95924	0.105246
ENSMUSG00000029344	Tpst2	144	97	284	161	102	208	25.8768	19.3502	45.0254	20.2547	14.9302	23.5873	0.727872	-0.246106
ENSMUSG00000029345	Tfip11	128	146	271	259	152	304	6.38978	9.31329	10.8577	11.2017	9.64207	12.0388	0.638345	0.260925
ENSMUSG00000035228	Ccdc106	180	106	208	96	85	120	23.6892	18.1931	22.2115	10.9703	14.5174	12.3981	0.0213251	-0.812314
ENSMUSG00000035226	Rims4	104	62	120	90	39	74	3.70293	2.83804	3.44413	2.78466	1.7791	2.08137	0.251664	-0.633768
ENSMUSG00000035227	Spcs2	1433	1343	1875	1240	1149	1606	87.7293	105.241	92.2067	65.8021	89.4105	77.8006	0.120807	-0.338552
ENSMUSG00000075394	Hoxc4	284	204	541	222	202	359	25.0091	23.2548	38.8111	16.1646	22.9426	25.4471	0.277673	-0.469968
ENSMUSG00000028431	Elp1	48	43	47	51	44	88	1.36374	1.5917	1.07931	1.2693	1.58213	2.0065	0.840074	0.22622
ENSMUSG00000028430	Nol6	13	0	17	10	0	0	0.501126	0	0.528276	0.335147	0	0	0.747556	-1.65101
ENSMUSG00000028433	Ubap2	196	89	246	252	130	346	7.93436	4.63056	8.03201	8.85248	6.7025	11.1289	0.637139	0.316813
ENSMUSG00000028434	Epb41l4b	20	26	39	29	14	26	0.515888	0.854073	0.824787	0.660873	0.461496	0.542734	0.723946	-0.449683
ENSMUSG00000028437	Ubap1	230	221	307	387	217	406	11.8084	14.5393	12.6776	17.2562	14.1559	16.5288	0.451807	0.254198
ENSMUSG00000028436	Dcaf12	286	227	331	306	226	359	14.7735	15.0276	13.718	13.7105	14.8166	14.6846	0.910922	-0.05846
ENSMUSG00000028439	Fam219a	82	143	162	195	128	263	4.33651	9.66921	6.9125	8.93456	8.5664	11.03	0.516603	0.411572
ENSMUSG00000078517	Emc1	445	354	714	744	416	978	12.7204	12.9239	16.3703	18.4289	15.1164	22.1266	0.226959	0.354478
ENSMUSG00000078515	Ddi2	29	20	38	53	36	63	0.533836	0.468406	0.560565	0.848653	0.839355	0.924053	0.340228	0.680124
ENSMUSG00000044847	Lsm11	71	42	101	77	60	110	1.94914	1.48337	2.22307	1.84224	2.0889	2.40119	0.923356	0.102087
ENSMUSG00000006315	Tmem147	2410	1792	2833	2569	1872	2371	496.717	475.544	473.747	465.603	495.145	393.513	0.570037	-0.153211
ENSMUSG00000087370	Tmem170b	129	82	130	82	135	134	3.31554	3.18197	2.58486	1.96773	4.70998	3.53799	0.994307	-0.012129
ENSMUSG00000032249	Anp32a	4094	3568	5933	3657	3620	6120	365.755	410.954	423.436	276.241	402.33	422.543	0.699324	-0.139083
ENSMUSG00000024194	Cuta	899	585	1041	1065	720	842	250.346	208.638	233.035	257.333	254.902	185.745	0.953278	-0.0352925
ENSMUSG00000032246	Calml4	183	100	161	71	0	0	37.5505	31.9649	32.4388	12.5914	0	0	0.571173	-2.87425
ENSMUSG00000041729	Coro2b	345	304	555	294	225	432	16.9881	19.1666	21.9664	12.5749	14.0566	16.8378	0.0764489	-0.467819
ENSMUSG00000041720	Pi4ka	1349	1249	1947	2148	1353	2270	36.2358	42.938	42	50.0253	46.1868	48.2657	0.193753	0.207779
ENSMUSG00000005150	Wdr83	46	42	35	94	63	73	6.73262	7.67734	3.98505	17.1373	16.7134	8.27356	0.290612	0.741238
ENSMUSG00000047766	Lrrc49	321	308	308	319	188	416	14.0199	17.1511	10.9419	12.3237	10.4244	14.2871	0.653858	-0.233668
ENSMUSG00000047767	Atg16l2	20	30	33	33	16	39	0.536328	1.18324	0.724828	0.769463	0.538804	0.842344	0.946931	-0.11865
ENSMUSG00000059183	Mtfmt	36	17	22	22	21	27	3.10739	1.89592	1.53313	1.61754	2.21815	1.85698	0.901635	-0.227551
ENSMUSG00000027751	Supt20	350	351	399	522	412	814	16.5894	21.3308	15.1947	21.4622	24.8201	30.5497	0.0954063	0.486422
ENSMUSG00000027750	Postn	0	12	33	3	0	8	0	0.835029	1.43187	0.111796	0	0.335524	0.468618	-2.24606
ENSMUSG00000027752	Exosc8	158	133	174	190	143	227	21.5182	23.1735	19.0764	22.5035	24.8667	24.5463	0.840848	0.122591
ENSMUSG00000058587	Tmod3	127	150	216	126	160	223	6.1308	9.30734	8.40677	5.30168	9.86097	8.5484	0.955779	-0.0579533
NewGene_1806	NewGene_1806	176	101	116	136	142	153	55.0356	40.1478	28.9848	36.8187	56.4299	37.7477	0.988337	0.0206794
ENSMUSG00000047420	Fam180a	25	19	32	0	0	5	2.6786	2.6568	2.82839	0	0	0.4261	0.00349187	-4.17706
ENSMUSG00000025403	Shmt2	250	175	416	432	236	510	19.8761	17.4242	25.9668	29.132	23.3273	31.5392	0.329872	0.364642
ENSMUSG00000004207	Psap	2039	1743	2777	3037	1941	3442	136.647	149.617	149.53	176.511	165.432	182.643	0.0512303	0.220126
ENSMUSG00000056185	Snx32	10	4	22	9	0	28	1.04704	0.544654	1.87713	0.831183	0	2.39215	0.964891	-0.190119
ENSMUSG00000047181	Samd14	7	9	22	0	0	16	0.36895	0.594402	0.923123	0	0	0.659811	0.659217	-1.56247
ENSMUSG00000047187	Rab2a	2166	1885	2365	1940	1998	2869	180.788	201.542	158.588	140.398	212.042	189.639	0.934018	-0.0457356
ENSMUSG00000026926	Pmpca	156	67	156	154	91	152	8.81076	4.82132	7.09008	7.5525	6.50644	6.83004	0.965562	-0.0463374
ENSMUSG00000050910	Cdr2l	37	47	91	65	46	92	1.75378	2.87312	3.4889	2.69008	2.76379	3.49297	0.941934	0.0937261
ENSMUSG00000017291	Taok1	517	344	655	475	433	704	7.40682	6.31243	7.54306	5.90497	7.88711	7.99001	0.978431	-0.018838
ENSMUSG00000017299	Dnttip1	874	658	1342	1439	650	1046	93.5391	90.1535	115.352	133.518	88.4184	88.5856	0.992009	0.00969177
ENSMUSG00000013997	Nit1	604	454	777	950	673	1014	35.3418	34.0434	36.5193	49.4008	50.099	47.7273	0.00772583	0.405844
ENSMUSG00000033949	Trim36	23	15	17	56	34	74	0.90124	0.732193	0.528163	1.89541	1.66665	2.2718	0.03353	1.38676
ENSMUSG00000036023	Parp2	283	216	281	301	175	373	26.524	25.9988	21.1995	24.4684	20.8099	27.7135	0.927913	-0.0582347
ENSMUSG00000036022	Fam122b	43	50	28	41	41	48	1.76379	2.59527	0.903043	1.80759	2.19862	1.55097	0.962939	-0.0839238
ENSMUSG00000053460	Ggcx	455	413	596	613	511	721	27.6386	32.1015	29.079	32.309	39.4682	34.6754	0.447557	0.212792
ENSMUSG00000033940	Brk1	601	486	886	576	468	779	97.6917	101.197	115.688	81.1085	96.685	100.234	0.374215	-0.228159
ENSMUSG00000044364	Tmem74b	6	10	21	5	7	0	0.652846	1.52696	2.03074	0.500817	1.09528	0	0.566129	-1.49775
ENSMUSG00000036792	Mbd5	495	372	639	546	411	725	10.7722	10.6388	12.2027	11.0541	11.7133	13.9332	0.949105	0.0295696
ENSMUSG00000036790	Slitrk2	53	64	86	41	33	94	1.19608	1.86509	1.57037	0.804451	0.951872	1.69947	0.607339	-0.469108
ENSMUSG00000037773	Pced1a	320	257	420	406	228	394	16.2659	16.723	17.1574	17.9258	14.7657	15.8615	0.83817	-0.0945892
ENSMUSG00000054115	Skp2	0	38	37	73	0	0	0	1.38502	0.84716	1.80454	0	0	0.981858	-0.322813
ENSMUSG00000004043	Stat5a	255	220	536	438	199	621	11.6517	12.8661	19.9347	17.5555	11.5572	22.4894	0.836616	0.166924
ENSMUSG00000025867	Cplx2	51	32	63	45	22	39	1.8278	1.44964	1.81757	1.39003	0.973051	1.10346	0.449619	-0.590788
ENSMUSG00000025860	Xiap	49	47	65	50	19	59	1.27476	1.56377	1.35099	1.10871	0.623017	1.20615	0.528798	-0.53325
ENSMUSG00000025862	Stag2	1281	670	1244	516	742	973	40.3342	25.824	30.0165	13.3861	28.2733	23.2181	0.149347	-0.59223
ENSMUSG00000025869	Nop16	466	384	564	676	442	670	47.2101	49.7761	45.9021	59.4282	56.9158	53.7522	0.413913	0.204106
ENSMUSG00000025868	Higd2a	786	374	697	925	409	648	216.02	131.382	153.745	220.235	142.727	140.866	0.961995	-0.0425084
ENSMUSG00000021374	Nup153	1471	1093	1409	1456	1324	2053	42.8728	40.7798	32.9943	36.7868	49.0506	47.3666	0.715237	0.140736
ENSMUSG00000021371	Mcur1	59	51	56	61	43	68	2.4125	2.67324	1.835	2.13754	2.19949	2.19759	0.923113	-0.111923
ENSMUSG00000031320	Rps4x	6582	5323	5818	6930	5383	6459	1202.24	1245.25	853.695	1097.69	1250.3	933.995	0.922286	-0.0552243
ENSMUSG00000031327	Chic1	38	26	55	72	52	112	0.899985	0.793189	1.04779	1.50038	1.56632	2.13886	0.122162	0.855175
ENSMUSG00000031328	Flna	13251	12705	19537	10407	6828	12134	280.165	342.968	330.846	190.763	182.961	202.49	9.24672e-16	-0.774248
ENSMUSG00000062248	Cks2	725	427	542	917	609	656	186.453	140.591	112.057	204.576	199.037	133.519	0.67208	0.24271
ENSMUSG00000029106	Add1	3405	3085	5362	3287	2554	4678	138.982	161.648	175.789	116.407	133.399	150.647	0.0909671	-0.299382
ENSMUSG00000029104	Htt	734	594	933	1071	752	1164	9.88984	10.25	10.0985	12.5139	12.8859	12.4152	0.0695886	0.274119
ENSMUSG00000028560	Usp1	119	91	116	199	110	225	5.9695	5.86963	4.62488	8.69731	7.01957	8.82971	0.172946	0.534072
ENSMUSG00000029103	Lrpap1	496	378	579	999	476	727	29.5775	28.9007	27.7807	51.7216	36.1384	34.3412	0.123897	0.457075
ENSMUSG00000029101	Rgs12	368	317	552	433	279	502	11.9565	13.2017	14.437	12.2117	11.5427	12.9334	0.621743	-0.158161
ENSMUSG00000029108	Pcdh7	54	47	153	56	47	58	1.23931	1.22963	2.65378	1.87264	1.19136	1.38023	0.399667	-0.673142
ENSMUSG00000028565	Nfia	6	5	20	10	4	5	0.103455	0.112058	1.17805	0.159857	0.072591	0.071836	0.764407	-0.735857
ENSMUSG00000020422	Tns3	298	291	383	180	113	210	7.07439	8.84382	7.30869	3.70294	3.40502	3.94326	2.54312e-07	-1.11244
ENSMUSG00000020423	Btg2	58	46	69	50	29	44	3.76209	3.79847	3.59889	2.76454	2.35803	2.23365	0.322729	-0.628779
ENSMUSG00000025280	Polr3a	255	179	280	339	206	408	9.38305	8.38806	8.25912	10.8575	9.60321	11.8842	0.440046	0.261251
ENSMUSG00000025287	Acot9	83	59	37	80	51	44	8.39019	7.61345	3.019	7.04806	6.48395	3.52499	0.905311	-0.200459
ENSMUSG00000025289	Prdx4	4162	3172	4490	2894	2994	3756	748.677	730.604	648.808	451.45	684.732	534.801	0.0956495	-0.39708
ENSMUSG00000022484	Hoxc10	1460	1241	2130	1095	856	1525	136.133	148.26	159.582	88.5293	101.514	112.576	1.87703e-05	-0.602029
ENSMUSG00000022485	Hoxc5	51	18	106	34	12	23	3.06936	1.40044	5.15842	1.76335	0.875004	1.09597	0.137431	-1.38564
ENSMUSG00000038324	Trpc4ap	3477	3068	5063	3609	3494	5514	193.235	218.371	226.089	173.918	246.957	242.642	0.987295	0.00899679
ENSMUSG00000038323	1700066M21Rik	250	231	244	232	258	390	14.7987	17.4516	11.5833	11.8666	19.3802	18.259	0.872731	0.126879
ENSMUSG00000025139	Tollip	347	252	569	560	297	685	16.305	15.1266	21.4599	22.8262	17.7041	25.4651	0.503979	0.268321
ENSMUSG00000062937	Mtap	54	64	69	99	58	95	3.39527	5.17561	3.52463	5.4481	4.63958	4.74434	0.756869	0.259293
ENSMUSG00000025133	Ints4	414	272	494	551	339	661	22.7319	19.1155	21.8104	26.2476	23.6872	28.7386	0.356477	0.25397
ENSMUSG00000025132	Arhgdia	9112	6424	11740	8087	5850	9286	869.213	784.753	899.72	668.943	709.596	701.258	0.00152914	-0.345054
ENSMUSG00000025130	P4hb	4544	4263	6925	5131	4005	6861	282.856	339.854	346.284	276.966	316.979	338.084	0.673402	-0.103579
ENSMUSG00000025137	Pcyt2	691	596	1070	763	546	1062	75.3746	81.6803	92.2419	71.6821	71.9335	88.5928	0.710456	-0.124094
ENSMUSG00000025134	Alyref	1559	1139	1806	1696	1011	1352	78.6811	73.6539	73.2498	74.2376	64.8645	54.0486	0.289845	-0.27017
ENSMUSG00000049804	Armcx4	159	93	113	88	66	95	3.52706	2.64186	2.01585	1.68607	1.86292	1.66239	0.168407	-0.700891
ENSMUSG00000049807	Arhgap23	140	110	207	118	71	145	4.26072	4.30018	5.08522	3.11576	2.73902	3.49444	0.0974992	-0.587908
ENSMUSG00000049800	Sertad2	388	277	353	412	320	493	12.2067	11.1491	8.93969	11.258	12.8325	12.298	0.816597	0.119999
ENSMUSG00000032002	Dcun1d5	880	652	1066	1211	877	1427	64.8155	61.4803	62.9644	77.2454	81.9637	83.2246	0.0294064	0.307605
ENSMUSG00000024909	Efemp2	460	391	714	263	158	355	61.0977	67.6902	57.3091	22.8025	19.971	41.1962	9.71865e-09	-1.15747
ENSMUSG00000023991	Foxp4	353	243	475	360	138	286	16.62	14.6405	16.9919	14.2991	8.69762	10.0733	0.101807	-0.595875
ENSMUSG00000023990	Tfeb	60	36	76	83	22	68	4.50612	3.42818	4.60773	5.42638	2.11903	4.0867	0.909712	-0.164491
ENSMUSG00000023994	Nfya	252	257	388	403	205	397	25.3986	28.2586	34.4461	31.0062	25.9979	38.718	0.993214	0.00782069
ENSMUSG00000068479	Mfap1a	75	47	47	77	26	31	3.14675	2.50036	1.56829	2.82479	1.37735	1.03486	0.672063	-0.517277
ENSMUSG00000018537	Pcgf2	142	93	146	99	77	180	10.1263	8.4487	8.40455	6.1371	6.95307	12.5715	0.700519	-0.265962
ENSMUSG00000024426	Atat1	110	71	175	116	90	130	13.1679	10.6892	16.6389	12.2249	13.3424	12.8819	0.843058	-0.160107
ENSMUSG00000024427	Spry4	9	11	14	0	0	0	0.321757	0.543665	0.430256	0	0	0	0.00461569	-6.06712
ENSMUSG00000024424	Ttc39c	101	33	80	66	67	98	4.0728	1.66694	2.59278	2.29968	5.15774	3.82424	0.992184	0.0204187
ENSMUSG00000024425	Ndfip1	4140	3160	3949	3336	3645	4320	792.814	774.853	607.494	553.864	887.532	654.954	0.85457	-0.10139
ENSMUSG00000060260	Pwwp2b	234	217	305	232	162	274	16.047	19.2277	16.9108	13.7664	14.2941	14.8386	0.278737	-0.323748
ENSMUSG00000024423	Impact	131	129	102	140	188	249	6.18454	7.78326	3.84165	5.73472	11.2689	9.31178	0.456913	0.513329
ENSMUSG00000024429	Gnl1	234	205	404	344	181	361	14.605	16.3771	20.2709	18.6211	14.3846	17.8351	0.928571	-0.0584935
ENSMUSG00000011751	Sptbn4	97	80	109	160	91	167	1.96967	2.06508	1.76873	2.8127	2.34698	2.68394	0.40084	0.387388
ENSMUSG00000049119	Fam110b	104	113	191	146	87	187	5.7186	8.01895	8.49819	6.99755	6.13711	8.17416	0.89996	-0.105722
ENSMUSG00000005312	Ubqln1	539	477	751	795	531	929	26.0271	29.493	29.13	33.2983	32.6246	35.5031	0.26937	0.21363
ENSMUSG00000049115	Agtr1a	19	11	36	0	0	3	1.42496	1.03497	2.32073	0	0	0.192359	0.00428292	-4.6134
ENSMUSG00000032913	Lrig2	43	30	64	67	56	103	1.05641	0.954047	1.28282	1.44645	1.78567	2.02856	0.325173	0.608943
ENSMUSG00000059343	Aldoart1	3255	2377	3847	4475	2452	3599	282.516	264.194	268.283	336.89	270.565	247.286	0.963196	0.022224
ENSMUSG00000027195	Hsd17b12	319	241	369	282	238	383	29.7863	28.8839	27.7248	22.8876	28.3008	28.3338	0.666775	-0.171366
ENSMUSG00000027194	Ttc17	401	360	574	680	454	801	16.6651	19.2011	19.6931	24.4711	23.9616	26.0468	0.0203942	0.398053
ENSMUSG00000027193	Api5	504	431	610	787	535	985	23.9853	26.2746	23.348	32.5053	32.3775	37.1494	0.0106285	0.42438
ENSMUSG00000027199	Gatm	261	256	494	448	273	579	19.4149	24.4156	29.5604	28.9388	25.7933	34.1291	0.597195	0.229119
ENSMUSG00000027198	Ext2	2126	1899	3071	2939	2187	3615	131.847	150.793	153.041	158.01	172.503	178.6	0.255314	0.173911
ENSMUSG00000030512	Snrpa1	384	280	469	396	344	422	54.9871	51.0963	53.8478	49.0399	62.3763	47.5945	0.921935	-0.0573274
ENSMUSG00000030516	Tjp1	1722	1198	1909	1308	1259	1901	44.6392	40.1806	40.391	31.4984	41.6504	39.819	0.427896	-0.227258
ENSMUSG00000030515	Tarsl2	43	51	29	46	21	93	2.38813	3.5881	1.27603	2.20149	1.46299	4.07302	0.981786	0.0501635
ENSMUSG00000070738	Dgkd	727	591	856	973	675	1138	22.7132	23.6325	21.4717	26.3639	26.8254	28.187	0.233627	0.213995
ENSMUSG00000070733	Fryl	0	37	32	20	30	0	0	0.742871	0.396485	0.264396	0.580496	0	0.935876	-0.410415
ENSMUSG00000004040	Stat3	530	505	915	555	482	918	20.8628	25.4942	27.3411	17.94	24.1534	27.9994	0.818115	-0.119598
ENSMUSG00000070730	Rmdn3	60	0	83	75	46	62	4.72202	0	5.25209	5.14992	4.56974	3.85528	0.899973	0.389121
ENSMUSG00000004044	Cavin1	1600	1306	2605	1576	932	1746	81.6	85.2912	106.748	69.684	60.4573	70.5124	0.00260837	-0.495083
ENSMUSG00000006575	Rundc3a	425	336	603	342	191	396	37.0889	37.5378	42.3727	25.8403	21.2453	27.5618	0.000466728	-0.697531
ENSMUSG00000006576	Slc4a3	104	100	125	84	41	59	2.96504	4.22344	2.57257	2.552	1.29014	1.15648	0.0263951	-0.993593
ENSMUSG00000104252	Pcdha4	219	58	786	11	269	258	8.44876	2.44283	20.9508	0.306276	12.9158	6.8218	0.837113	-0.774597
ENSMUSG00000004591	Pkn2	390	251	443	509	312	733	11.1677	9.21698	10.1957	12.6544	11.3603	16.6475	0.255987	0.357583
ENSMUSG00000003068	Stk11	1157	1081	1651	1310	896	1544	58.9801	67.2828	64.4568	55.2189	55.3551	59.4306	0.264116	-0.191627
ENSMUSG00000003062	Stard3nl	223	231	291	228	247	292	29.8095	39.5381	29.903	26.4372	42.0554	30.9497	0.934718	-0.0657442
ENSMUSG00000005886	Ncoa2	190	118	191	185	141	210	4.44415	3.68497	3.76692	3.91757	4.54558	4.15396	0.98144	-0.0204611
ENSMUSG00000005881	Ergic3	646	503	847	971	546	775	83.4452	83.206	87.8377	108.899	89.7329	79.3447	0.869962	0.0796484
ENSMUSG00000005882	Uqcc1	87	58	103	74	93	98	6.41366	5.47746	6.06841	4.69878	8.681	5.67776	0.979615	0.0334852
ENSMUSG00000046658	Zfp316	14	14	34	22	10	24	0.356332	0.45766	0.691708	0.488885	0.323173	0.474159	0.889402	-0.267
ENSMUSG00000035078	Mtmr9	92	87	158	138	111	136	6.35866	7.6835	8.78223	8.27741	9.73394	7.45231	0.903293	0.106825
ENSMUSG00000008489	Elavl2	530	394	471	279	250	382	22.8096	28.2691	23.2448	14.1814	13.6525	17.0833	0.00411672	-0.764284
ENSMUSG00000039202	Abhd2	284	299	571	502	245	576	7.344	9.90218	11.8779	11.264	8.0365	11.7918	0.948338	0.0503234
ENSMUSG00000008153	Clstn3	201	204	321	161	92	206	8.89728	11.5489	11.4088	6.19259	5.17416	7.22725	0.00404034	-0.821029
ENSMUSG00000041028	Ghitm	2849	2110	2750	4671	3127	4107	159.148	150.899	123.444	226.258	222.097	181.602	0.0126395	0.492142
ENSMUSG00000041025	Iffo2	10	20	13	15	9	8	0.2916	0.773072	0.313733	0.391921	0.347343	0.193228	0.761212	-0.609453
ENSMUSG00000041020	Map7d2	97	74	103	172	103	175	4.66406	4.58336	3.9928	7.23145	6.354	6.69856	0.137664	0.564218
ENSMUSG00000019437	Tlcd1	158	75	160	200	144	210	10.411	5.90449	7.87243	10.6104	11.2139	10.1599	0.437792	0.393495
ENSMUSG00000004864	Mapk13	115	92	178	212	135	265	7.88416	7.13241	8.66226	11.7054	10.3839	16.1729	0.101504	0.53815
ENSMUSG00000004865	Srpk1	345	340	628	508	349	579	13.1994	16.6247	19.2987	16.8315	16.9779	17.5181	0.979615	0.0164485
ENSMUSG00000010505	Myt1	192	205	219	65	50	131	6.73175	8.62097	8.58678	1.81533	2.05329	3.44282	4.66236e-05	-1.53957
ENSMUSG00000045302	Preb	234	185	310	333	215	339	6.59347	6.68439	7.03558	8.15899	7.71326	7.58353	0.681898	0.157283
ENSMUSG00000016831	Tox4	882	734	1168	1200	734	1264	29.3456	31.2776	31.22	34.6212	31.0562	33.3051	0.836079	0.0611287
ENSMUSG00000001334	Fndc5	6	0	0	12	8	0	0.385476	0	0	0.64393	0.655185	0	0.757424	1.70916
ENSMUSG00000041688	Amot	30	8	39	42	20	42	0.759464	0.23868	0.786471	0.92122	0.636741	0.832174	0.837525	0.345714
ENSMUSG00000041685	Fcho2	96	51	105	119	100	136	3.318	2.23578	2.91659	3.57411	4.42069	3.74292	0.49046	0.401596
ENSMUSG00000041684	Bivm	106	97	167	186	116	277	5.27132	6.18827	6.67933	8.01847	7.31692	10.9161	0.236776	0.487718
ENSMUSG00000040374	Pex2	101	74	132	135	106	155	8.74808	8.17094	9.18724	10.1631	11.6406	10.6127	0.637746	0.257518
ENSMUSG00000040084	Bub1b	68	64	47	103	51	77	3.28663	3.93749	1.81545	4.33573	3.11514	2.95069	0.905657	0.159246
ENSMUSG00000041977	Arhgef11	519	474	800	621	394	875	14.0428	16.6237	17.6447	14.5979	13.6446	18.982	0.872916	-0.0780099
ENSMUSG00000055553	Kxd1	40	37	79	102	57	75	5.80502	6.93026	9.19761	12.8888	10.5936	8.65245	0.504682	0.497768
ENSMUSG00000050708	Ftl1	5324	4055	5739	31646	19187	24515	979.398	980.759	848.155	5048.91	4488.86	3570.81	8.99157e-47	2.19019
ENSMUSG00000013833	Med16	228	184	240	240	141	257	12.7012	13.118	10.8518	11.6555	9.92458	11.3273	0.667103	-0.195916
ENSMUSG00000015027	Galns	12	8	0	10	17	7	0.819131	0.704106	0	0.562927	1.45196	0.384895	0.865522	0.643613
ENSMUSG00000015023	Ddx19a	382	206	370	569	288	485	26.6925	18.4183	20.7749	34.4711	25.5736	26.7992	0.389698	0.348193
ENSMUSG00000059669	Taf1b	7	0	13	10	7	7	0.541814	0	0.825202	0.672118	0.716294	0.442126	0.935028	0.326811
ENSMUSG00000056394	Lig1	457	371	576	456	265	500	25.6068	26.6371	25.9377	22.1575	18.8794	22.1838	0.0884681	-0.351517
ENSMUSG00000047539	Fbxo28	55	27	72	82	42	39	1.96754	1.20537	2.06717	2.54551	1.88628	1.11292	0.991673	0.0242083
ENSMUSG00000057506	Bloc1s2	142	125	239	150	128	159	28.7687	32.3328	38.9148	26.2717	32.7896	25.3778	0.577556	-0.291347
ENSMUSG00000025979	Mob4	859	640	954	828	966	1318	53.86	54.022	50.8587	44.999	76.9636	65.3923	0.565949	0.239688
ENSMUSG00000013076	Amotl1	38	42	94	77	42	117	0.746596	1.06122	1.49137	1.32033	1.04004	1.82941	0.777623	0.299047
ENSMUSG00000025971	Maip1	381	298	382	403	442	539	19.1364	19.1861	15.4323	17.5433	28.249	21.4301	0.556881	0.273806
ENSMUSG00000018334	Ksr1	28	19	33	29	15	33	0.877723	0.774554	0.851205	0.799898	0.60173	0.8442	0.892816	-0.209812
ENSMUSG00000061079	Zfp143	43	35	64	86	48	83	2.52301	2.61232	3.04843	4.41779	3.58475	3.85076	0.453607	0.483733
ENSMUSG00000017314	Mpp2	64	59	140	102	63	87	2.78446	3.24649	4.93023	3.93582	3.4588	2.981	0.903293	-0.135489
ENSMUSG00000021929	Kpna3	913	680	1049	980	816	1170	39.9308	38.1004	36.8541	37.1919	45.3972	40.5231	0.906749	0.049097
ENSMUSG00000038453	Srcin1	77	59	92	86	61	141	1.94096	1.89332	1.916	1.86467	1.93854	2.82894	0.847961	0.171695
ENSMUSG00000036613	Eipr1	335	272	418	418	254	354	14.577	15.1419	14.5876	15.747	14.0584	12.1924	0.79171	-0.124114
ENSMUSG00000033222	Ttf2	164	144	246	350	133	295	6.4109	7.21359	7.72161	11.8965	6.60916	9.1438	0.538142	0.327388
ENSMUSG00000002524	Puf60	3848	2991	5732	3856	2584	4300	365.3	363.771	437.536	317.867	311.932	323.419	0.00649034	-0.339772
ENSMUSG00000055943	Emc7	1177	1089	1354	1614	1504	2130	35.9735	42.6292	33.2368	42.7848	58.4512	51.5452	0.0749875	0.402614
ENSMUSG00000038507	Parp12	26	0	0	40	0	9	1.42808	0	0	1.86995	0	0.358136	0.960069	0.608101
ENSMUSG00000060671	Atp8b2	647	658	1060	801	426	938	20.1863	26.4069	26.6032	22.2592	17.2112	23.2003	0.313982	-0.287939
ENSMUSG00000030759	Far1	368	210	338	403	198	451	13.2029	9.64736	9.73373	12.4956	9.00628	12.808	0.976769	0.0254557
ENSMUSG00000030751	Psma1	564	425	655	687	488	896	83.5211	80.682	77.9794	88.3114	91.9394	105.183	0.446205	0.187072
ENSMUSG00000030753	Thap12	435	381	467	650	522	877	20.7366	23.2872	17.8876	27.0988	31.6618	33.4797	0.0176617	0.518835
ENSMUSG00000030752	Kdm8	12	0	21	18	0	0	0.864309	0	1.20982	1.14426	0	0	0.88514	-0.920315
ENSMUSG00000030754	Copb1	860	681	1047	1765	966	2123	45.7272	46.3903	44.7439	81.458	65.3379	89.4536	1.49825e-06	0.737707
ENSMUSG00000037259	Dzank1	9	0	8	0	7	10	0.231335	0	0.148509	0	0.231093	0.204831	0.996113	0.0379944
ENSMUSG00000037257	Aagab	158	89	208	148	134	241	5.29729	3.80511	5.60033	4.30119	5.69634	6.4144	0.909712	0.0991121
ENSMUSG00000037253	Mex3c	2309	1767	2249	1588	1959	3137	109.975	107.767	86.0537	65.5708	118.653	118.314	0.934018	-0.0587904
ENSMUSG00000092086	Gm6793	2030	1352	2257	2691	1401	2834	225.307	192.214	201.279	259.052	197.725	249.051	0.646473	0.139247
ENSMUSG00000022386	Trmu	12	26	20	27	17	16	1.37022	3.79554	1.83526	2.64017	2.42501	1.40568	0.960829	-0.116437
ENSMUSG00000031486	Adgra2	263	216	356	244	148	255	8.13017	8.83608	9.44506	7.68679	5.79708	6.24102	0.0340472	-0.503104
ENSMUSG00000031487	Brf2	30	29	34	55	35	49	2.74114	3.42076	2.54922	4.41396	4.13114	3.61891	0.648103	0.432186
ENSMUSG00000022389	Tef	844	656	1024	1201	768	1381	35.3728	35.4794	34.1885	44.4616	40.5235	46.6035	0.0741007	0.263785
ENSMUSG00000030283	St8sia1	8	0	19	8	0	6	0.155701	0	0.301304	0.128945	0	0.092107	0.821098	-1.03701
ENSMUSG00000030282	Cmas	264	177	256	330	221	285	26.6436	22.9335	20.7893	28.9241	28.4232	22.7757	0.816916	0.138146
ENSMUSG00000030287	Itpr2	18	14	30	8	0	13	0.261589	0.267821	0.364843	0.097681	0	0.155257	0.256052	-1.81602
ENSMUSG00000030286	Emc3	578	350	471	691	391	612	51.7728	40.1616	33.9117	53.7056	44.5264	43.4179	0.841624	0.120631
ENSMUSG00000030284	Creld1	153	120	198	240	148	214	11.7414	11.7962	12.2388	16.0484	14.4788	13.0556	0.61775	0.232496
ENSMUSG00000039367	Sec24c	1095	1032	1625	1485	978	1611	43.7726	52.7492	52.1094	51.4146	49.6276	50.9152	0.973414	-0.0135877
ENSMUSG00000039361	Picalm	2285	2093	2604	3064	2415	4725	65.572	75.2827	60.9297	77.0885	92.4248	108.876	0.0752699	0.373445
ENSMUSG00000031150	Ccdc120	94	58	122	173	60	146	4.55829	3.56457	4.86239	7.28585	3.6627	5.61043	0.695498	0.312773
ENSMUSG00000031153	Gripap1	283	221	446	421	277	414	16.1014	15.9638	20.3564	20.7376	20.1201	18.964	0.782341	0.126897
ENSMUSG00000031154	Otud5	2122	2065	3376	2884	2303	3732	145.618	155.114	163.207	174.255	197.492	174.846	0.664741	0.118095
ENSMUSG00000031155	Pim2	198	126	167	267	222	224	17.1718	13.9557	11.6528	20.1118	24.4916	15.3939	0.397057	0.436534
ENSMUSG00000031156	Slc35a2	296	234	445	493	295	535	17.0322	17.2476	20.5585	24.5924	21.5713	24.3737	0.223988	0.314145
ENSMUSG00000031157	Pqbp1	257	209	307	217	190	315	33.2117	34.6668	31.8989	24.38	31.2381	32.2927	0.563158	-0.234131
ENSMUSG00000070802	Pnmal2	216	197	288	227	127	251	9.24899	10.8283	9.9048	8.4239	6.90287	8.50303	0.241838	-0.371226
ENSMUSG00000070808	Bicra	170	186	389	245	141	302	5.06564	7.06287	9.30352	6.31255	5.32872	7.11188	0.699324	-0.237674
ENSMUSG00000034501	Pcnx4	75	63	95	151	102	149	3.10538	3.32659	3.14183	5.39903	5.34476	4.853	0.0765849	0.65965
ENSMUSG00000022521	Crebbp	853	896	1101	833	707	1115	14.0383	18.8828	14.5548	11.8842	14.7971	14.5292	0.387244	-0.250814
ENSMUSG00000029715	Pop7	99	88	121	144	66	110	17.7204	20.2358	17.4962	22.4984	15.1013	15.6431	0.914398	-0.102546
ENSMUSG00000029714	Gigyf1	267	266	357	448	209	402	8.94201	11.1468	9.58158	13.0828	8.80134	10.8112	0.905657	0.0790962
ENSMUSG00000029713	Gnb2	10110	7679	13076	8896	5763	9244	970.238	943.73	1008.83	797.528	702.465	702.486	3.8708e-09	-0.493316
ENSMUSG00000029710	Ephb4	585	473	802	539	338	595	23.9712	24.8185	26.4134	19.1469	17.6343	19.3048	0.00254649	-0.471047
ENSMUSG00000022529	Zfp263	158	113	164	200	148	284	8.67391	7.92442	7.23934	9.51436	10.2725	12.3235	0.319452	0.383362
ENSMUSG00000022528	Hes1	736	573	883	514	390	643	89.1788	88.9969	85.9899	54.0125	60.1594	61.6985	1.14199e-05	-0.637129
ENSMUSG00000029718	Pcolce	230	150	322	66	54	96	25.1041	20.9284	28.2942	6.22551	7.4581	8.29925	1.37294e-10	-1.80795
ENSMUSG00000035671	Zswim4	88	69	144	131	61	119	3.37469	3.37986	4.45057	4.36268	2.96676	3.62524	0.934726	-0.0798383
ENSMUSG00000035673	Sbno2	100	99	108	153	96	153	3.63971	4.61073	3.16434	4.85873	4.45506	4.43019	0.733085	0.221871
ENSMUSG00000038280	Ostm1	64	78	177	195	123	182	3.77698	5.90588	8.41392	9.97523	9.20307	8.51532	0.315802	0.571893
ENSMUSG00000035674	Ndufa3	261	59	121	477	96	81	90.2492	25.9153	33.5823	142.779	41.9613	22.12	0.881879	0.416791
ENSMUSG00000042156	Dzip1	65	72	87	170	60	168	2.55937	3.61807	2.77534	5.86141	3.01188	5.29178	0.305186	0.613723
ENSMUSG00000042155	Klhl23	40	40	39	60	48	48	1.51295	1.92735	1.20305	1.97494	2.32637	1.45367	0.831733	0.259962
NewGene_5755	NewGene_5755	74	32	67	122	59	85	4.02025	2.21045	2.93031	5.7992	4.11621	3.68245	0.529452	0.502054
ENSMUSG00000028047	Thbs3	193	185	217	89	50	97	10.7395	13.1821	9.69643	4.29599	3.5043	4.25238	1.80487e-07	-1.51326
ENSMUSG00000028041	Adam15	62	0	0	169	91	0	2.81188	0	0	6.63727	5.26238	0	0.851033	2.01695
ENSMUSG00000028042	Zbtb7b	334	219	389	316	226	406	13.7127	11.52	12.8311	11.2524	11.7942	13.1855	0.782341	-0.122694
ENSMUSG00000028048	Gba	275	230	389	420	325	518	25.1896	27.0429	28.6653	33.394	37.8756	37.4841	0.0919869	0.378636
ENSMUSG00000028049	Scamp3	1067	925	1782	1343	1299	1950	127.527	141.695	171.169	139.24	197.554	184.59	0.578779	0.195435
ENSMUSG00000020671	Rab10	2558	2295	3218	3507	2407	4567	129.66	149.005	131.048	154.169	155.159	183.265	0.169528	0.217271
ENSMUSG00000020677	Ddx52	45	23	44	65	33	53	2.48552	1.59535	1.95824	3.12738	2.33091	2.31732	0.786159	0.301255
ENSMUSG00000020674	Pxdn	812	727	1285	1028	605	1289	21.8529	25.0629	27.7878	23.9891	20.7026	27.4672	0.798385	-0.0973921
ENSMUSG00000018470	Kcnab3	25	14	25	29	22	36	1.72772	1.22703	1.37182	1.76106	1.94825	1.99333	0.823388	0.317028
ENSMUSG00000018476	Kdm6b	473	403	556	493	311	525	12.6465	13.7842	11.9412	11.4251	10.5669	11.1048	0.272463	-0.258418
ENSMUSG00000018474	Chd3	338	341	527	261	189	232	8.2707	10.6868	10.3771	5.54546	5.87169	4.50204	0.000112687	-0.928285
NewGene_8127	NewGene_8127	93	92	113	183	110	172	20.586	26.0908	19.9567	35.1891	30.7924	30.1489	0.242466	0.487565
NewGene_8128	NewGene_8128	82	60	88	143	124	178	2.9655	2.75863	2.57447	4.50895	5.71946	5.11073	0.0201413	0.829715
ENSMUSG00000027540	Ptpn1	129	111	152	135	93	119	5.44814	6.00663	5.15421	4.94476	4.99535	3.96525	0.57417	-0.302316
ENSMUSG00000027544	Nfatc2	40	57	107	62	35	91	1.24268	1.88161	2.22783	1.46812	1.22646	2.01897	0.816428	-0.266517
ENSMUSG00000027546	Atp9a	1243	998	1897	1891	921	1713	59.509	61.2023	73.0011	80.9656	56.0905	64.8176	0.995968	-0.0035205
ENSMUSG00000033149	Phldb2	166	120	249	109	69	122	6.22263	4.98711	6.65245	3.29433	2.84974	3.26433	0.00151678	-0.948651
ENSMUSG00000074916	Chst14	23	25	50	11	1	28	1.94808	2.71308	3.37876	0.806944	0.10836	1.8584	0.260545	-1.56002
ENSMUSG00000005299	Letm1	203	202	271	311	130	272	6.84095	8.73902	7.34022	9.10905	5.55558	7.26144	0.891635	-0.103745
ENSMUSG00000074918	Inafm2	838	603	762	599	655	845	48.8287	45.0275	35.7036	30.2572	48.5625	39.0045	0.710317	-0.187862
ENSMUSG00000059060	Rad51b	45	26	41	52	36	54	3.62128	2.6741	2.6475	3.64062	3.71207	3.4733	0.859723	0.211566
ENSMUSG00000025353	Ormdl2	948	706	1202	1553	970	1758	142.066	184.482	210.876	204.895	266.001	196.389	0.000249794	0.446049
ENSMUSG00000025352	Gdf11	333	297	409	392	305	463	14.5875	16.6211	14.3728	14.9021	16.9758	16.0704	0.96636	0.0234844
ENSMUSG00000028102	Pex11b	83	80	0	0	0	118	14.5261	16.78	0	0	0	15.244	0.926563	-1.08762
ENSMUSG00000026639	Lamb3	35	54	71	11	0	11	1.24641	2.50789	2.08161	0.325365	0	0.315006	0.000768826	-3.12875
ENSMUSG00000026638	Irf6	201	169	292	344	170	381	8.69037	9.3429	10.1479	12.884	9.34929	13.0562	0.48425	0.278051
ENSMUSG00000026634	Angel2	60	81	56	114	68	138	2.9259	5.03364	2.11799	4.7904	4.14816	5.39636	0.566678	0.462635
ENSMUSG00000042978	Sbk1	335	232	406	239	168	237	14.4779	12.8413	14.1091	8.96036	9.22501	8.11865	0.00173322	-0.707587
ENSMUSG00000019814	Ltv1	101	0	132	155	0	147	7.76933	0	8.20706	10.389	0	8.99933	0.983481	0.210336
ENSMUSG00000003929	Zfp81	28	12	29	26	18	46	0.746152	0.408382	0.621986	0.603131	0.593103	0.971429	0.890693	0.236387
ENSMUSG00000006728	Cdk4	3071	2140	4009	2477	1847	2692	267.936	241.075	286.749	192.035	204.512	188.176	0.00013413	-0.495592
ENSMUSG00000006720	Zfp184	7	6	8	10	10	5	0.383166	0.426036	0.355843	0.474243	0.701561	0.216335	0.94802	0.206847
ENSMUSG00000016200	Syt14	25	11	35	37	24	50	0.467189	0.266114	0.52981	0.611268	0.571758	0.748733	0.637721	0.540239
ENSMUSG00000047804	Akap10	235	265	298	345	354	543	10.7703	15.9964	10.9998	13.7356	21.2616	19.9358	0.191523	0.489662
ENSMUSG00000038880	Mrps34	529	374	616	690	484	591	85.6886	76.9095	68.8381	96.997	82.0995	67.4337	0.808971	0.11375
ENSMUSG00000034263	Ints14	452	432	539	617	437	792	28.351	34.7097	27.1744	33.5852	34.8696	39.3404	0.474458	0.210933
ENSMUSG00000034265	Zdhhc14	35	34	79	63	33	66	2.01482	2.48395	3.6674	3.12431	2.42611	2.9907	0.992009	0.0199038
ENSMUSG00000045409	Trim39	90	53	112	69	64	84	5.34522	3.67884	5.27	3.27698	4.74257	3.66789	0.667817	-0.3153
ENSMUSG00000045404	Kcnk13	9	15	16	16	0	8	0.485672	1.05277	0.736022	0.798473	0	0.363417	0.692445	-1.03509
[truncated: 7,190 more rows]

## Sheet: HT22-NC_vs_HT22-Y2.all
#ID	Symbol	HT22-NC2_Count	HT22-NC1_Count	HT22-NC3_Count	HT22-Y2-7_Count	HT22-Y2-9_Count	HT22-Y2-8_Count	HT22-NC2_FPKM	HT22-NC1_FPKM	HT22-NC3_FPKM	HT22-Y2-7_FPKM	HT22-Y2-9_FPKM	HT22-Y2-8_FPKM	FDR	log2FC
ENSMUSG00000028180	Zranb2	3724	3406	3592	3630	3989	3136	31.9982	33.3306	35.8935	34.0546	33.2294	28.4026	0.469962	-0.180066
ENSMUSG00000028184	Adgrl2	7723	7502	7493	4536	5298	5580	46.2387	41.6244	41.3037	27.8986	24.5166	28.9821	2.58786e-06	-0.74757
ENSMUSG00000028187	Rpf1	1618	1765	1052	899	944	1251	23.0688	29.0551	17.4525	14.684	13.1394	19.1824	0.058578	-0.712911
ENSMUSG00000028189	Ctbs	476	417	662	496	600	474	3.99312	3.9404	6.43325	4.6099	4.91593	4.2086	0.64106	-0.166196
ENSMUSG00000028188	Spata1	51	20	53	36	45	42	1.01774	0.22785	0.734907	0.456257	0.471975	0.581628	0.827808	-0.192705
ENSMUSG00000020755	Sap30bp	2732	2405	2207	2324	2963	3225	17.9595	18.019	16.8313	17.1198	18.9276	22.6651	0.961787	0.0187982
ENSMUSG00000020752	Recql5	307	383	454	506	622	534	1.66576	2.56371	3.20803	3.43034	3.64484	3.4417	0.22764	0.354885
ENSMUSG00000020758	Itgb4	71	83	95	13	12	14	0.273997	0.362142	0.425579	0.053955	0.044249	0.057843	5.59961e-10	-2.85362
ENSMUSG00000069833	Ahnak	11003	14675	17271	14599	16553	14691	14.6062	22.6008	26.8461	22.1744	21.7608	21.0505	0.79942	-0.0856266
ENSMUSG00000033862	Cdk10	523	552	658	874	911	959	7.50692	8.90321	11.0557	14.0063	12.7322	14.8919	0.0354463	0.484067
ENSMUSG00000003269	Cyth2	1986	2543	2404	2836	3445	3372	24.4124	28.5594	28.2126	31.604	40.0525	41.0098	0.223406	0.289331
ENSMUSG00000069835	Sat2	134	207	310	310	349	252	3.31229	5.87094	9.16208	8.90811	8.53589	6.77754	0.540317	0.31206
ENSMUSG00000028233	Tgs1	699	646	497	532	594	518	3.87969	4.08471	3.19938	3.30901	3.20114	3.07322	0.274411	-0.355675
ENSMUSG00000028232	Tmem68	244	205	476	292	491	451	2.19105	2.08422	4.92009	2.9161	4.24392	4.28315	0.675457	0.232032
ENSMUSG00000028234	Rps20	10300	10467	26376	42503	40424	13245	66.7744	77.3277	198.342	308.798	254.645	91.7987	0.379967	0.875589
ENSMUSG00000044533	Rps2	2749	3153	3227	3528	4247	3044	60.3449	85.0908	82.2718	86.8839	92.7377	71.4741	0.854797	0.0580942
ENSMUSG00000027405	Nop56	9831	8633	9767	7317	10979	12446	133.219	134.968	155.775	113.025	146.719	182.935	0.844444	-0.0727009
ENSMUSG00000027404	Snrpb	3257	3592	9088	11055	11224	5629	67.4164	84.7121	218.221	256.417	225.719	124.565	0.272175	0.651993
ENSMUSG00000018209	Stk4	1475	1206	1197	1334	1454	1408	6.86933	6.36907	6.43801	6.8625	6.48416	6.94538	0.816394	-0.073192
ENSMUSG00000006958	Chrd	381	543	711	881	951	762	2.79661	4.55429	6.28726	7.1787	6.83573	5.96605	0.175731	0.491286
ENSMUSG00000058569	Tmed9	2177	2265	3968	4086	5114	3457	36.8271	43.6657	77.8615	77.4655	84.0585	62.4966	0.28262	0.413017
ENSMUSG00000021583	Erap1	507	596	585	503	664	640	2.15807	2.96928	2.8883	2.39742	2.74627	2.93266	0.758344	-0.0927906
ENSMUSG00000021585	Cast	3359	3939	3367	3206	3541	3404	18.3709	26.4785	22.4598	19.1211	19.3923	21.3373	0.270734	-0.258476
ENSMUSG00000021589	Rhobtb3	2376	2671	3028	2904	3333	2904	11.9104	15.4299	18.0751	16.9621	17.2248	15.7149	0.989205	-0.00395219
NewGene_152	NewGene_152	46	35	27	52	104	44	1.84965	1.60814	1.24739	2.34412	4.08376	1.90267	0.349085	0.672386
ENSMUSG00000030888	Rrp8	1891	1720	1650	1528	1950	1713	14.8826	15.936	15.3746	13.4899	15.2003	14.4232	0.364771	-0.212258
ENSMUSG00000030881	Arfip2	1212	1484	1828	2129	2313	2012	9.26801	13.3945	16.8471	18.3149	20.6855	16.2805	0.22764	0.334873
ENSMUSG00000030880	Polr3e	512	461	625	727	817	746	2.93239	3.00586	4.15196	4.66163	4.72249	4.69796	0.181702	0.338526
ENSMUSG00000026750	Psmb7	3240	4015	7103	8075	9760	5702	67.1059	94.7696	170.642	187.421	196.405	126.245	0.227034	0.54015
ENSMUSG00000030882	Dnhd1	50	21	23	0	58	43	0.08224	0.038765	0.0431	0	0.091994	0.075407	0.939563	-0.157326
ENSMUSG00000030884	Uqcrc2	4146	3324	5400	4671	7869	7312	52.5333	48.0025	79.3615	66.3322	96.8871	99.0476	0.197733	0.432213
ENSMUSG00000026754	Golga1	370	339	264	246	291	419	1.83472	1.90193	1.51268	1.35406	1.3916	2.50517	0.632936	-0.219375
ENSMUSG00000026755	Arpc5l	2128	2075	2525	2832	3338	2487	39.3384	44.7164	53.6407	58.8683	60.4556	49.4958	0.486637	0.179996
ENSMUSG00000004446	Bid	3349	3096	3025	2930	3439	3685	36.7833	38.7223	38.5343	36.0554	36.6585	43.4241	0.692364	-0.102789
ENSMUSG00000033863	Klf9	2721	2521	1657	1841	2410	3205	20.0358	21.1508	14.1439	15.1858	17.2426	25.2244	0.862818	-0.089024
ENSMUSG00000028937	Acot7	2397	2719	2755	3149	3480	3292	39.7256	50.8273	52.7886	58.335	55.9441	57.7929	0.486041	0.150137
ENSMUSG00000029918	Mrps33	794	769	1149	1936	1982	1208	17.4453	19.4138	29.5867	47.9613	42.304	28.0169	0.0365845	0.746379
ENSMUSG00000029916	Agk	1253	1133	1426	1426	2102	1913	11.8766	12.2377	15.6912	15.1466	19.3689	19.4071	0.197277	0.32063
ENSMUSG00000029911	Ssbp1	1220	1208	1152	1009	1219	981	22.1663	25.8186	29.8482	26.4978	26.3203	23.6265	0.12157	-0.347806
ENSMUSG00000029910	Mad2l1	6042	5168	3503	3228	4123	4702	63.0686	62.5844	44.1762	39.7842	45.855	57.5909	0.193132	-0.488113
ENSMUSG00000029913	Prdm5	588	611	577	547	778	804	7.04742	9.54611	8.86861	8.44934	10.5014	11.5124	0.850263	0.0658767
ENSMUSG00000070527	Mkrn3	108	70	140	188	217	157	1.01826	0.747651	1.52793	1.98328	1.98093	1.57955	0.158922	0.644395
ENSMUSG00000026848	Tor1b	1595	1435	2620	2450	3623	2895	12.8289	12.9837	24.1051	21.785	28.0665	24.7382	0.169303	0.482175
ENSMUSG00000043262	Uevld	774	632	820	506	711	734	4.02534	3.74769	4.95935	2.94986	3.59495	4.08517	0.17943	-0.381102
ENSMUSG00000026047	Kdelc1	1743	1648	1964	1879	2154	2360	17.7939	19.2417	23.6237	21.4516	21.4403	25.6884	0.791396	0.0719803
ENSMUSG00000035279	Ssc5d	1042	490	269	113	188	153	5.75514	3.08263	1.72163	0.694771	1.00734	0.899681	2.4155e-05	-2.20643
ENSMUSG00000035278	Plekhj1	1419	1812	1589	1908	2031	1666	30.3725	41.7615	37.0451	43.3466	39.1365	35.3778	0.924653	0.0335816
ENSMUSG00000034430	Zxdc	1760	1588	2114	2470	2953	2429	9.92487	10.1645	13.5329	15.25	15.9229	14.5758	0.136633	0.34049
ENSMUSG00000034432	Cops8	2396	2285	3112	2960	4117	3983	25.509	27.376	37.9921	34.9261	42.2293	44.9211	0.219589	0.317117
NewGene_7758	NewGene_7758	62	42	28	36	28	36	0.423647	0.323633	0.22143	0.277386	0.182677	0.264666	0.443836	-0.584603
NewGene_7754	NewGene_7754	147	47	98	90	132	84	1.35179	0.444515	1.16794	1.12054	1.45783	0.878343	0.876026	-0.127974
ENSMUSG00000053916	Nanp	198	193	280	243	327	325	3.39669	3.78674	5.58709	4.67855	5.471	5.97713	0.529198	0.230381
ENSMUSG00000017721	Pigt	5247	4996	2822	3308	3818	4736	49.89	54.1441	31.0045	36.6147	35.9326	49.1663	0.441637	-0.338286
ENSMUSG00000017724	Etv4	435	558	646	329	276	219	4.3722	6.4012	7.55634	3.70133	2.69057	2.3399	0.00024651	-1.15983
ENSMUSG00000015474	Ppt2	750	963	1053	1753	1919	1522	11.3493	16.61	18.2018	28.3515	27.9276	24.4045	0.00272077	0.728718
ENSMUSG00000078816	Prkcg	311	178	103	76	123	141	2.45222	1.55741	0.916176	0.701716	0.914729	1.15235	0.105272	-1.01332
ENSMUSG00000078812	Eif5a	21381	29106	33940	32979	35683	27252	390.599	595.395	705.535	664.151	623.642	525.695	0.987809	0.00660232
ENSMUSG00000078813	Leng1	689	552	696	812	916	906	7.45007	6.80065	8.71886	9.83346	9.62189	10.4644	0.307093	0.259896
NewGene_1697	NewGene_1697	52	28	105	94	79	61	0.947704	0.574532	2.21922	1.9122	1.38464	1.18658	0.838528	0.187687
ENSMUSG00000050295	Foxc1	1336	1047	834	889	950	1245	5.49125	4.90443	3.97257	4.09538	3.79451	5.46973	0.532607	-0.25233
ENSMUSG00000027406	Idh3b	3427	2931	3037	3611	4791	4560	51.0183	49.7749	52.4145	60.3467	69.2732	72.6194	0.243306	0.270797
ENSMUSG00000041130	Zfp598	2447	1851	2077	2297	2812	2300	17.7015	15.3169	17.4349	18.6272	19.7566	17.7923	0.938119	0.0269559
ENSMUSG00000041133	Smc1a	6237	7398	4113	4809	4174	4354	32.0881	43.2374	24.4401	27.6055	20.8696	23.8374	0.11779	-0.597598
ENSMUSG00000041132	N4bp2l1	59	73	81	71	102	67	0.907449	1.21715	1.3557	1.13654	1.51287	1.09544	0.977143	-0.019236
ENSMUSG00000041135	Ripk2	587	574	565	481	664	632	5.23888	5.83124	5.83408	4.80299	5.74119	6.03024	0.584666	-0.152242
ENSMUSG00000112027	Gm9045	49	76	36	43	45	49	0.479252	0.854528	0.406172	0.478882	0.433316	0.522114	0.541495	-0.426643
ENSMUSG00000016921	Srsf6	12084	10519	11156	10423	12729	12336	87.1568	84.4182	98.8002	84.6613	93.7125	104.557	0.601595	-0.117495
ENSMUSG00000031402	Mpp1	2999	3187	3819	2898	3979	3919	28.7726	34.6619	43.039	31.5615	39.1255	40.4877	0.782798	-0.0795234
ENSMUSG00000058600	Rpl30	608	519	1128	1688	1859	690	21.1539	20.5602	43.3792	60.1106	57.3162	24.2957	0.197142	0.742695
NewGene_2634	NewGene_2634	290	430	505	604	713	490	2.585	4.60535	5.14601	7.08013	6.79778	5.57099	0.326295	0.380069
ENSMUSG00000055401	Fbxo6	1176	1719	2102	2838	2769	1876	21.819	35.6944	49.4533	62.3808	50.9223	39.7231	0.307007	0.411928
ENSMUSG00000055407	Map6	2048	2075	1410	1334	1640	1863	19.3158	20.6405	15.7267	11.5066	15.5361	19.462	0.262446	-0.391374
ENSMUSG00000057054	Inca1	54	59	23	76	105	69	1.10501	1.39268	0.49549	1.80964	2.17285	1.50911	0.331977	0.670001
ENSMUSG00000040771	Oard1	542	544	728	682	1035	690	10.1172	12.5773	16.3354	14.9396	19.3895	14.2235	0.517632	0.215964
ENSMUSG00000040774	Cept1	833	654	1299	1108	1473	1103	7.1104	6.52137	13.2077	10.6771	12.2412	11.3289	0.589445	0.223329
ENSMUSG00000025269	Apex2	1177	1303	1410	1289	1327	1479	7.09877	14.3493	15.2153	14.4994	11.6256	11.0694	0.695094	-0.10597
ENSMUSG00000025268	Maged2	2456	2752	3176	2035	2586	2360	33.2652	41.6535	47.6283	28.7354	31.4859	32.7418	0.0250964	-0.450867
ENSMUSG00000025266	Gnl3l	3804	3330	4852	3824	4881	5083	18.9199	18.8202	27.7667	21.1442	23.437	26.8659	0.962556	0.0181477
ENSMUSG00000025265	Fgd1	1862	1652	1462	1451	1711	2024	11.1776	11.3028	10.1833	9.75883	9.98015	13.2099	0.693832	-0.132164
ENSMUSG00000025264	Tsr2	2599	2641	3069	3257	4256	3757	20.3071	21.4807	27.3605	25.1378	30.6726	30.0484	0.205338	0.251082
ENSMUSG00000025262	Fam120c	532	585	493	525	617	565	2.33859	2.92868	2.51256	2.58573	2.63406	2.65418	0.728327	-0.105948
ENSMUSG00000025261	Huwe1	13235	12232	10080	9173	10740	12777	22.0868	23.154	19.4661	17.1089	17.3325	22.7203	0.299835	-0.313587
ENSMUSG00000025260	Hsd17b10	4503	6231	6690	7924	8540	7241	112.41	177.142	193.677	221.413	207.088	193.315	0.365045	0.264806
NewGene_6632	NewGene_6632	489	439	535	524	707	408	6.26348	5.67802	11.0827	11.4384	10.71	6.53303	0.954304	-0.0267092
ENSMUSG00000002486	Tchp	412	430	413	450	583	561	3.43119	4.07809	3.98429	4.19591	4.72072	4.99488	0.578104	0.153223
ENSMUSG00000067787	Blcap	979	794	1291	1432	1567	1442	11.4321	10.5696	17.488	18.7419	17.7795	17.9933	0.228654	0.359412
ENSMUSG00000053279	Aldh1a1	1179	867	1801	717	1062	989	14.1269	12.0261	24.9727	9.5098	12.283	12.5336	0.0820078	-0.658175
ENSMUSG00000068329	Htra2	1233	1695	2615	2438	2745	1928	18.9847	30.6167	48.1323	44.8067	41.9739	32.2463	0.685798	0.187153
ENSMUSG00000068328	Aup1	6643	7406	5566	7165	7547	7989	102.789	132.439	103.518	121.53	113.171	132.267	0.952993	0.0222943
ENSMUSG00000063445	Nmral1	1408	1570	1486	1770	1995	1834	17.058	24.197	23.685	33.7633	29.7043	31.287	0.536525	0.140584
ENSMUSG00000092470	Gm20518	69	0	36	28	61	53	0.431006	0	0.261376	0.193236	0.368482	0.350783	0.907152	0.228374
ENSMUSG00000064145	Arih2	2154	1721	2030	2046	2756	2567	13.9367	13.0716	16.0352	15.234	17.4267	17.4011	0.630453	0.127525
ENSMUSG00000020346	Mgat1	1578	1593	2578	2700	3141	2382	13.4827	14.5973	24.6274	25.4467	25.4309	21.8573	0.317843	0.340488
ENSMUSG00000064141	Zfp69	323	216	233	205	225	272	4.22479	2.67217	2.84588	2.40667	2.85419	3.09735	0.425376	-0.325002
ENSMUSG00000054728	Phactr1	116	92	86	59	55	60	0.521415	0.463681	0.450919	0.288693	0.23228	0.289111	0.0343309	-0.940332
ENSMUSG00000054723	Vmac	692	933	898	1188	1432	1241	7.82397	11.7563	11.8252	14.6639	15.3521	15.7489	0.0923687	0.426844
ENSMUSG00000054720	Lrrc8c	4203	3745	2770	2725	3485	3523	14.6263	14.6958	11.0634	10.5164	11.7147	12.975	0.307079	-0.337613
ENSMUSG00000036745	Ttll7	320	319	288	262	413	320	2.23659	1.32244	2.39853	1.66451	2.46203	1.88543	0.795701	-0.0987585
ENSMUSG00000036748	Cuedc2	2965	4643	5909	5978	6842	5280	38.1212	68.1849	88.324	86.1715	85.4016	72.4363	0.539381	0.244587
ENSMUSG00000116045	Hgs	2979	2601	1543	2172	2116	2280	24.6138	24.4862	14.7846	20.1063	16.986	20.1363	0.47522	-0.308605
ENSMUSG00000062797	Hikeshi	1157	1312	1751	1783	2294	1451	15.1798	18.6953	27.5443	25.372	24.6602	19.1861	0.566375	0.205638
ENSMUSG00000062794	Zfp599	115	99	122	91	88	90	0.769986	0.752688	0.945554	0.684765	0.572032	0.646727	0.21586	-0.499526
ENSMUSG00000116048	Sept2	2336	2611	3246	0	3347	62	17.4271	22.1427	27.8395	0	24.0656	0.490162	0.701543	-1.56504
ENSMUSG00000062421	Arf2	961	963	1701	1331	1931	1770	10.2963	11.7315	21.1319	15.9667	20.1071	19.9732	0.449964	0.290301
NewGene_421	NewGene_421	37	42	54	33	57	43	0.177333	0.221512	0.353862	0.187694	0.287544	0.21114	0.784307	-0.194579
NewGene_422	NewGene_422	116	85	82	109	141	98	1.80236	1.49225	1.47745	1.89862	2.12196	1.61969	0.855879	0.103615
ENSMUSG00000019066	Rab3d	554	536	672	877	1004	741	3.46618	3.81621	4.8791	6.12082	6.10733	4.95961	0.148928	0.391447
ENSMUSG00000031918	Mtmr2	2717	1668	2565	1872	2900	2932	20.521	14.052	22.5307	15.9043	20.5948	23.6208	0.921756	-0.0457766
ENSMUSG00000031916	Cog8	2283	2539	2359	2780	3141	3091	14.8915	17.96	14.8976	17.6147	18.975	22.1979	0.530039	0.140821
ENSMUSG00000031917	Nip7	2202	3376	4090	4920	5322	3875	17.4226	30.4415	37.5426	43.6305	40.9167	34.1291	0.325753	0.370739
ENSMUSG00000031913	Vps4a	1945	1836	2092	2271	2735	2874	21.4556	23.0792	26.7624	28.0653	29.3116	33.8885	0.268723	0.237552
ENSMUSG00000038637	Lrrc56	81	60	82	79	123	94	0.819812	0.681878	0.933715	0.880335	1.30372	0.957535	0.678381	0.214016
ENSMUSG00000038633	Degs1	11125	11265	11646	12266	16481	16066	133.024	152.758	159.063	161.579	189.197	202.273	0.332173	0.20446
ENSMUSG00000030357	Fkbp4	6682	9069	10467	10822	11314	10414	72.4079	112.015	131.565	131.423	119.139	120.649	0.676039	0.135551
ENSMUSG00000030351	Tspan11	699	726	902	798	775	510	3.23608	3.82988	4.8418	4.13763	3.48637	2.52248	0.364671	-0.33344
ENSMUSG00000030353	Tead4	498	473	443	458	585	628	4.45155	5.15591	4.39165	4.7548	5.33634	6.09242	0.892603	0.0483072
ENSMUSG00000030352	Tspan9	2090	2028	3047	1930	2401	1980	15.7719	17.0615	28.4387	15.7668	17.7603	15.8067	0.193695	-0.364166
ENSMUSG00000001627	Ifrd1	4418	3719	5078	3474	4728	4546	31.6099	30.6381	42.5914	27.8271	32.7802	34.7112	0.34476	-0.240386
ENSMUSG00000073468	Sft2d1	874	936	1518	1986	1949	1158	20.0062	24.8093	40.8363	51.0443	43.6114	28.6901	0.311084	0.447103
ENSMUSG00000049690	Nckap5	274	276	299	241	272	237	0.990008	1.23476	1.49961	1.30629	1.08944	0.843214	0.186748	-0.363508
ENSMUSG00000035329	Fbxo33	727	496	574	538	820	707	4.73515	3.67725	4.33669	3.92693	5.18566	4.91884	0.996372	0.00170143
ENSMUSG00000035325	Sec31a	9579	7483	6449	6068	7249	7666	81.3224	69.2475	49.3982	44.3542	45.1361	56.1192	0.252599	-0.35824
ENSMUSG00000070605	Zfp992	255	344	247	389	454	367	1.34612	2.06424	1.51032	2.29823	2.32774	2.06938	0.358664	0.324769
ENSMUSG00000075704	Txnrd2	357	498	662	1093	1141	627	4.38217	6.75943	9.63668	15.1667	13.9027	8.28204	0.0868029	0.743223
ENSMUSG00000075706	Gpx4	8179	13187	22279	32390	31453	17007	206.363	377.943	652.709	917.852	773.76	457.498	0.166743	0.728835
ENSMUSG00000075701	Selenos	1231	1537	2501	2421	2901	2180	25.0772	35.8266	59.278	55.4306	57.6422	47.2585	0.40241	0.335011
ENSMUSG00000023707	Ogfod2	163	193	292	536	529	322	2.85849	3.9491	6.08891	10.4886	9.13498	6.04103	0.027305	0.929368
ENSMUSG00000075703	Selenoi	1681	1421	2001	1586	1928	1780	5.95747	5.76992	8.25811	6.2917	6.67955	6.81295	0.629133	-0.130269
ENSMUSG00000075702	Selenom	1428	1693	2028	2656	2671	1702	48.5095	65.554	79.9163	101.133	88.1704	61.8233	0.464753	0.274602
ENSMUSG00000026958	Dpp7	2238	2536	3484	6233	7256	5029	31.966	41.2696	57.7204	99.7721	100.703	76.7911	0.000117917	0.986498
ENSMUSG00000043061	Tmem18	836	726	1305	1205	2022	1484	6.75978	6.68619	12.2348	10.9153	15.8877	12.8217	0.148541	0.525989
ENSMUSG00000043065	Spice1	336	368	387	339	350	335	1.74209	2.17499	2.32791	1.97188	1.7619	1.85866	0.322935	-0.272584
ENSMUSG00000043067	Dpy19l1	1856	1668	1937	1603	2024	1750	10.9051	12.4949	12.8687	9.93471	11.2435	10.2722	0.3103	-0.210881
ENSMUSG00000022257	Laptm4b	4369	3669	5200	5662	7955	6530	55.2634	52.8652	76.1929	84.0627	100.954	88.3402	0.086485	0.416685
ENSMUSG00000022255	Mtdh	8179	6993	6372	5890	6865	7452	34.697	30.4722	29.9126	25.27	26.3068	32.7664	0.295559	-0.283567
ENSMUSG00000029283	Cdc7	1040	729	1090	668	1090	917	8.55919	6.85145	10.5769	6.14161	9.13094	7.91465	0.393349	-0.291647
ENSMUSG00000031007	Atp6ap2	5938	6123	9390	10764	11939	8173	61.3888	72.13	112.594	124.7	119.932	90.3266	0.314355	0.35089
ENSMUSG00000028882	Ppp1r8	2663	2928	3225	2890	3633	3509	32.4115	40.1554	44.6015	39.0237	42.1085	49.5169	0.996372	-0.00106564
ENSMUSG00000028883	Sema3a	701	745	535	210	289	221	2.8386	3.43602	2.5127	0.950794	1.13539	0.955914	3.42993e-11	-1.66018
ENSMUSG00000028884	Rpa2	2062	2396	3504	3395	3989	3347	27.5021	36.4561	54.0781	50.4083	51.4798	47.5413	0.440341	0.253269
ENSMUSG00000028886	Eya3	1536	1315	1419	1560	1917	1930	8.20895	7.44411	7.85165	8.19175	8.84333	10.4462	0.537816	0.15109
ENSMUSG00000034636	Zyg11b	1858	2195	2246	2243	2410	2422	5.13483	6.91526	7.20128	6.94615	6.47321	7.15678	0.963906	-0.0145434
ENSMUSG00000029422	Rsrc2	2212	1873	1250	1261	1409	1535	25.9969	26.4683	16.4192	15.3909	14.707	19.6606	0.144023	-0.538842
ENSMUSG00000029427	Zcchc8	2228	1997	1585	1659	1884	2394	12.5521	13.0791	10.6023	10.6715	10.6545	16.3977	0.669264	-0.161356
ENSMUSG00000029426	Scarb2	4874	4636	6040	5574	7691	6758	24.9262	27.0187	35.8264	31.943	38.2136	36.9465	0.466082	0.175833
ENSMUSG00000029428	Stx2	1813	1342	1662	1696	1957	1952	15.2881	12.8422	15.9615	15.704	15.77	17.447	0.921756	0.0329591
ENSMUSG00000035585	Tsen34	4072	4391	6589	7590	7598	4555	72.2256	88.5231	138.202	150.663	134.007	86.9462	0.613127	0.221963
ENSMUSG00000025702	2024-03-08	2706	2301	3720	3017	4337	4005	14.2902	14.0508	23.3737	17.726	22.2148	22.6118	0.556582	0.193736
ENSMUSG00000021635	Rad17	390	364	418	391	458	434	3.79413	3.55648	4.23086	3.99799	4.26161	4.19494	0.858268	-0.0549424
ENSMUSG00000032673	Prorsd1	37	19	68	85	81	43	0.47222	0.521423	1.41902	2.19991	1.58422	0.778029	0.478205	0.594962
ENSMUSG00000032586	Traip	979	972	1025	946	1210	1254	8.68538	9.82888	10.5472	9.40729	10.4371	11.8985	0.983418	0.00642406
ENSMUSG00000032582	Rbm6	1359	1597	1223	1174	1341	1449	8.61684	11.7554	9.25396	8.22226	8.35704	10.07	0.357683	-0.26715
ENSMUSG00000032580	Rbm5	3277	3133	2277	2757	3016	3207	26.8896	28.4935	21.8196	25.3053	24.4522	28.2823	0.683615	-0.144142
ENSMUSG00000074158	Zfp976	45	42	47	16	21	20	0.54175	0.575062	0.683875	0.212706	0.236328	0.249677	0.0152322	-1.42231
ENSMUSG00000032589	Bsn	399	310	321	231	254	305	0.601482	0.531096	0.560577	0.388966	0.371988	0.491008	0.0777926	-0.569962
ENSMUSG00000046186	Cd109	7293	8245	7241	7573	7715	7613	29.8997	38.5244	34.4346	34.7923	30.7352	33.3681	0.470041	-0.175845
ENSMUSG00000026753	Ppp6c	1843	1603	1664	1506	2067	2043	10.9213	10.9874	11.7364	9.95329	12.1093	13.2144	0.850263	-0.0582452
ENSMUSG00000033985	Tesk2	468	412	507	574	640	656	3.84041	3.86401	4.76814	5.1672	5.03387	5.79247	0.330296	0.248306
ENSMUSG00000002083	Bbc3	460	597	582	520	575	430	6.66368	9.70797	9.09108	7.96714	7.56017	6.24281	0.364754	-0.287372
ENSMUSG00000033983	Coil	497	495	822	651	1016	761	4.57493	5.15304	8.74472	6.65115	9.05452	7.48997	0.553634	0.232697
ENSMUSG00000007338	Mrpl49	2695	2830	3259	3717	4526	3928	37.596	44.9966	52.7417	58.1049	61.3585	58.5901	0.140319	0.284852
ENSMUSG00000044098	Rsbn1	591	736	574	576	633	592	2.3433	3.61014	2.92108	2.46545	2.38453	2.54072	0.370019	-0.266303
ENSMUSG00000075284	Wipf1	1954	1737	1893	1806	1964	1794	9.92736	10.0593	11.1578	10.2812	9.69463	9.74165	0.390296	-0.189084
ENSMUSG00000075289	Carns1	152	101	148	86	199	116	0.920038	0.690647	1.039	0.580899	1.16853	0.745877	0.723412	-0.210018
NewGene_2039	NewGene_2039	1766	1695	1531	1163	1557	1475	6.03879	6.60429	6.0726	4.45613	5.17092	5.3915	0.0546222	-0.446428
NewGene_2034	NewGene_2034	85	48	43	47	54	48	0.943245	0.59993	0.544989	0.586403	0.580392	0.570883	0.5159	-0.434153
ENSMUSG00000024941	Scyl1	4856	4620	3999	4366	5875	5567	44.244	47.964	42.263	44.5718	52.0095	54.2183	0.919056	0.033488
ENSMUSG00000024940	Ltbp3	3520	2591	3239	4256	5099	4280	16.2943	13.668	17.3906	22.0764	22.9324	21.1817	0.148541	0.357336
ENSMUSG00000024943	Smc5	1567	1834	1434	1396	1440	1572	6.76626	9.32031	7.58881	7.241	6.24598	7.47219	0.253383	-0.319905
ENSMUSG00000024942	Capn1	2671	2849	2430	2273	2744	2755	20.6988	25.2613	21.8389	19.741	20.662	22.8256	0.356636	-0.224404
ENSMUSG00000024944	Arl2	1402	1190	1679	1798	1867	1597	29.4334	28.4749	40.889	42.3083	38.0896	35.8444	0.683615	0.124603
ENSMUSG00000024947	Men1	2556	2482	2046	2246	2571	2603	22.9297	24.0433	19.7472	21.9136	21.7803	23.6579	0.672674	-0.124285
ENSMUSG00000024949	Sf1	12650	10143	9263	9419	10445	9996	103.238	87.9976	86.194	84.3178	83.2735	80.6831	0.294318	-0.291931
ENSMUSG00000024948	Map4k2	1101	1087	1184	1264	1516	1343	5.73529	6.56989	7.26234	7.33098	7.65036	7.46376	0.637996	0.1032
ENSMUSG00000079614	Seh1l	2483	2243	2767	2066	2412	2322	16.9627	17.465	21.9305	15.815	16.0129	16.9572	0.0996732	-0.323962
ENSMUSG00000059534	Uqcr10	1403	1293	2436	5096	4988	1681	77.626	81.542	156.387	316.109	268.265	99.4377	0.0662886	1.03368
ENSMUSG00000051721	Wdcp	355	270	428	475	578	500	2.37446	1.92289	4.31109	4.76784	4.79131	3.56119	0.230158	0.378407
ENSMUSG00000079610	Ankrd39	204	195	333	456	490	281	2.25199	2.53317	4.28284	6.54653	4.91936	3.33202	0.206548	0.573384
ENSMUSG00000005615	Pcyt1a	4825	4936	5382	5695	7047	7033	24.2217	28.2212	31.3156	32.0183	34.349	37.7196	0.316813	0.197235
ENSMUSG00000005610	Eif4g2	20183	22481	23466	24224	27125	24971	64.8814	79.7748	87.5526	83.3804	81.3618	84.078	0.927414	0.0229966
ENSMUSG00000005611	Mrvi1	269	213	234	94	151	116	1.05455	0.938298	1.05248	0.404448	0.568746	0.477279	5.61531e-05	-1.18671
ENSMUSG00000051098	Mblac2	319	229	222	175	238	242	1.93219	1.57879	1.55711	1.18626	1.39967	1.5683	0.265783	-0.430081
ENSMUSG00000026547	Tagln2	17029	17977	12197	11313	11750	10956	259.403	311.56	215.557	192.669	173.933	179.67	0.0216906	-0.662631
ENSMUSG00000026544	Dusp23	58	67	88	64	83	70	0.981428	1.29682	1.72143	1.20497	1.37391	1.26669	0.782798	-0.157845
ENSMUSG00000000326	Comt	2441	2718	2377	2856	3114	3822	37.5543	48.4453	41.5082	50.5633	48.0442	62.2391	0.508936	0.190785
NewGene_3849	NewGene_3849	1320	1454	1254	1133	1365	1347	17.1143	15.5567	11.2271	9.84648	10.1547	10.9894	0.285533	-0.258122
ENSMUSG00000003617	Cp	7618	9967	6167	4152	4099	4395	43.0586	65.3016	43.1477	27.5342	23.6516	27.2041	5.7801e-05	-1.09783
ENSMUSG00000046402	Rbp1	745	861	984	780	855	537	6.74843	8.88359	10.3358	7.91515	7.52637	5.19984	0.200685	-0.434012
ENSMUSG00000002059	Rab34	3451	4486	5247	7590	8564	6395	58.1098	87.2723	102.694	136.121	134.954	116.401	0.0303269	0.59455
ENSMUSG00000002058	Unc119	494	789	830	1092	1140	903	8.88338	16.1349	17.2668	22.0438	19.7932	17.337	0.282535	0.391929
ENSMUSG00000002055	Spag5	1559	1684	1988	1683	1848	1919	9.6329	11.8569	14.2507	11.6522	11.0982	12.6783	0.626513	-0.121562
ENSMUSG00000002052	Supt6	5508	4988	3734	3645	4158	4984	20.3975	21.0496	16.0379	15.1245	14.961	19.7315	0.303701	-0.348018
ENSMUSG00000002550	Uck1	1407	1233	1701	2166	2840	2024	17.1748	16.9749	23.8111	29.4636	33.4958	26.4667	0.0463018	0.508849
ENSMUSG00000046062	Ppp1r15b	5308	5449	7324	6041	7625	7218	22.7964	26.6677	36.4874	29.0752	31.8195	33.14	0.940797	0.024259
ENSMUSG00000016356	Col20a1	73	55	56	102	117	123	0.412254	0.296429	0.307161	0.618946	0.572968	0.664492	0.104371	0.705623
ENSMUSG00000064302	Clasp1	3090	3001	2556	2235	2789	3018	7.57667	10.4819	8.992	7.61441	8.30978	9.83952	0.272016	-0.298577
ENSMUSG00000064307	Lrrc51	249	349	281	298	387	347	6.84202	11.1914	8.68893	9.31251	10.5979	10.2576	0.929115	0.038371
ENSMUSG00000078139	AK157302	11	24	49	70	73	23	0.134456	0.334911	0.708461	0.968424	0.877235	0.306613	0.41999	0.823246
ENSMUSG00000078134	Gm12355	42	14	42	42	39	34	0.756925	0.283001	0.885906	0.850965	0.690808	0.653417	0.954976	0.0612038
ENSMUSG00000038831	Ralgps1	498	372	284	281	406	459	2.02693	1.64641	1.33233	1.25147	1.56268	1.97177	0.658287	-0.213295
ENSMUSG00000014195	Dnajc7	2615	2843	2180	1936	2155	2558	26.964	33.4072	26.0743	22.3635	21.5854	28.1914	0.180919	-0.39078
NewGene_7653	NewGene_7653	1709	1458	2228	1782	2229	1979	9.95168	9.67286	15.0445	11.6237	12.6073	12.3183	0.930159	-0.0314615
ENSMUSG00000001504	Irx2	925	889	1142	969	1302	1237	8.52627	9.35509	12.2033	10.0102	11.7692	12.4286	0.846481	0.0590774
ENSMUSG00000001506	Col1a1	41063	32237	34722	22766	25910	21732	166.378	148.848	163.182	103.366	102.002	94.1325	3.64224e-05	-0.804781
ENSMUSG00000001507	Itga3	1541	1632	1939	2656	2861	2885	7.77429	9.28146	11.1164	14.7477	13.7561	15.2598	0.00494459	0.53692
ENSMUSG00000019261	Map1s	1531	1248	1327	1085	1330	1154	11.4749	10.3754	11.6544	9.17228	9.56344	9.06329	0.0901585	-0.39244
ENSMUSG00000017550	Atad5	1002	1399	1088	1034	931	931	3.3067	5.26596	4.16755	3.82769	2.9847	3.28649	0.154884	-0.448026
ENSMUSG00000022051	Bnip3l	2280	2549	2776	2440	2751	2626	16.9162	21.5523	23.8902	20.2871	19.825	20.8269	0.51259	-0.143511
NewGene_1552	NewGene_1552	37	56	104	72	67	78	0.367031	0.638469	1.21642	0.81843	0.660978	0.842082	0.979046	-0.0228355
ENSMUSG00000022052	Ppp2r2a	3522	2823	2295	2324	2543	3049	21.0984	19.2702	15.9468	15.6022	14.8048	19.5242	0.361295	-0.317893
NewGene_6012	NewGene_6012	224	209	138	1472	219	293	1.56712	1.66697	1.12125	11.5716	1.49021	2.19588	0.228808	1.68649
ENSMUSG00000010025	Aldh3a2	2222	1945	2262	2114	2501	2589	18.8166	19.0126	21.5364	19.0755	19.8665	22.7625	0.939563	-0.0219721
NewGene_3025	NewGene_3025	404	185	80	10	36	49	1.58582	0.825738	0.36301	0.039674	0.137061	0.206032	4.07613e-05	-3.05046
NewGene_3024	NewGene_3024	199	882	380	457	2582	2631	5.54764	28.1002	12.3157	14.3144	70.1645	78.6492	0.195879	1.71651
ENSMUSG00000065952	C330021F23Rik	204	193	195	300	262	171	3.01665	3.24614	3.34316	4.97694	3.75331	2.70007	0.798097	0.133657
ENSMUSG00000065954	Tacc1	999	860	859	915	1036	1118	3.59079	3.05846	3.29525	3.57119	3.46692	4.37178	0.972969	-0.0126656
ENSMUSG00000054967	Zfp647	248	236	310	247	322	360	2.8118	3.07594	4.16653	3.22895	3.54876	4.28467	0.925127	0.0402945
ENSMUSG00000041308	Sntb2	2586	2498	2793	2644	3227	3400	6.24654	6.8769	7.91872	7.1583	7.57304	8.7809	0.85602	0.0478291
ENSMUSG00000041303	Gtf3c3	471	508	563	406	525	574	2.46688	3.02993	3.42089	2.38048	2.67432	3.2166	0.442389	-0.223428
ENSMUSG00000022016	Akap11	607	762	749	293	640	584	1.64879	2.44021	2.45705	1.38374	1.66457	1.68007	0.0735094	-0.689693
ENSMUSG00000022010	Tsc22d1	4938	5023	6713	7868	9304	7453	61.8374	70.5662	102.972	113.082	109.1	96.8001	0.114707	0.381377
ENSMUSG00000022013	Dnajc15	443	556	492	684	715	546	2.11142	3.07304	2.98551	3.31726	3.32079	3.2176	0.549239	0.200283
ENSMUSG00000022019	Tdrd3	465	404	401	409	351	427	2.77256	3.61483	3.53989	3.3128	2.44307	3.29644	0.413703	-0.275105
ENSMUSG00000055612	Cdca7	3220	2913	3971	3455	4387	4307	31.9126	32.9042	45.6545	38.3726	42.2448	45.633	0.776847	0.0809467
ENSMUSG00000020527	Myo19	910	684	520	523	781	851	5.39172	4.64964	3.55812	3.43901	4.48707	5.48165	0.708605	-0.17715
ENSMUSG00000020526	Znhit3	1162	1307	1081	1393	1554	1351	27.9738	35.8392	30.1604	37.5639	36.3446	34.77	0.773236	0.0873477
ENSMUSG00000020525	Ppm1d	1906	1778	1510	1527	2221	2433	15.7929	16.8066	14.576	14.2738	17.9477	21.6514	0.899669	0.0509858
ENSMUSG00000020523	Fam114a2	2266	1630	1860	1695	2284	2435	21.3076	17.4491	20.4098	17.948	20.9796	24.8689	0.923521	-0.0376045
ENSMUSG00000020522	Mfap3	1419	1136	1279	1071	1303	1300	7.06066	6.42745	7.45117	5.95448	6.29923	6.89586	0.316183	-0.2504
ENSMUSG00000020521	Rnft1	1925	1794	2159	1841	2649	2927	10.3876	11.0293	13.5115	11.1334	13.8902	16.8842	0.645043	0.143437
ENSMUSG00000020520	Galnt10	970	1157	1697	1831	2240	1619	5.32686	6.79798	10.3834	10.6051	11.3907	8.97924	0.255652	0.394564
ENSMUSG00000059263	Usp47	1786	2349	1965	2388	2217	1940	8.28957	12.9393	10.3015	11.7016	9.97659	9.9186	0.835877	-0.077301
ENSMUSG00000013646	Sh3bp5l	926	848	1850	1702	1967	1498	7.37512	7.69296	17.2519	15.1908	15.4159	12.7538	0.449648	0.342464
ENSMUSG00000028718	Stil	1071	1407	988	1005	1006	1231	4.79287	7.28756	5.20582	5.11964	4.4415	5.97821	0.415345	-0.283265
ENSMUSG00000028719	Cmpk1	4224	3692	3958	3383	4616	3897	32.2631	32.0181	34.8041	28.8685	34.0287	31.6006	0.395976	-0.191157
ENSMUSG00000028710	Atpaf1	475	330	517	772	750	688	4.76561	3.73901	6.00491	8.69402	7.33894	7.39728	0.0720714	0.567355
ENSMUSG00000028751	Pla2g2e	185	148	126	111	117	142	5.22893	4.69949	4.10559	3.46489	3.1805	4.24809	0.246464	-0.500076
ENSMUSG00000039176	Polg	1384	1529	2293	2495	3076	2483	4.28622	5.42659	8.35173	9.30994	9.70299	8.60749	0.139675	0.450186
ENSMUSG00000039178	Tbc1d19	1320	1124	974	802	1156	1315	14.3776	13.6761	12.0741	9.57939	12.1028	15.2372	0.465737	-0.262466
ENSMUSG00000067629	Syngap1	986	663	480	432	500	390	5.8644	4.82671	2.98726	3.01992	2.67037	3.27014	0.0303214	-0.884525
ENSMUSG00000025092	Hspa12a	9868	9263	8925	10783	12053	12614	41.3542	44.2369	43.3833	50.6404	49.0806	56.5144	0.513554	0.150173
ENSMUSG00000021737	Psmd6	1188	1419	2155	2483	2682	2275	20.5644	28.0101	43.2919	48.1998	45.1268	42.1178	0.161345	0.47125
ENSMUSG00000021731	Mrps30	1639	1798	1727	1703	1959	1905	11.8627	14.8273	14.4969	13.8125	13.779	14.736	0.743826	-0.0785605
ENSMUSG00000021733	Slc4a7	864	1161	1151	1177	1020	911	2.55146	3.93828	3.9697	3.89489	2.93407	2.88101	0.566375	-0.203286
ENSMUSG00000021738	Atxn7	500	463	553	548	642	580	1.75302	1.84829	2.24703	2.1613	2.19628	2.40794	0.897536	0.0387642
ENSMUSG00000035873	Pawr	666	434	605	601	793	709	9.16981	6.80367	9.65789	9.26274	10.6078	10.436	0.761837	0.112818
ENSMUSG00000035877	Zhx3	784	691	758	828	1113	991	2.06788	2.92366	2.72476	2.44471	3.20666	3.53449	0.407207	0.200622
ENSMUSG00000116895	Gm3435	115	123	148	169	221	225	1.63059	1.9941	2.45804	2.68943	3.08106	3.46688	0.156162	0.484653
ENSMUSG00000035878	Hykk	61	93	62	29	38	39	0.284096	0.493254	0.334066	0.149996	0.16983	0.19138	0.0205922	-1.22238
ENSMUSG00000052934	Fbxo31	970	747	915	941	976	956	5.96076	5.24507	6.06822	6.3083	5.3324	6.05187	0.867407	-0.0547289
ENSMUSG00000022837	Iqcb1	263	255	249	240	279	326	2.65653	2.61944	2.95429	2.77225	2.64898	3.5198	0.905818	-0.0484057
ENSMUSG00000022836	Mylk	882	728	684	357	466	549	2.72379	2.55556	2.4391	1.23674	1.39834	1.81224	0.000643136	-0.936371
ENSMUSG00000022833	Ccdc14	312	246	207	199	272	304	1.82497	1.67302	1.43006	1.30045	1.57344	1.92096	0.691284	-0.179904
ENSMUSG00000039824	Myl6b	273	247	209	157	158	154	6.38715	6.58304	5.66754	4.10741	3.59001	3.83738	0.00972723	-0.822618
ENSMUSG00000039826	Trub2	733	797	1115	1242	1606	1141	5.18008	7.0548	8.88657	9.31109	10.4349	8.66412	0.181818	0.409347
ENSMUSG00000039828	Wdr70	1073	1334	1033	1149	1418	1355	12.6554	17.7747	14.6331	16.1309	17.688	17.5411	0.991281	-0.00405684
NewGene_323	NewGene_323	129	163	710	401	710	179	3.63902	5.23298	23.2498	12.6692	19.4773	5.39618	0.911345	0.193291
ENSMUSG00000051671	Coa6	577	601	840	1381	1342	669	18.5276	22.0217	31.3526	49.7713	42.1053	23.0112	0.203351	0.579331
ENSMUSG00000070348	Ccnd1	3220	2951	3749	1246	1842	1629	20.6823	21.6024	27.9293	8.96566	11.4952	11.187	9.24924e-13	-1.26487
ENSMUSG00000020069	Hnrnph3	1235	978	620	618	714	919	14.6074	14.2787	9.58797	8.902	9.49916	11.8477	0.233545	-0.530057
ENSMUSG00000020063	Sirt1	439	534	482	442	563	448	2.69844	3.7681	3.42903	3.09666	3.38287	2.94407	0.508936	-0.193297
ENSMUSG00000020064	Herc4	814	819	989	946	1061	846	5.08785	5.77663	7.04448	6.52546	6.34129	5.58828	0.847616	-0.0597999
ENSMUSG00000030960	Eef1akmt2	167	214	209	291	250	242	3.94564	5.73975	5.73395	7.19808	5.60147	5.85225	0.549239	0.234541
ENSMUSG00000030966	Trim21	241	191	193	182	281	294	2.06849	1.86541	1.91908	1.75339	2.34736	2.71313	0.871279	0.077271
ENSMUSG00000030967	Zranb1	906	783	998	1212	1249	948	4.52096	4.50971	5.80393	6.81274	6.28444	5.49507	0.602184	0.165284
ENSMUSG00000030965	Abraxas2	617	393	485	462	613	690	5.2199	3.7272	4.66757	4.29223	4.93936	6.14506	0.921373	0.0468573
ENSMUSG00000031969	Acad8	442	496	834	738	917	674	3.83874	5.02484	8.15534	7.25093	8.18849	7.05145	0.608809	0.21743
ENSMUSG00000070699	Sars2	346	296	333	306	407	391	4.9682	4.59923	4.9682	4.41468	5.10213	5.56968	0.975629	-0.0120203
ENSMUSG00000004105	Angptl2	4375	3575	3252	3148	4045	4505	31.5315	29.3061	27.136	25.3777	28.2811	34.6483	0.698362	-0.132879
ENSMUSG00000070697	Utp3	2168	2452	1837	1749	2094	2934	31.9682	41.1998	31.4251	28.8938	30.006	46.2475	0.771497	-0.12395
ENSMUSG00000004100	Ppan	2142	1892	1469	1294	1507	1549	30.8562	31.0174	24.5031	20.8472	21.0623	23.8167	0.0706447	-0.533081
ENSMUSG00000096433	Zfp994	316	300	254	243	213	197	1.5509	1.68203	1.448	1.33626	1.01633	1.03397	0.087655	-0.593929
ENSMUSG00000033703	Fuk	277	300	488	532	591	484	1.72105	2.12183	3.53111	3.71766	3.55332	3.22623	0.264991	0.419871
ENSMUSG00000033701	Acbd6	1903	1862	2185	2496	2564	2460	11.8728	12.8146	19.3833	19.1727	17.3401	14.7108	0.482614	0.158915
ENSMUSG00000033706	Smyd5	1421	1403	1534	1438	1529	1434	13.7269	15.4438	17.1945	15.5694	14.3493	14.8093	0.439114	-0.167785
ENSMUSG00000033705	Stard9	591	678	654	549	654	603	0.922012	1.33862	1.98125	1.02709	1.18953	1.69996	0.240805	-0.278369
NewGene_589	NewGene_589	83	49	107	100	115	50	3.50345	2.33035	5.31394	4.72435	4.85425	2.29705	0.976951	-0.026625
ENSMUSG00000037466	Tedc1	490	601	1125	1086	1315	946	3.63483	5.13344	8.59285	8.1161	8.32484	6.56644	0.354766	0.4229
ENSMUSG00000037465	Klf10	1764	1717	1753	2024	2855	3129	13.9477	15.5507	16.1032	18.0997	22.0569	26.53	0.106183	0.418927
ENSMUSG00000037461	Ints7	2372	2423	2331	2568	2855	3070	10.9126	12.673	12.365	12.9815	12.9114	14.9133	0.79812	0.0668522
ENSMUSG00000001123	Lgals9	8246	8946	5374	4111	5136	5724	130.307	161.124	96.7502	71.53	78.852	96.6923	0.0173401	-0.791911
ENSMUSG00000031708	Tecr	17226	17685	11660	12046	14153	14749	361.956	423.262	280.49	282.501	284.817	327.82	0.249628	-0.381856
ENSMUSG00000031706	Rfx1	712	605	547	542	714	653	4.1052	3.99216	3.6739	3.49708	3.99024	4.02804	0.611935	-0.161354
ENSMUSG00000031701	Dnaja2	6099	5735	5507	5676	6803	7223	50.1996	53.7921	52.5766	52.3519	54.4032	63.5527	0.98435	-0.00602322
ENSMUSG00000031700	Gpt2	3661	3984	5253	3625	4620	4175	24.1784	29.9741	40.238	26.8306	29.6738	29.4796	0.35474	-0.238412
ENSMUSG00000031703	Itfg1	2582	3062	2844	3431	4118	4162	18.7617	25.3597	23.9665	27.9382	29.0743	32.3326	0.213999	0.275618
ENSMUSG00000023009	Nckap5l	223	193	162	129	170	156	1.10092	1.08356	0.924863	0.712762	0.814037	0.823562	0.139262	-0.541472
ENSMUSG00000023008	Fmnl3	1557	1274	1843	1660	2219	1985	8.54014	7.88416	11.7455	10.1881	11.711	11.5264	0.62582	0.140357
ENSMUSG00000023004	Tuba1b	98372	110131	106854	106118	122307	103919	1356.06	1730.07	1708.5	1639.28	1638.15	1531.41	0.615478	-0.110843
ENSMUSG00000023007	Prpf40b	531	427	485	458	599	562	4.27915	4.4192	5.17201	4.1675	4.49731	5.43612	0.944397	-0.0252501
ENSMUSG00000026032	Ndufb3	416	542	1528	2574	2790	892	13.0858	19.4381	55.7854	90.8289	85.3588	30.0204	0.286186	1.17664
ENSMUSG00000026031	Cflar	1098	1212	1391	1562	1404	1253	4.82203	8.11992	8.57608	10.0581	8.28569	7.42425	0.967197	0.0168315
ENSMUSG00000026037	Orc2	886	1250	1240	1186	1242	1189	6.01845	9.59961	9.78694	8.95477	8.13492	8.84882	0.818011	-0.0806928
ENSMUSG00000026036	Nif3l1	1161	1076	1515	1396	1784	1545	7.55291	7.97898	11.5835	10.2706	11.3751	10.8132	0.593043	0.148323
ENSMUSG00000026035	Ppil3	799	858	1222	1542	1641	1235	17.8561	21.5511	30.749	41.0146	36.4975	27.0872	0.162542	0.443362
ENSMUSG00000026034	Clk1	1763	2019	1274	1575	1292	1578	23.976	31.5294	20.2347	24.184	17.1296	23.0182	0.341167	-0.367541
ENSMUSG00000026039	Sgo2a	1257	1709	837	1012	909	1108	6.11447	9.47312	4.72106	5.51184	4.29433	5.75812	0.241298	-0.517233
ENSMUSG00000034285	Nipsnap1	1427	1730	2143	2138	2661	2384	17.8131	24.6027	31.1179	29.913	32.2479	31.7834	0.348723	0.255163
ENSMUSG00000000957	Mmp14	23173	20331	21693	24121	29470	27719	214.89	214.434	233.039	250.832	264.896	274.26	0.541739	0.129264
ENSMUSG00000073633	Fbxo36	397	338	188	230	252	278	10.5814	10.2584	5.80828	6.87194	6.52896	7.90822	0.330573	-0.477686
ENSMUSG00000073639	Rab18	1841	2245	3075	3140	3459	2712	6.78821	9.48547	13.2728	12.9738	12.4563	10.6917	0.556708	0.203242
ENSMUSG00000049553	Polr1a	1842	1618	1553	1506	1750	1815	4.80672	4.85068	4.70999	4.46364	4.47241	5.07059	0.508676	-0.17295
ENSMUSG00000049550	Clip1	2730	3134	2217	2803	2791	3230	11.3728	16.0378	10.2217	12.9702	11.4059	13.971	0.877712	-0.0604695
ENSMUSG00000069678	Pcgf1	641	575	626	583	680	617	17.8007	18.0675	20.2962	17.9369	17.9507	17.8281	0.524289	-0.15728
ENSMUSG00000046269	Usp27x	192	150	130	172	156	158	1.37136	1.21875	0.956885	1.30447	1.09096	0.957535	0.778471	-0.140624
ENSMUSG00000040428	Plekha4	122	99	126	83	70	69	1.26617	1.02857	1.33271	0.853502	0.703305	0.694096	0.0502637	-0.818019
ENSMUSG00000022350	Washc5	7939	7781	5848	6279	6210	6593	47.3581	52.8628	40.4936	41.9141	35.9849	41.9849	0.221809	-0.363626
ENSMUSG00000022351	Sqle	18270	17661	20247	18370	22032	20044	159.403	175.337	205.127	179.541	186.811	187.076	0.685798	-0.0803009
ENSMUSG00000022354	Ndufb9	2446	3274	6050	9265	9238	4889	83.4719	127.315	239.466	354.327	306.324	178.373	0.0987904	0.829488
ENSMUSG00000022358	Fbxo32	268	337	391	386	457	354	0.920887	1.32136	1.56181	1.48795	1.52832	1.29989	0.833142	0.0823776
ENSMUSG00000022359	Wdyhv1	583	669	875	1016	1239	1110	10.1948	13.8501	18.2809	20.3881	21.8462	21.7943	0.0678442	0.479767
ENSMUSG00000034868	Myl12b	8479	11376	9660	12351	15417	14098	95.1013	145.444	125.623	155.32	167.942	168.97	0.21163	0.313009
ENSMUSG00000034863	Ano8	1166	1331	1465	1311	1635	1525	7.6637	9.96666	11.1693	9.66095	10.4398	10.7135	0.969189	-0.0124612
ENSMUSG00000034867	Ankrd27	1116	1251	1345	1097	1485	1408	6.3983	8.12329	9.13655	7.09416	8.23131	8.76647	0.750148	-0.0864709
ENSMUSG00000037960	Card19	1258	1466	1138	2632	2444	2236	37.5714	49.9069	39.4279	88.1376	70.9575	71.4261	0.00458341	0.739378
ENSMUSG00000045795	Whamm	792	620	403	394	666	661	6.19569	5.61541	3.65347	3.45002	5.09445	5.53861	0.561565	-0.288596
ENSMUSG00000079685	Ulbp1	5829	7867	7851	6560	6307	5361	26.4158	40.2342	38.6596	30.5065	26.0152	24.6125	0.143721	-0.417435
ENSMUSG00000006241	Ccdc159	82	110	81	80	104	74	1.2767	1.97427	1.64231	1.39674	1.685	1.2319	0.588141	-0.276318
ENSMUSG00000042211	Fbxo38	1033	1229	882	871	1146	1160	5.65402	7.66597	5.59756	5.34336	6.09256	6.78691	0.589048	-0.182516
ENSMUSG00000042210	Abhd14a	180	346	506	643	698	452	3.68018	8.06576	11.8081	14.4129	14.1697	9.72726	0.232688	0.627699
ENSMUSG00000042213	Zfand4	352	318	535	469	519	398	2.7036	3.0086	4.86206	4.10299	3.90295	3.56282	0.95658	0.0273312
ENSMUSG00000042215	Bag2	1476	1326	1535	1439	1762	1414	19.0585	19.5148	23.0508	20.837	22.1993	19.8377	0.695802	-0.0977241
ENSMUSG00000042216	Sgsm1	290	309	406	247	307	393	1.53478	2.01087	3.14911	1.69391	1.81551	2.08421	0.480719	-0.26905
ENSMUSG00000045248	Med26	435	467	524	572	655	561	3.48178	4.25831	4.86685	5.13307	5.09695	4.80101	0.59621	0.142674
ENSMUSG00000032425	Zfp949	387	301	330	250	322	269	2.91814	2.61417	3.21931	2.10084	2.27869	2.30966	0.113104	-0.467266
ENSMUSG00000032423	Syncrip	5932	7736	5068	4968	5467	5746	23.8152	31.7134	27.0038	28.0292	26.0386	27.238	0.202875	-0.403361
ENSMUSG00000032422	Snx14	1187	931	913	1033	1206	1303	9.16924	8.23019	8.16957	8.97505	9.10471	10.8195	0.928121	0.0343536
ENSMUSG00000090272	Mndal	65	72	39	11	22	33	0.766676	2.2162	0.535924	0.145614	0.243902	0.4079	0.0239762	-1.6256
ENSMUSG00000031143	Ccdc22	1315	1139	1575	1376	1670	1431	13.4194	13.2507	18.6469	15.7429	16.5598	15.6119	0.922139	-0.0312772
NewGene_533	NewGene_533	24	41	10	34	50	64	0.335181	0.606985	0.145149	0.560422	0.693812	0.936799	0.404828	0.768041
NewGene_7245	NewGene_7245	643	581	952	688	780	939	2.02563	2.08398	3.47898	2.42764	2.38772	3.16318	0.947078	-0.0308434
ENSMUSG00000041548	Hspb8	5860	7461	7949	11202	13487	11578	77.5204	112.485	121.984	166.079	173.376	163.759	0.00501328	0.58475
ENSMUSG00000019173	Rab5c	10400	10280	9473	11423	12322	12229	130.047	146.692	137.581	160.225	149.826	163.672	0.791149	0.0684559
ENSMUSG00000024592	C330018D20Rik	31	159	174	208	264	206	1.00875	2.39367	2.13443	2.35717	2.64542	2.25875	0.356784	0.718995
ENSMUSG00000024593	Megf10	30	64	61	78	58	85	0.094353	0.231759	0.223354	0.278238	0.180078	0.287193	0.624203	0.344199
ENSMUSG00000024590	Lmnb1	4409	4146	4978	3476	4360	4417	37.2605	39.9301	48.79	32.9159	35.799	39.903	0.102888	-0.330333
ENSMUSG00000000168	Dlat	3669	3599	4344	5200	5958	5142	21.846	24.4163	29.9979	34.695	34.4685	32.7315	0.12061	0.306591
ENSMUSG00000024594	Prrc1	1482	1544	1792	1739	2053	1756	7.41237	8.80356	10.3981	9.75165	9.97978	9.39327	0.945707	0.019242
ENSMUSG00000026456	Cyb5r1	3417	2819	5278	4748	5750	3843	41.2869	38.6659	73.5692	63.4353	70.9745	52.7244	0.747798	0.140425
ENSMUSG00000039137	Whrn	631	423	394	336	357	469	4.41479	3.77445	3.052	3.06927	2.38314	3.51509	0.209797	-0.507165
ENSMUSG00000041895	Wipi1	1148	1313	1264	1248	1441	1516	10.9826	13.7199	14.8816	13.4929	14.8167	15.6074	0.971823	-0.0118889
ENSMUSG00000041890	Git2	4537	3887	2984	2685	3353	3823	27.2975	27.7106	23.2873	16.9926	19.8615	24.3976	0.227574	-0.407447
ENSMUSG00000041891	Lman1	4182	3845	4166	3871	4440	4371	30.0623	32.6345	34.9335	31.6738	31.6259	34.7094	0.526898	-0.129217
ENSMUSG00000047497	Adamts12	230	316	312	256	302	303	0.643772	1.00556	1.0104	0.801039	0.82038	0.904745	0.608936	-0.180483
ENSMUSG00000056724	Nbeal2	84	86	58	68	92	103	0.227836	0.26589	0.18075	0.207236	0.242728	0.295621	0.991638	0.00707014
ENSMUSG00000014837	4931428F04Rik	367	326	428	327	293	274	2.63742	2.84632	3.9426	2.72619	2.02741	2.07655	0.108618	-0.498954
ENSMUSG00000000838	Fmr1	3802	4555	4080	4240	4272	4144	21.0229	28.8492	26.3269	26.3936	23.3282	24.8838	0.541495	-0.156931
ENSMUSG00000000295	Hddc2	479	613	653	1050	1155	772	13.4042	19.5342	21.192	32.929	31.4227	23.0976	0.0618753	0.589644
ENSMUSG00000055320	Tead1	6193	5047	4538	3706	4896	4954	16.0351	14.9515	15.6038	12.002	13.664	13.7408	0.141166	-0.415795
ENSMUSG00000000290	Itgb2	98	187	191	88	173	124	0.787643	1.71877	1.78744	0.797552	1.35532	1.07115	0.344315	-0.507427
ENSMUSG00000057182	Scn3a	113	69	75	41	48	50	0.282598	0.196976	0.216054	0.115232	0.116565	0.132657	0.032408	-1.07739
ENSMUSG00000057181	5730455P16Rik	639	686	719	655	875	728	3.42037	4.17937	4.50817	3.92798	4.50641	4.15375	0.869751	-0.0474715
ENSMUSG00000061461	Smim20	188	189	386	665	573	338	4.85768	5.61224	11.5761	19.2801	14.4715	9.30407	0.0862707	0.890688
NewGene_4204	NewGene_4204	98	87	75	81	115	89	1.33233	1.19586	1.15419	1.49589	1.46469	1.14707	0.910154	-0.0654135
ENSMUSG00000016528	Mapkapk2	3497	4407	4865	6198	7235	5806	29.4345	42.2736	47.5012	58.4645	59.1807	52.246	0.0978678	0.4084
ENSMUSG00000016526	Dyrk3	339	351	355	273	402	376	2.57026	3.03073	3.2005	2.31953	2.96206	3.04758	0.546265	-0.186977
ENSMUSG00000016520	Lnx2	951	766	687	602	762	915	5.01338	4.60222	4.19931	3.55182	3.90369	5.15335	0.447991	-0.272007
ENSMUSG00000053600	Zfp472	82	172	185	314	217	108	0.824439	1.97876	2.16631	3.57222	2.13208	1.16452	0.603674	0.388465
ENSMUSG00000053604	Rpia	699	746	1337	1213	1512	946	9.17619	11.1619	20.3663	17.8554	19.2908	13.2841	0.625913	0.224189
ENSMUSG00000059495	Arhgef12	3656	3543	3287	3849	4594	4840	8.20886	9.07104	8.52372	9.63887	9.98336	11.5624	0.540548	0.150687
NewGene_6807	NewGene_6807	141	173	103	128	104	108	1.55275	2.0061	1.3367	1.75002	1.26524	1.08644	0.341531	-0.476342
ENSMUSG00000036138	Acaa1a	229	312	682	1095	1126	563	3.11169	4.89067	10.8839	16.7615	15.0834	8.19315	0.0724187	1.02783
NewGene_3277	NewGene_3277	81	108	103	137	145	62	3.67446	5.57668	5.41694	6.97407	6.41772	3.00272	0.943919	0.0553458
ENSMUSG00000107002	0610012G03Rik	790	1255	1703	2619	2615	1686	13.1331	23.7745	32.8316	48.7979	42.2404	29.9652	0.0945783	0.716345
ENSMUSG00000051934	Spats2	2506	2411	2240	1920	2605	3082	19.4424	21.3693	20.2929	16.6919	19.6419	25.5678	0.757678	-0.107267
ENSMUSG00000037669	Ldah	1829	1119	1497	1071	1543	1519	17.3565	11.5463	16.3457	11.007	13.8234	15.462	0.3977	-0.299856
ENSMUSG00000097328	Tnfsf12	1692	1331	837	973	1025	826	28.3424	25.4358	16.3221	18.308	16.6897	14.8006	0.122107	-0.644937
NewGene_879	NewGene_879	168	233	308	362	384	320	3.43728	5.55042	7.38567	8.2668	7.62226	7.24314	0.293776	0.413873
ENSMUSG00000039715	Wdr34	277	414	637	749	750	485	3.66088	6.23769	9.78134	11.1137	9.64938	6.85405	0.408862	0.412937
ENSMUSG00000039713	Plekhg5	893	654	649	694	885	755	5.53445	4.66718	4.71535	4.88266	5.38671	5.05981	0.77174	-0.106391
ENSMUSG00000090673	Gm340	299	346	270	295	362	354	1.92124	2.53859	2.01768	2.12858	2.26159	2.43401	0.903462	-0.0489982
ENSMUSG00000015478	Rnf5	1046	1316	1359	2020	2275	1865	20.2922	29.0911	30.5717	43.9131	42.895	38.6785	0.0189532	0.544155
ENSMUSG00000015766	Eps8	5180	4518	4699	2545	3144	2924	27.2498	27.0815	29.442	14.9988	16.0667	16.4651	2.48206e-09	-0.931567
ENSMUSG00000023249	Parp3	1946	1812	1485	1418	1896	2120	20.5677	18.2679	16.144	14.6007	17.2032	21.3415	0.677882	-0.14601
ENSMUSG00000019433	Gipc1	2108	2722	3509	5141	5521	4380	33.2708	49.0105	64.344	91.0271	84.6843	73.9476	0.0191568	0.675756
ENSMUSG00000019432	Ddx39b	7863	7272	9529	9107	10869	8859	95.6542	88.4011	143.416	128.478	133.16	106.091	0.882699	0.0423514
ENSMUSG00000112449	Srp54b	769	898	965	769	712	907	5.06369	6.73901	7.3978	5.68045	4.55713	6.39066	0.285677	-0.31634
NewGene_3614	NewGene_3614	67	78	81	35	86	61	2.75953	3.70628	3.91685	1.62114	3.44859	2.7012	0.369935	-0.522179
NewGene_6224	NewGene_6224	156	179	154	135	124	137	1.6159	1.87993	2.2336	1.55837	1.29961	1.97737	0.190564	-0.485377
ENSMUSG00000050323	Ndufaf6	436	478	448	531	528	517	9.66805	12.0945	11.5189	13.1976	11.3811	12.2619	0.936033	0.0287701
ENSMUSG00000031540	Kat6a	2393	2264	1717	1714	2105	2196	6.30782	6.82064	5.29062	5.06046	5.40704	6.20892	0.373781	-0.27949
ENSMUSG00000031546	Gins4	1867	1628	1881	1751	2209	2229	33.2495	33.0403	38.8492	34.9383	38.2273	42.4331	0.964076	0.01431
ENSMUSG00000031545	Gpat4	2744	2591	3732	3332	4699	4584	12.017	12.855	18.8537	16.2562	19.9088	21.3335	0.310144	0.289177
ENSMUSG00000062175	Tgif2	228	145	232	225	314	202	1.88131	1.39748	2.24473	2.12096	2.5352	1.92769	0.839935	0.102731
ENSMUSG00000025978	Rftn2	705	690	691	524	659	719	4.62789	5.31822	5.31996	4.22271	4.19022	5.0756	0.209031	-0.323691
ENSMUSG00000021087	Rtn1	29	54	114	65	46	46	0.188961	0.402053	0.872654	0.47495	0.291588	0.324172	0.58419	-0.472547
ENSMUSG00000022191	Drosha	4666	3471	2858	2717	3290	3859	24.7826	21.0262	17.6229	16.1786	16.9873	21.9276	0.339572	-0.352321
ENSMUSG00000022193	Psmb5	1585	1864	3472	4386	4243	2464	42.4419	57.3646	108.795	132.559	111.093	70.7192	0.294318	0.519289
ENSMUSG00000022194	Pabpn1	4391	3438	2962	2312	3740	2955	94.182	80.9828	66.8577	45.7301	71.4576	67.3026	0.153112	-0.467223
ENSMUSG00000022195	6030458C11Rik	946	922	821	832	1204	1108	5.72875	6.35932	5.92066	5.6909	7.23512	7.17063	0.940694	0.0270146
ENSMUSG00000069622	Gm10273	158	102	142	149	95	571	3.36392	2.47736	3.49819	3.55384	1.96064	13.0227	0.335505	0.844583
ENSMUSG00000059142	Zfp945	710	623	624	638	753	710	2.80506	2.68724	2.84895	2.74429	2.85391	2.93697	0.764414	-0.0866802
NewGene_5758	NewGene_5758	647	568	618	436	520	707	15.5998	15.5964	17.2733	11.7829	12.1881	18.2263	0.336061	-0.328385
ENSMUSG00000029670	Ing3	583	550	451	378	511	501	4.00892	4.15571	4.54324	2.68899	3.16874	3.56089	0.211705	-0.386009
ENSMUSG00000029672	Fam3c	1543	1475	1655	1599	1727	1866	13.1276	14.379	16.3209	15.2433	14.3117	17.2169	0.913034	-0.0305869
ENSMUSG00000029674	Limk1	1050	999	951	928	1085	1089	7.51924	8.18668	7.96594	7.48327	7.59097	8.36133	0.576272	-0.140863
ENSMUSG00000029676	Pot1a	556	295	401	406	516	601	4.23963	2.56533	3.58391	3.48543	3.81939	5.11136	0.860861	0.0913804
ENSMUSG00000038145	Snrk	848	664	962	894	1064	997	5.50744	4.09921	6.03243	6.99578	5.55911	5.87096	0.82327	0.073557
ENSMUSG00000028108	Ecm1	616	511	411	144	197	215	8.67592	8.15957	6.21748	2.13193	2.47858	2.90579	4.05018e-09	-1.66703
ENSMUSG00000025358	Cdk2	2947	2889	3787	4338	5313	4389	30.6456	33.9944	45.7953	50.2997	53.8705	48.8182	0.103663	0.361409
ENSMUSG00000028101	Pias3	1064	1254	1443	1996	2390	1778	11.0213	13.166	15.0534	19.9129	21.8479	17.7864	0.0326441	0.528932
ENSMUSG00000028100	Nudt17	66	126	164	120	101	50	1.30434	2.77491	3.80073	2.51324	1.92242	1.02767	0.437207	-0.553855
ENSMUSG00000025351	Cd63	53726	87941	71468	88640	88860	76480	1215.64	2267.2	1871.33	2245.35	1956.44	1857.65	0.862939	0.0717974
ENSMUSG00000025350	Rdh5	194	281	523	585	773	471	6.15233	9.90629	19.3636	21.3087	24.589	16.0167	0.169009	0.699209
ENSMUSG00000025357	Dgka	190	134	105	67	91	123	1.60163	1.28822	1.02853	0.629188	0.751644	1.10776	0.122238	-0.810541
ENSMUSG00000028104	Polr3gl	1196	1269	851	1311	1484	1509	28.7792	27.7263	17.957	26.6545	25.7656	32.0976	0.611937	0.182337
ENSMUSG00000028107	Tars2	923	855	1271	942	1207	1020	9.42704	9.84119	15.2051	10.8638	12.1779	11.4908	0.688285	-0.127482
ENSMUSG00000028106	Rprd2	1915	1608	1342	1235	1640	1900	7.04007	6.7818	6.26394	5.13978	6.73531	7.4289	0.535559	-0.224875
ENSMUSG00000062825	Actg1	60173	67380	82032	77172	82954	58616	773.954	964.491	1235.17	1078.46	1045.47	798.085	0.732254	-0.116156
ENSMUSG00000062822	4833420G17Rik	1144	930	846	811	948	1078	10.5314	10.162	9.34673	8.86345	8.70334	11.1166	0.473288	-0.233264
ENSMUSG00000111497	Gm38431	2073	6419	1429	3289	4609	4918	11.7588	47.0979	9.40377	22.6349	29.3281	34.7933	0.909273	0.154175
ENSMUSG00000049957	Ccdc137	1134	1010	984	909	1208	913	9.87214	9.95177	9.86174	8.80965	10.1385	8.483	0.366751	-0.240435
ENSMUSG00000049950	Rpp38	322	273	330	319	383	349	7.41957	7.15676	8.80632	8.22943	8.5733	8.59981	0.995173	-0.0020485
ENSMUSG00000052214	Opa3	1460	1428	1507	1604	1957	1746	10.512	11.6775	12.6429	12.9776	13.683	13.4604	0.703601	0.0836876
ENSMUSG00000071302	2610044O15Rik8	207	195	237	252	268	193	3.02242	3.80743	3.81428	4.2743	4.00892	3.31679	0.964423	-0.0221093
ENSMUSG00000019883	Echdc1	610	766	674	679	530	555	4.10559	5.43917	5.45352	4.95698	3.49723	3.69155	0.256612	-0.388481
ENSMUSG00000019889	Ptprk	4413	4636	3609	2891	3440	4003	22.1168	26.8555	20.4255	16.2246	16.2082	21.2023	0.083332	-0.485946
ENSMUSG00000018287	Spag7	1147	1256	1312	1760	2122	2300	23.7582	29.6503	33.2007	40.8731	43.0177	54.309	0.00693219	0.547647
ENSMUSG00000018286	Psmb6	3257	4240	6119	7899	9140	5670	98.0391	145.462	213.696	266.516	267.386	182.493	0.139808	0.562432
ENSMUSG00000024758	Rtn3	17818	17279	17603	18366	24391	26103	150.582	166.524	172.652	196.507	200.426	235.925	0.430383	0.19326
ENSMUSG00000024759	Atl3	4054	4157	5283	4193	5171	4509	15.0993	17.8113	23.0849	17.6889	18.9278	18.1557	0.543992	-0.144134
ENSMUSG00000024750	Zfand5	3555	3296	4081	5731	6453	5263	30.2203	31.9134	40.4798	54.5505	53.2401	47.7896	0.0141366	0.492572
ENSMUSG00000021500	Ddx46	2371	2627	1978	1707	1690	1830	10.0281	12.6642	9.71972	8.10516	6.94266	8.27503	0.0229755	-0.602444
ENSMUSG00000021501	Caml	929	847	1036	1066	1197	964	16.137	16.78	20.8873	20.7577	20.2056	17.9072	0.96301	0.0162172
ENSMUSG00000074874	Ctla2b	27	56	60	49	53	30	0.39545	1.19338	1.21876	1.16702	1.00628	0.633596	0.71958	-0.292811
ENSMUSG00000021504	B4galt7	537	481	514	701	891	763	6.01607	6.18469	6.68381	8.83834	9.88522	9.20201	0.052601	0.429856
ENSMUSG00000036376	Abt1	429	610	876	1082	1241	858	2.31042	3.74614	5.47422	6.53589	6.49751	4.94364	0.162684	0.557354
ENSMUSG00000036275	9530068E07Rik	8702	9239	10385	10476	13071	12296	84.6661	102.444	117.093	114.211	123.495	127.824	0.445333	0.152491
ENSMUSG00000036270	Edc4	1892	1772	1841	2035	2502	2438	9.80341	10.2915	11.0534	11.7114	12.5999	13.4436	0.477011	0.152017
ENSMUSG00000036273	Lrrk2	771	1040	930	1034	892	813	2.23726	3.43981	3.13045	3.36214	2.51412	2.52222	0.626513	-0.175319
ENSMUSG00000036278	Macrod1	337	341	291	517	545	451	6.34782	7.3184	6.3575	10.9161	9.98114	9.08324	0.120052	0.456683
ENSMUSG00000022972	Cfap298	916	1320	1399	1729	1895	1539	15.3773	25.5644	27.5753	32.5622	30.9342	27.7465	0.29906	0.326183
ENSMUSG00000022973	Synj1	907	843	697	802	943	929	6.42446	3.53513	2.97179	3.29033	3.38598	3.60065	0.855337	-0.0643811
ENSMUSG00000022971	Ifnar2	1261	1460	1355	1648	1902	2117	14.9228	25.5661	17.9419	29.3454	27.4387	33.1497	0.242455	0.287973
ENSMUSG00000022974	Paxbp1	1153	1094	929	844	898	907	7.91122	7.95719	6.82542	6.28113	6.21632	6.4041	0.0820509	-0.449522
ENSMUSG00000005465	Il27ra	34	48	35	35	23	44	0.29968	0.483658	0.363568	0.353415	0.195671	0.419552	0.636823	-0.372136
ENSMUSG00000027221	Chst1	111	143	88	119	175	184	0.987691	1.45869	0.914343	1.18894	1.51885	1.75636	0.579463	0.280539
ENSMUSG00000027223	Mapk8ip1	815	966	930	1078	1183	1020	5.9797	8.07393	7.91399	8.86352	8.43116	7.99641	0.747798	0.0911226
ENSMUSG00000027224	Duoxa1	22	21	62	65	34	49	0.241324	0.292494	1.14314	1.15009	0.374241	0.828344	0.713047	0.360319
ENSMUSG00000027227	Sord	7729	8268	8515	9800	12699	12659	78.9474	96.247	100.889	112.184	126.041	138.237	0.0933238	0.329877
ENSMUSG00000040929	Rfx3	135	95	133	146	165	164	0.353693	0.286086	0.403035	0.431693	0.419518	0.458245	0.628488	0.204757
ENSMUSG00000040928	S100pbp	2302	1773	1397	1468	1766	2042	14.6298	11.2876	9.40467	9.59661	11.3998	12.1751	0.522254	-0.24882
ENSMUSG00000029994	Anxa4	7698	6305	6841	5464	8651	9467	94.664	87.0391	98.05	74.4097	105.655	119.823	0.962605	-0.0212498
ENSMUSG00000029993	Nfu1	1514	1695	1937	1845	2086	1933	38.1581	49.0415	56.7754	52.1545	51.4418	52.3576	0.983136	0.00624854
ENSMUSG00000029992	Gfpt1	2524	2790	2625	2247	2474	2362	9.71801	12.2413	11.7409	9.81957	9.27573	9.75942	0.0770037	-0.350144
ENSMUSG00000029998	Pcyox1	3970	3581	5167	5657	7779	7659	22.2126	23.0656	33.6896	35.5262	42.7457	45.8962	0.0281063	0.543265
ENSMUSG00000006464	Bbs1	469	415	329	251	365	389	2.01654	2.03389	1.63916	1.21066	1.52351	1.78868	0.198988	-0.472542
ENSMUSG00000006463	Zdhhc24	440	465	683	913	1151	742	4.13124	4.97463	7.4391	9.60407	10.4976	7.44558	0.0543509	0.639732
ENSMUSG00000073771	Btbd19	573	518	479	305	407	488	9.13774	9.12267	8.39295	5.19037	6.21588	8.08903	0.0654712	-0.582587
ENSMUSG00000073775	Kti12	1780	1754	1784	2011	2085	1710	26.2523	29.4807	30.5167	33.2284	29.8765	26.9551	0.854926	-0.0554181
ENSMUSG00000034120	Srsf2	20180	18011	20474	20561	26172	21457	259.674	263.664	308.334	298.707	329.976	295.855	0.915109	0.0275459
ENSMUSG00000034121	Mks1	41	38	108	67	70	53	0.392091	0.407229	1.19885	0.711406	0.650697	0.542501	0.877885	-0.137702
ENSMUSG00000034126	Pomt2	624	706	940	928	1038	938	3.03805	3.81579	5.17059	4.93173	4.79121	4.83046	0.564842	0.177174
NewGene_7867	NewGene_7867	1659	1684	864	1674	1754	1464	26.6714	30.857	16.1104	30.1585	27.4045	25.1632	0.97209	0.0222675
ENSMUSG00000029334	Prkg2	397	455	471	162	129	126	2.78759	3.13964	3.24128	1.13295	0.80796	1.17846	5.81598e-13	-1.83748
ENSMUSG00000029338	Antxr2	4237	3837	4396	3518	4388	4650	18.0513	18.7057	21.895	16.8675	18.3041	21.2965	0.44043	-0.178309
ENSMUSG00000046434	Hnrnpa1	12542	13034	12579	9617	11320	11588	159.026	189.404	183.941	136.095	123.917	137.769	0.0205265	-0.418696
ENSMUSG00000046432	Bex3	12775	14323	15024	21441	23166	21585	339.334	435.178	472.376	652.214	611.208	623.044	0.00754917	0.470019
ENSMUSG00000035299	Mid1	732	458	417	196	307	439	4.85015	3.57941	3.05363	1.58958	1.89773	3.19978	0.0385908	-0.974413
ENSMUSG00000035293	G2e3	726	791	694	627	603	432	2.57513	3.44658	2.98349	2.49138	2.11001	1.88606	0.0636919	-0.592542
ENSMUSG00000035297	Cops4	2952	2481	3532	2096	3973	4041	40.9772	39.2932	56.6552	32.3563	53.1647	60.2391	0.960821	-0.0257538
ENSMUSG00000042535	Gtpbp1	2517	2442	2499	2935	3425	3117	17.5951	19.4432	20.243	22.9098	23.2175	23.2585	0.421835	0.158342
ENSMUSG00000007415	Gatad1	5116	5547	5843	6115	7490	6378	49.0756	61.6191	66.3715	68.0475	71.9733	65.7997	0.681767	0.0881856
ENSMUSG00000007411	Mark3	3223	2438	3218	2756	3597	4040	26.7204	22.9816	30.6396	25.8996	28.7856	35.7733	0.918267	0.0384061
ENSMUSG00000027340	Slc23a2	1603	1331	1695	1445	2207	1940	6.04868	5.72285	7.42018	6.11055	8.09297	7.82695	0.809191	0.0778541
ENSMUSG00000078546	Zfp995	156	182	141	188	136	181	1.68015	2.25787	1.79961	2.29276	1.42985	2.09951	0.857273	-0.0976826
ENSMUSG00000075327	Zbtb2	541	542	568	471	612	622	4.05066	4.64597	5.00223	4.03228	4.49698	4.98109	0.596533	-0.144022
ENSMUSG00000075324	Fign	52	44	36	28	62	52	0.126859	0.123319	0.102212	0.076659	0.200382	0.136267	0.897221	-0.107186
ENSMUSG00000045160	Bola3	748	868	694	1201	1061	823	7.76492	12.1586	9.06168	13.9771	11.227	10.2294	0.525416	0.239203
ENSMUSG00000001150	Mcm3ap	1069	1135	1407	1263	1651	1387	3.99341	4.83538	6.09755	5.28759	5.99384	5.54017	0.823283	0.0654875
ENSMUSG00000001157	Gmcl1	1029	1012	1654	1535	1807	1534	8.37966	9.43593	15.6202	14.0107	14.2976	13.3862	0.514827	0.223515
ENSMUSG00000001156	Mxd1	521	550	446	589	741	831	2.67788	3.22467	2.66502	3.39347	3.70506	4.5704	0.310384	0.31636
ENSMUSG00000001158	Snrnp27	2575	2806	2249	3315	3633	3277	69.8591	86.668	70.7305	100.773	95.695	94.8693	0.374159	0.233606
ENSMUSG00000032212	Sltm	1899	1830	904	899	789	1032	12.3152	13.5868	6.78337	6.56888	5.07308	7.23459	0.0274053	-0.958656
ENSMUSG00000032216	Nedd4	37705	45390	31657	32614	33772	36646	164.922	226.191	160.641	159.893	143.604	171.471	0.255411	-0.344179
ENSMUSG00000032217	Rnf111	2413	2071	1561	1465	2043	2150	11.7006	11.5364	8.86562	8.01386	9.68644	11.3211	0.413531	-0.297145
ENSMUSG00000032215	Rsl24d1	2694	2252	2361	2333	2857	3027	41.9946	39.9587	42.6347	41.2743	43.9414	50.5186	0.949865	-0.0209563
ENSMUSG00000032218	Ccnb2	1034	863	1236	1072	1260	1148	16.2261	15.4167	22.4977	18.8487	19.2125	19.2493	0.929115	-0.0301934
ENSMUSG00000084989	Crocc2	157	98	114	66	87	128	0.526353	0.372914	0.443671	0.248567	0.281573	0.459857	0.275875	-0.586076
ENSMUSG00000040263	Klhdc4	536	596	696	736	950	703	6.19257	7.85312	9.33236	9.52712	10.6624	8.67791	0.486051	0.19884
ENSMUSG00000040260	Daam2	223	184	167	29	60	62	1.46774	1.39951	1.27253	0.207517	0.382646	0.433737	1.41894e-08	-2.13343
ENSMUSG00000040268	Plekha1	2754	2877	3376	2131	2778	2688	19.855	22.7977	29.6376	18.8991	19.8507	20.0534	0.0300613	-0.433558
ENSMUSG00000040269	Mrps28	557	663	1031	1100	1189	555	17.0734	23.1764	36.6821	37.8262	35.4462	18.1987	0.778235	0.166217
ENSMUSG00000024251	Thada	937	862	957	916	984	964	2.89196	3.02958	3.42623	3.16746	2.9493	3.17859	0.593075	-0.12744
ENSMUSG00000000282	Mnt	2608	1588	1472	1541	2019	1658	13.6488	9.46879	8.93559	9.03939	10.2644	9.27578	0.430523	-0.318351
ENSMUSG00000024259	Slc25a46	947	816	829	920	1078	1060	5.20394	5.14598	5.28295	5.66674	5.75493	6.2279	0.868113	0.0497468
ENSMUSG00000024258	Polr2d	595	601	1427	1334	1593	1076	14.9183	16.4396	39.9149	36.3141	37.1391	27.7508	0.389358	0.442425
ENSMUSG00000048939	Atp13a5	130	106	61	63	57	48	0.679513	0.634182	0.367525	0.369372	0.286083	0.268434	0.0806706	-1.01112
NewGene_2508	NewGene_2508	96	92	62	15	16	37	0.895268	0.980177	0.672904	0.15263	0.137647	0.3608	0.000559991	-2.07187
ENSMUSG00000059486	Kbtbd2	2340	2078	2532	1839	2322	3069	14.6676	14.8201	18.4866	12.9753	14.2208	20.6563	0.717726	-0.130427
ENSMUSG00000059482	2610301B20Rik	815	635	698	613	1004	974	9.28061	8.21409	9.1825	7.7911	11.1004	11.8153	0.864128	0.0697631
ENSMUSG00000027551	Zfp64	2092	1573	1347	1316	1483	1580	20.3498	17.3624	15.2484	14.3854	13.9962	16.4161	0.247699	-0.38699
ENSMUSG00000005107	Slc2a9	67	86	78	82	99	105	0.444348	0.646546	0.600478	0.609724	0.635249	0.746526	0.823661	0.119719
ENSMUSG00000005102	Eif2ak4	1510	1185	1401	1471	1729	1789	6.97044	6.26523	7.5272	7.66618	7.78226	8.91823	0.732747	0.0977968
ENSMUSG00000005103	Wdr1	7240	6504	6657	5713	7426	7829	56.3212	57.6461	60.0551	49.7967	56.1302	65.096	0.548597	-0.152885
ENSMUSG00000015355	Cd48	43	41	53	38	77	71	0.981814	0.927178	1.23069	0.848328	1.49889	1.53567	0.720918	0.240703
ENSMUSG00000015357	Clpx	662	805	843	1059	1023	710	5.57942	7.68531	8.25653	9.96691	8.36555	6.32085	0.816387	0.0975656
ENSMUSG00000040482	Dxo	499	634	754	750	874	692	9.66145	12.9529	16.4621	15.578	16.0226	13.9312	0.745953	0.114216
ENSMUSG00000040483	Xaf1	868	473	436	270	406	411	8.46607	5.61757	4.9339	3.15512	4.21031	4.73477	0.0372111	-0.913951
ENSMUSG00000040481	Bptf	3678	3387	2958	2669	3042	3333	10.0981	10.3868	12.3317	10.8506	9.62164	10.2032	0.194184	-0.338664
ENSMUSG00000040488	Ltbp4	112	171	129	113	149	98	0.532085	0.864344	0.66632	0.562107	0.643323	0.466921	0.404981	-0.389132
ENSMUSG00000051306	Usp42	1186	978	811	783	871	987	5.52896	5.19613	4.38346	4.09161	3.94677	4.91983	0.273519	-0.363256
ENSMUSG00000047284	Neurl4	875	926	1114	1090	1553	1248	4.09476	5.11481	6.08644	5.75903	7.03802	6.2267	0.376306	0.225634
ENSMUSG00000057229	Dmac2	520	541	478	576	563	533	7.28431	6.31248	7.11015	6.56953	6.39098	7.22408	0.856778	-0.0629713
ENSMUSG00000095463	Entpd4	274	193	274	303	394	408	1.84583	1.48193	2.12142	2.32611	2.60888	3.23695	0.253383	0.388656
ENSMUSG00000052760	A630001G21Rik	82	69	96	30	56	41	1.15678	1.29187	1.87403	0.502959	0.830226	0.690071	0.0156928	-1.15671
ENSMUSG00000052763	Zfp212	605	647	801	1050	1246	1031	5.18736	6.32038	7.96096	10.0882	10.3832	9.45147	0.0254388	0.513598
ENSMUSG00000018042	Cyb5r3	19263	15769	12663	11312	12909	13056	191.085	178.268	145.691	125.746	124.467	138.453	0.0616117	-0.548735
ENSMUSG00000018040	Rrp7a	4264	4048	4053	3954	4353	3928	24.4106	26.0634	26.3488	25.3467	23.7494	23.4421	0.334059	-0.200783
ENSMUSG00000050947	Amigo1	47	70	121	82	83	45	0.201995	0.376731	0.613948	0.545588	0.35119	0.229489	0.641751	-0.345802
ENSMUSG00000050945	Zfp438	118	122	67	107	109	160	0.880578	1.04344	0.574973	0.906336	0.787974	1.27708	0.886684	0.0989894
ENSMUSG00000025745	Hadha	4414	4313	4303	4085	5226	5596	26.3974	29.394	29.852	27.3795	30.3684	35.7789	0.992579	0.00265214
NewGene_5945	NewGene_5945	3194	3129	2326	1693	2078	2210	66.2687	73.9754	55.9651	39.3497	41.8797	49.0149	0.00692799	-0.728103
ENSMUSG00000036078	Sigmar1	3877	3779	2751	2819	3126	3531	56.7989	63.0819	46.7347	46.2691	44.4899	55.3003	0.30844	-0.327666
ENSMUSG00000053411	Cbx7	438	436	418	489	517	493	3.29655	3.83555	3.7243	4.22735	3.8708	4.14137	0.929355	0.0298382
ENSMUSG00000036073	Galt	713	598	411	459	588	582	9.99095	9.50478	6.90756	7.40478	8.37746	8.67466	0.495613	-0.280171
ENSMUSG00000002346	Slc25a42	308	270	224	265	297	358	2.31227	2.31272	1.95049	2.22975	2.16598	2.87575	0.988137	0.00711268
ENSMUSG00000002345	Borcs8	470	659	713	1003	1109	806	13.6966	21.9359	23.5858	32.3498	31.2209	25.0561	0.137211	0.483529
ENSMUSG00000071528	Usmg5	1649	1386	1452	3142	3144	1539	116.151	111.25	118.664	248.03	215.179	115.914	0.142052	0.622211
ENSMUSG00000055817	Mta3	2241	1802	1175	1235	1412	1689	29.1727	25.1654	17.4516	17.0735	18.1103	21.9656	0.264971	-0.464438
ENSMUSG00000060923	Acyp2	121	111	205	188	275	188	3.34768	3.51894	6.59551	5.85345	7.42583	5.57821	0.402301	0.390692
ENSMUSG00000037032	Apbb1	762	752	1193	1134	1422	1005	6.75692	7.14763	12.2729	11.3645	12.2777	9.45862	0.554719	0.215525
ENSMUSG00000020923	Ubtf	8446	7866	8238	7097	9044	10393	65.7805	56.0889	59.4087	60.3994	54.1151	81.6758	0.795196	-0.0786369
ENSMUSG00000020922	Lsm12	6368	6422	3597	3499	4131	4276	67.8141	77.9337	44.434	41.752	42.7384	48.674	0.0763194	-0.660292
ENSMUSG00000020921	Tmem101	414	568	795	836	1022	783	6.31666	9.87426	14.0638	14.2977	15.1539	12.7727	0.296576	0.392945
ENSMUSG00000020926	Adam11	35	27	49	38	63	39	0.160747	0.140394	0.265144	0.195276	0.285649	0.192184	0.859259	0.143473
ENSMUSG00000020925	Ccdc43	1241	981	1279	948	1545	1661	12.593	11.348	15.0615	10.7835	15.2573	18.041	0.908446	0.0502738
ENSMUSG00000014606	Slc25a11	3351	4100	4709	5731	6380	5258	47.5335	65.7622	77.2886	90.4445	87.4555	79.4522	0.189714	0.334104
ENSMUSG00000020929	Eftud2	5877	5437	6253	5577	7214	7092	42.4781	44.7829	52.4142	45.1713	50.657	54.7918	0.97129	-0.0107177
ENSMUSG00000030029	Lrig1	1951	1857	2182	2150	2449	2448	9.46618	10.2684	12.275	11.6917	11.5505	12.6916	0.83617	0.0508998
ENSMUSG00000109324	Prmt1	5448	7833	9308	8567	9892	7474	73.6151	120.833	142.788	135.252	134.723	107.112	0.966484	0.0197218
ENSMUSG00000048076	Arf1	18740	21594	26315	29894	34922	30107	243.611	326.112	400.931	431.695	439.379	424.299	0.158832	0.328635
ENSMUSG00000039501	Znfx1	648	665	755	727	843	903	2.15693	2.51992	3.00452	2.70902	2.72601	3.21192	0.797423	0.0736127
ENSMUSG00000048078	Tenm4	1199	1064	1071	159	289	268	2.42555	2.5376	2.68236	0.438086	0.61001	0.62295	2.1325e-25	-2.42292
ENSMUSG00000039509	Nup133	2062	2440	2759	2466	3241	2477	8.53011	11.4984	13.236	11.43	13.0259	10.9519	0.965585	-0.0155171
ENSMUSG00000056899	Immp2l	119	203	262	342	323	203	2.88764	4.88698	6.56017	8.66325	6.82636	4.57452	0.456953	0.404675
ENSMUSG00000021326	Trim27	1446	1576	2302	2350	2627	2085	8.98155	13.543	24.5994	22.9055	15.4553	13.5876	0.47988	0.231717
ENSMUSG00000022781	Pak2	5752	5690	6624	6031	7543	6978	24.0697	27.1335	32.1516	28.2855	30.6712	31.2184	0.996262	-0.0010854
ENSMUSG00000022787	Wdr53	378	404	578	728	885	768	6.63408	8.46442	12.3733	14.5805	15.9501	16.9709	0.022433	0.627303
ENSMUSG00000022789	Dnm1l	1690	1782	1281	1308	1394	1462	10.5111	12.3621	9.18339	8.93109	8.34862	9.6656	0.209797	-0.381148
ENSMUSG00000023781	Hes7	54	63	69	64	64	75	0.706687	0.939279	1.05668	0.941142	0.816396	1.0588	0.934853	-0.0535364
ENSMUSG00000070953	Rabepk	846	899	947	1073	1164	1070	7.77976	9.74542	9.92122	9.85098	10.6802	11.1102	0.633522	0.113945
ENSMUSG00000028809	Srrm1	11493	8119	5323	5025	5876	7201	74.9655	60.2951	40.3154	36.3138	36.717	49.5064	0.123992	-0.661286
ENSMUSG00000028800	Hdac1	6047	6579	5648	5848	7554	9205	71.2816	88.3806	77.2315	77.2601	86.5308	116.009	0.743364	0.112922
ENSMUSG00000028807	Zbtb8a	792	779	694	702	827	857	8.19789	9.18004	8.32965	8.13605	8.3176	9.47495	0.691513	-0.115339
ENSMUSG00000022438	Parvb	2715	2242	2535	2974	3272	2883	17.2353	16.2179	18.6701	21.1559	20.1807	19.5967	0.696285	0.100841
ENSMUSG00000022433	Csnk1e	3893	2942	2435	2585	3342	3198	33.8771	28.951	24.2622	25.0566	28.2573	29.7468	0.53742	-0.221099
ENSMUSG00000011958	Bnip2	3201	3201	3883	3414	4231	3523	34.5895	40.6613	48.1367	43.8751	44.0256	45.3557	0.7911	-0.0668466
ENSMUSG00000022437	Samm50	3406	3583	5092	5398	6804	5171	17.678	21.1927	30.6518	31.396	34.3136	28.6933	0.229345	0.342019
ENSMUSG00000022436	Sh3bp1	1525	1373	596	711	694	1245	15.4925	15.9503	7.03888	8.06748	6.83842	13.5872	0.307079	-0.59685
ENSMUSG00000022434	Fam118a	952	851	1323	893	1465	999	9.08277	9.24362	14.6396	9.61174	13.6989	10.3903	0.827808	-0.0900921
ENSMUSG00000036854	Hspb6	6939	6679	2863	2561	2697	3241	122.321	134.165	58.5393	50.5816	46.1934	61.059	0.00880646	-1.15496
ENSMUSG00000042737	Dpm3	421	550	673	1136	1000	376	25.0055	31.1207	41.272	75.6616	57.7516	23.8478	0.462304	0.446772
ENSMUSG00000036850	Mrpl41	1150	1736	1048	1591	1627	1676	36.6149	62.2314	37.9629	55.6382	49.5674	55.7268	0.772353	0.125738
ENSMUSG00000025784	Clec3b	53	55	57	4	17	23	1.26483	1.50118	1.58112	0.099523	0.389876	0.583287	0.00420658	-2.1173
ENSMUSG00000025785	Exosc7	405	482	772	886	1154	744	9.2269	12.5161	20.4123	22.6433	25.5746	18.1365	0.146628	0.567224
ENSMUSG00000025786	Zdhhc3	3824	3986	4695	4699	5572	5256	18.3225	19.9942	23.1577	22.7551	22.1347	24.0705	0.547598	0.12817
ENSMUSG00000025781	Atp5c1	11268	17185	18137	24411	28447	22186	247.934	420.369	441.565	578.303	570.731	500.948	0.0955774	0.505481
ENSMUSG00000025782	Taf3	1406	1461	857	996	1225	1333	7.05396	8.35233	4.97004	5.66777	5.98002	7.15694	0.518585	-0.267284
ENSMUSG00000023066	Rttn	349	413	428	334	339	404	1.15265	1.55219	1.64016	1.23514	1.0885	1.42437	0.284391	-0.324341
ENSMUSG00000049858	Suox	557	639	561	616	744	757	5.35697	7.00387	6.25102	6.63639	6.94833	7.77727	0.800817	0.0786291
ENSMUSG00000035505	Cox18	953	956	939	1004	1101	1068	17.4102	19.9314	20.1311	20.6088	19.6271	20.9563	0.917092	-0.0295117
ENSMUSG00000035504	Reep6	780	351	156	83	131	153	8.7955	4.48973	2.03186	1.03095	1.43439	1.83574	0.00145996	-2.02798
ENSMUSG00000020493	Prr11	3909	2997	2234	1805	2198	2251	24.557	21.4553	16.2806	12.7059	13.4132	15.1175	0.025894	-0.745183
ENSMUSG00000020492	Ska2	1016	1117	1143	1158	1227	1140	8.0324	10.0642	10.4832	10.2586	9.43172	9.64011	0.77152	-0.076543
ENSMUSG00000020491	2810021J22Rik	137	166	205	126	160	226	0.849554	1.17537	1.47684	0.876484	0.962362	1.52041	0.738681	-0.172854
ENSMUSG00000020496	Rnf187	6886	7588	12051	13870	14439	10855	85.1606	106.738	172.323	191.605	172.949	143.055	0.275875	0.39205
ENSMUSG00000020495	Smg8	1458	1639	1408	1708	2063	2324	10.8841	13.9452	12.1878	14.2858	14.9905	18.5482	0.368747	0.244969
ENSMUSG00000033904	Ccp110	461	671	627	544	618	423	2.11651	3.38646	2.97723	3.12364	2.8355	2.10591	0.351759	-0.334664
ENSMUSG00000033900	Map9	92	115	100	85	91	80	0.352514	0.505555	0.444765	0.36429	0.340433	0.328573	0.296513	-0.447434
ENSMUSG00000028378	Ptgr1	1448	1384	2609	2788	3377	2627	15.1487	16.5011	31.6608	32.6865	34.3325	29.3861	0.158327	0.517844
ENSMUSG00000033902	Mapkbp1	654	567	518	579	699	931	2.2608	2.23309	2.07857	2.24539	2.34949	3.44126	0.700388	0.152993
ENSMUSG00000033909	Usp36	1667	1293	1391	1071	1387	1433	7.08195	6.2594	7.13898	5.09593	5.72074	6.50548	0.192463	-0.353837
ENSMUSG00000020142	Slc1a4	3244	3081	3536	2619	3347	3200	20.0305	21.6301	25.2713	18.0558	20.0388	21.0045	0.123484	-0.2941
ENSMUSG00000018565	Elp5	2479	2910	3438	4331	4759	4340	43.5886	59.026	68.6641	87.9649	81.877	81.7047	0.0615028	0.425857
ENSMUSG00000018567	Gabarap	28957	48317	32067	45242	46722	42464	554.581	979.25	700.657	939.268	853.888	898.907	0.792999	0.111112
ENSMUSG00000039081	Zfp503	415	342	271	507	500	403	2.36067	2.21612	1.78642	3.23596	2.76366	2.45082	0.50695	0.269419
ENSMUSG00000039086	Ss18l1	98	102	145	81	216	119	0.542178	0.638116	0.928201	0.496092	1.161	0.699156	0.936446	0.0587387
ENSMUSG00000039087	Rreb1	893	1043	863	973	1102	1028	2.64001	3.55567	2.91824	3.16784	3.25125	3.27394	0.902569	-0.0401134
ENSMUSG00000052407	Ccdc171	85	88	85	70	51	80	0.443785	0.523181	0.534996	0.410463	0.261424	0.57595	0.30256	-0.53356
ENSMUSG00000052406	Rexo4	1101	924	1009	902	1346	1405	11.6773	11.199	12.3598	10.6347	13.8582	15.9698	0.845204	0.071209
NewGene_8031	NewGene_8031	598	747	701	661	596	678	4.03385	5.56361	5.61065	4.74905	3.88766	5.45025	0.398109	-0.257449
ENSMUSG00000039089	L3mbtl3	1944	1928	2042	1956	2353	2464	10.2857	11.5427	12.4824	11.5284	12.0141	13.986	0.977841	0.00804895
NewGene_8035	NewGene_8035	3362	3774	5537	5856	7515	6166	43.8705	56.1284	83.8089	85.6329	95.2951	86.0281	0.131916	0.443114
ENSMUSG00000026608	Kctd3	1304	1235	1740	1633	1932	1710	8.40311	9.15838	12.9443	11.9176	12.191	11.5496	0.67168	0.121006
ENSMUSG00000058447	Gm26920	83	66	81	53	86	102	0.837253	0.758944	0.945334	0.599135	0.844174	1.09331	0.839935	-0.128242
ENSMUSG00000058446	Znrf2	974	834	1367	1287	1732	1212	3.97262	3.87879	6.47128	5.88724	6.86756	5.28803	0.51144	0.230278
ENSMUSG00000058444	Map2k5	979	846	1249	1263	1585	1370	10.175	10.0172	15.059	14.7195	16.0154	15.2241	0.316332	0.273143
ENSMUSG00000058443	Rpl10-ps3	1826	1078	3210	2587	6352	1929	57.1028	38.4227	116.459	90.6727	193.075	64.4984	0.548656	0.626309
ENSMUSG00000058440	Nrf1	1371	1025	1539	1466	1861	1709	13.8873	9.29093	14.9302	14.2877	13.7061	19.2927	0.568014	0.170911
ENSMUSG00000073982	Rhog	1652	1989	1610	1771	2096	2175	31.2697	42.903	35.3378	37.559	38.5492	44.0108	0.975369	0.0114405
ENSMUSG00000024493	Lars	1446	1970	1877	1516	1587	1391	9.00989	13.9873	13.5657	10.5845	9.60452	9.26306	0.119069	-0.417233
ENSMUSG00000073987	Ggh	287	452	603	566	748	678	3.49727	6.28754	8.54526	7.74569	8.88277	8.86088	0.343074	0.388032
ENSMUSG00000024498	Tcerg1	4205	3730	2478	2335	2661	3200	24.4818	24.787	16.6329	15.1766	14.9837	19.8194	0.14086	-0.541504
NewGene_290	NewGene_290	534	435	471	406	583	561	3.74589	4.19454	4.06271	3.0091	3.67563	4.47733	0.800329	-0.0893416
NewGene_5213	NewGene_5213	44	183	369	321	448	182	0.635514	3.06362	6.31147	5.30726	6.42249	2.86191	0.593043	0.505523
ENSMUSG00000033016	Nfatc1	879	766	558	725	833	969	4.60417	4.52476	3.33439	4.23271	4.18612	5.4185	0.994339	0.00333055
ENSMUSG00000033014	Trim33	2366	2562	1907	2217	2108	2120	8.07585	10.1762	7.90749	8.10278	6.6102	7.46573	0.382769	-0.269214
NewGene_740	NewGene_740	144	140	109	112	124	115	4.26615	4.11302	3.28832	3.25486	3.24701	3.09037	0.398362	-0.353384
ENSMUSG00000059316	Slc27a4	1220	1319	1699	1889	2156	1808	7.22837	8.9036	11.679	12.5457	12.4115	11.4496	0.270126	0.285758
ENSMUSG00000005698	Ctcf	2733	3088	3049	3219	3369	3324	17.3619	22.3556	22.4657	22.9169	20.7933	22.5699	0.938376	-0.0219524
ENSMUSG00000005699	Pard6a	347	371	532	561	628	566	6.70401	8.05574	11.8032	12.0347	11.752	11.6635	0.325724	0.312249
ENSMUSG00000004568	Arhgef18	1158	1230	1496	1418	1862	1705	5.27855	6.38691	7.90815	7.2387	8.2462	8.30688	0.479983	0.172728
ENSMUSG00000004565	Pnpla6	303	203	305	334	455	314	1.84699	1.31621	2.02602	2.16629	2.51524	1.90884	0.513036	0.25417
ENSMUSG00000004567	Mcoln1	2037	1930	1740	2506	3030	3006	23.8864	25.6804	23.8033	33.1078	34.4524	37.6835	0.0830223	0.390157
ENSMUSG00000004562	Arhgef40	1539	1627	1812	1779	2201	1935	7.80185	9.76186	9.42729	9.97821	11.0652	11.4005	0.797513	0.0618154
ENSMUSG00000047045	Tmem164	2834	2728	4652	3769	5018	3875	15.1234	15.3329	25.2318	20.0969	22.7647	19.3602	0.740599	0.129029
ENSMUSG00000047044	D030056L22Rik	925	933	1709	2172	2491	1643	13.3323	15.3996	28.7386	35.2367	34.9219	25.3355	0.0956658	0.649944
ENSMUSG00000029810	Tmem176b	11442	12868	15426	17572	19957	15857	198.863	260.059	330.551	363.413	353.838	297.963	0.329665	0.245137
ENSMUSG00000006589	Aprt	3347	5322	7280	7583	7489	4196	99.6749	178.742	245.153	244.7	209.586	132.484	0.858974	0.105665
ENSMUSG00000029815	Malsu1	503	646	781	1191	1377	785	4.32394	6.29198	7.73527	11.4133	11.4949	7.23046	0.0978597	0.616723
ENSMUSG00000029816	Gpnmb	73441	48299	36948	55187	67099	70159	484.124	358.288	280.32	405.082	426.415	491.118	0.875959	0.0795213
ENSMUSG00000029817	Tra2a	2710	2517	2806	2780	3056	2738	33.9096	36.7263	42.8099	40.8052	38.9033	38.0582	0.693155	-0.0893239
ENSMUSG00000006586	Runx1t1	838	725	469	174	359	410	5.03381	3.8105	2.83336	1.4107	1.84763	2.17812	0.00225888	-1.32394
ENSMUSG00000089682	Bcl2l2	727	796	1423	1326	1785	1378	5.1748	6.19234	11.7031	10.1804	12.2373	10.3577	0.274732	0.428741
ENSMUSG00000003032	Klf4	2692	2574	2313	1875	2186	2468	21.4098	23.3675	21.2834	16.6941	16.8758	20.9818	0.103609	-0.405481
ENSMUSG00000003033	Ap1m1	2752	2742	2336	2485	2870	3284	31.7856	36.1453	31.3004	32.1948	32.1985	40.5328	0.886439	-0.0488594
ENSMUSG00000003031	Cdkn1b	6876	5401	5329	5405	7320	6745	44.5325	39.5462	45.8374	47.4836	55.5891	51.1816	0.880459	-0.051189
ENSMUSG00000003037	Rab8a	3598	3752	3524	4443	5437	5516	18.9956	22.5788	21.5797	26.2869	27.8953	31.1362	0.129962	0.311218
ENSMUSG00000003038	Hmgn2	1319	1294	2139	2045	4463	2037	30.0238	28.1654	48.2382	44.4581	84.6347	42.7745	0.154544	0.642396
ENSMUSG00000003039	Fam32a	1703	1699	1716	2012	2636	2644	15.9505	18.1418	18.6513	21.1265	23.9961	26.486	0.135966	0.318834
ENSMUSG00000034379	Wdr5b	136	214	249	234	323	189	1.18435	2.13375	2.52379	2.29758	2.75032	1.77157	0.815295	0.129162
ENSMUSG00000034371	Tkfc	323	236	396	366	371	300	3.43746	2.85759	4.89035	4.36918	3.84013	3.4164	0.909827	-0.0547721
ENSMUSG00000034377	Tulp4	5100	4356	5625	5067	5853	5466	13.0928	12.3865	16.9286	14.1327	14.1054	14.5712	0.807111	-0.0632755
ENSMUSG00000074754	Smim26	102	95	226	428	395	126	5.18977	5.48359	13.3519	24.4525	19.5398	6.85579	0.154503	1.01087
ENSMUSG00000017002	Slpi	1789	2879	5459	5109	5315	2375	49.0729	90.014	173.666	157.017	141.638	69.6708	0.808181	0.176933
ENSMUSG00000017009	Sdc4	1737	1745	2939	3518	4175	2768	16.9747	19.432	33.3221	38.5302	39.6494	28.9207	0.141909	0.528429
ENSMUSG00000079260	Tmppe	89	132	181	147	225	138	0.729798	1.22897	1.72126	1.3502	1.7905	1.2111	0.792802	0.154902
ENSMUSG00000015536	Mocs2	717	717	955	1083	1578	1217	13.4856	14.3709	20.2053	20.8108	29.2322	24.1132	0.0479703	0.508598
ENSMUSG00000002635	Pdcd2l	682	816	924	1137	1069	878	12.6362	17.2324	20.3526	24.0668	19.4533	17.3959	0.60547	0.175087
ENSMUSG00000044600	Smim7	1331	1800	3407	4015	4653	2639	11.4427	17.3273	33.4466	37.8774	37.9552	23.5916	0.212213	0.621959
ENSMUSG00000041079	Rwdd2b	88	177	302	296	364	227	1.04944	2.40656	4.18818	3.95909	4.22171	2.89847	0.450785	0.474521
ENSMUSG00000008129	4930432K21Rik	377	324	330	271	338	349	3.97782	3.88056	4.07222	3.13678	3.48617	3.95037	0.32189	-0.296831
ENSMUSG00000041075	Fzd7	1471	1377	1578	1859	2246	2072	7.79481	8.31427	9.70356	11.0437	11.5668	11.7421	0.117494	0.294283
ENSMUSG00000079480	Pin4	298	282	346	512	522	450	14.6369	15.7693	19.6832	28.1886	24.8875	23.5947	0.0618753	0.502088
ENSMUSG00000079487	Med12	2935	2092	1538	1608	1916	2350	10.3644	8.40869	6.29078	6.35095	6.57884	8.85945	0.406525	-0.358313
ENSMUSG00000079484	Phyhd1	154	165	213	81	184	98	2.68029	3.45574	4.64678	1.64688	3.22268	1.67955	0.107812	-0.758543
ENSMUSG00000021264	Yy1	2903	2379	2758	2780	3541	2979	11.2876	10.5403	12.4409	12.115	13.3798	12.3849	0.94667	0.0200707
NewGene_5639	NewGene_5639	117	55	46	10	34	45	0.78272	0.413067	0.356132	0.075083	0.218619	0.321858	0.0750274	-1.51645
ENSMUSG00000000094	Tbx4	188	219	145	183	232	196	1.42564	2.02473	1.36454	1.65724	1.82386	1.70066	0.921373	-0.0505473
ENSMUSG00000050777	Tmem37	63	90	83	97	171	110	1.13936	1.86537	1.75137	1.98577	3.04388	2.14449	0.327187	0.477621
ENSMUSG00000040389	Wdr47	475	425	494	580	540	498	2.70288	2.75005	3.26002	3.69806	2.98559	3.0239	0.917099	0.038739
ENSMUSG00000040385	Ppp1ca	18280	23097	27463	30056	34219	26536	318.49	458.605	555.014	586.843	579.302	494.259	0.456953	0.219618
ENSMUSG00000040383	Aqr	2184	2537	2111	1978	2159	2282	10.7312	14.2095	12.0339	10.9051	10.3089	11.9911	0.272495	-0.277475
ENSMUSG00000041920	Slc16a6	239	147	173	123	111	138	1.36495	0.996443	1.13835	0.831903	0.612606	0.838201	0.068433	-0.767862
ENSMUSG00000041921	Metap1d	676	671	881	918	1071	962	12.2818	13.9078	18.5657	18.6948	18.9146	18.6867	0.378404	0.223806
ENSMUSG00000041926	Rnpep	1986	2441	3038	3167	3612	2950	21.1764	29.4716	37.2083	37.3923	37.1915	33.3996	0.497506	0.202753
ENSMUSG00000090150	Acad11	284	261	320	262	360	332	1.97639	2.07288	2.58911	2.04193	2.43761	2.47197	0.893824	-0.0487318
ENSMUSG00000040034	Nup43	695	800	1265	1014	1263	1015	12.984	17.021	27.414	21.2197	22.916	20.2724	0.86315	0.0761668
ENSMUSG00000040033	Stat2	913	799	947	858	1081	1010	4.98528	4.9748	6.00015	5.24869	5.73686	5.90003	0.891246	-0.0388519
ENSMUSG00000061740	Cyp2d22	210	166	158	133	209	146	2.01616	1.63535	1.58331	1.28485	1.87987	1.34902	0.425376	-0.331742
NewGene_4635	NewGene_4635	362	311	319	212	313	284	2.99352	2.92864	3.05684	1.95735	2.5245	2.54005	0.0996574	-0.490932
NewGene_4632	NewGene_4632	73	104	67	52	48	62	0.937363	1.49972	0.985689	0.730651	0.598064	0.898079	0.145088	-0.776566
NewGene_4631	NewGene_4631	18	47	43	44	72	80	0.289392	0.649749	0.888645	0.624575	0.847081	1.07135	0.363069	0.665807
ENSMUSG00000015095	Fbxw5	937	881	1063	1189	1466	1337	9.42291	10.0973	12.4258	13.3995	14.3279	14.3737	0.172573	0.284266
ENSMUSG00000015094	Npdc1	5894	6042	5389	6593	7167	6133	96.5252	113.123	103.775	120.354	113.433	106.562	0.969924	0.0127673
ENSMUSG00000015092	Edf1	3000	3818	4213	5284	5365	4697	99.8057	144.773	162.6	197.021	173.447	167.073	0.273715	0.299435
ENSMUSG00000015090	Ptgds	66	109	115	186	236	143	1.8418	3.41996	3.5717	5.64907	6.56913	4.05551	0.0905724	0.77634
ENSMUSG00000056342	Usp34	2425	3096	2421	2431	2300	2870	5.10888	7.97754	6.68145	6.18916	4.85834	6.45332	0.441637	-0.24598
ENSMUSG00000057691	Zfp746	1126	1056	992	1307	1456	1614	7.39988	7.91899	7.56595	9.62761	9.30403	11.3532	0.275875	0.275922
ENSMUSG00000053333	Dis3l2	1072	895	679	770	939	1242	8.27939	7.89546	6.11095	6.68689	7.05756	10.2654	0.940696	-0.0392025
ENSMUSG00000053334	Ficd	360	362	304	356	503	566	2.75976	3.1607	2.69553	3.05695	3.74611	4.63644	0.439763	0.276115
ENSMUSG00000038845	Phb	3649	5195	7818	9489	10316	7188	48.7238	79.1305	121.715	142.08	133.895	102.618	0.196165	0.525248
ENSMUSG00000038844	Kif16b	226	334	246	298	310	340	0.872891	1.52441	1.14568	1.40858	1.34449	1.46986	0.919543	0.0478466
ENSMUSG00000038848	Ythdf1	3397	3127	3376	3455	4507	3926	25.6667	27.0273	29.6178	29.2838	33.1103	31.8781	0.750451	0.0727536
ENSMUSG00000018362	Kpna2	7999	5656	7346	5883	8794	8095	93.8643	75.629	100.359	77.3633	100.117	101.721	0.824197	-0.0786459
ENSMUSG00000018363	Smurf2	2070	2027	1740	1700	1825	2342	9.5827	11.2676	9.73608	8.95967	8.58342	12.3326	0.577117	-0.180656
ENSMUSG00000016018	Mtrex	909	988	889	879	1015	938	5.91507	7.32874	6.70871	6.41241	6.42014	6.52953	0.501344	-0.16489
ENSMUSG00000066571	4931406P16Rik	1464	1143	1309	1562	2083	1807	5.96955	5.11597	6.06136	6.94605	7.83742	7.4844	0.255395	0.284853
ENSMUSG00000020349	Ppp2ca	12523	9108	13520	11254	17736	17073	42.3666	35.112	53.0518	42.6646	58.299	61.7455	0.561777	0.196165
ENSMUSG00000026955	Sapcd2	628	624	1012	1195	1291	1063	5.01128	5.91479	9.62234	10.681	10.128	8.95364	0.148271	0.47547
ENSMUSG00000054648	Zfp869	260	242	221	170	202	316	3.91691	4.15838	3.86475	2.87849	2.96365	5.09671	0.576165	-0.262407
ENSMUSG00000037001	Zfp39	203	225	109	147	145	205	1.2507	1.58196	0.777422	1.01546	0.867804	1.35135	0.600417	-0.305897
ENSMUSG00000070462	Tlnrd1	2018	1703	2404	2671	3112	1885	10.9341	10.518	15.1113	16.2231	16.3859	10.9209	0.712319	0.14299
ENSMUSG00000048387	Osr1	10024	8031	5670	4261	4995	5720	150.632	146.429	101.985	72.4395	58.8557	96.6221	0.00981457	-0.860715
ENSMUSG00000037003	Tns2	10623	8211	5731	6074	7224	8416	54.6502	49.04	34.5434	35.2412	36.1419	46.5417	0.349649	-0.376026
ENSMUSG00000033253	Szt2	742	725	811	692	854	832	1.6259	1.80885	2.05975	1.69898	1.81732	1.97505	0.601303	-0.125524
ENSMUSG00000048388	Fam171b	1263	1093	985	1122	1149	1286	5.4015	5.32624	4.88704	5.3782	4.77777	5.87961	0.77912	-0.0956646
ENSMUSG00000033257	Ttll4	1040	1205	1255	1403	1779	1647	2.49384	3.29144	3.48988	3.76794	4.14429	4.22214	0.208199	0.275784
ENSMUSG00000033256	Shf	371	460	544	631	727	477	5.9671	8.35708	9.94612	11.2297	11.2649	8.25402	0.52774	0.235277
ENSMUSG00000021959	Lats2	1918	1711	1990	2018	2486	2294	9.32223	9.49604	11.2667	11.1786	11.9586	11.906	0.701775	0.0872305
ENSMUSG00000021958	Pinx1	462	294	239	201	265	380	8.56845	6.20667	5.13847	4.16261	4.76955	7.52122	0.412077	-0.434241
ENSMUSG00000021951	Eef1akmt1	737	829	1214	1369	1581	1055	20.0994	25.7883	38.4282	41.887	41.9253	30.7729	0.338579	0.349865
ENSMUSG00000021952	Xpo4	643	711	865	745	823	664	1.86337	2.24771	2.77638	2.33107	2.21108	1.98007	0.561777	-0.171474
ENSMUSG00000021957	Tkt	5834	6340	8035	10384	11668	10402	43.6125	53.9155	69.5168	86.7769	84.6004	83.0926	0.0180224	0.503819
ENSMUSG00000116165	Pdxp	75	94	40	144	101	115	0.89297	1.28217	0.549803	1.93691	1.1673	1.47548	0.343809	0.604347
NewGene_4190	NewGene_4190	97	88	40	47	48	109	2.27947	2.35083	1.08785	1.23819	1.08355	2.75501	0.695534	-0.33992
ENSMUSG00000071073	Lrrc73	60	57	69	118	110	55	0.713728	0.774398	0.943483	1.57963	1.27367	0.694084	0.49081	0.431885
ENSMUSG00000071072	Ptges3	5174	5339	8386	8075	9857	8157	62.1578	73.0871	121.227	108.712	116.645	104.752	0.3637	0.28673
ENSMUSG00000071076	Jund	5242	5687	5125	6240	6345	5630	75.5071	93.3463	85.6256	100.713	88.8042	86.6905	0.997825	-0.00082366
ENSMUSG00000071074	Yipf3	1804	1878	2201	2939	3156	2663	21.2875	25.2532	30.1581	38.9015	36.2652	33.6452	0.0706123	0.394113
ENSMUSG00000071078	Nr2c2ap	150	206	706	854	746	294	3.15631	4.93741	17.3472	20.1325	15.2683	6.56704	0.592785	0.696198
ENSMUSG00000036555	Iqce	629	617	729	732	982	810	2.70069	3.06981	3.78026	3.49628	4.1246	3.78821	0.511277	0.164204
ENSMUSG00000036550	Cnot1	6201	6679	4889	5704	5488	5297	18.8125	22.3899	16.7407	18.7346	15.3859	16.4761	0.340875	-0.293038
ENSMUSG00000036552	Ermard	244	129	210	176	232	178	4.3645	2.47431	3.6105	3.08648	3.16048	3.19295	0.718821	-0.181742
ENSMUSG00000091586	Cyp4f17	326	281	341	372	365	400	4.61983	4.52951	5.60955	5.90379	5.03191	6.06037	0.813666	0.0836391
ENSMUSG00000055991	Zkscan5	386	352	453	342	594	648	2.46352	2.53676	3.3225	2.43496	3.67233	4.38193	0.599568	0.21445
ENSMUSG00000027099	Mtx2	1918	2271	2443	2545	3346	2690	15.615	21.0702	23.0717	23.222	26.4726	23.4186	0.453088	0.182433
ENSMUSG00000023087	Noct	1628	1781	1518	1345	1561	1640	11.1869	13.8587	11.904	10.7704	9.30311	12.0072	0.212185	-0.306059
ENSMUSG00000030788	Rnf141	1196	889	1149	1075	1300	1297	7.66139	6.42794	8.48202	7.67284	8.04198	8.54767	0.992127	-0.00326427
ENSMUSG00000030785	Cox6a2	340	307	218	159	124	148	11.9889	12.3472	8.91216	6.26428	4.24773	5.56695	0.00137005	-1.18536
ENSMUSG00000030782	Tgfb1i1	2501	2788	1588	879	908	944	32.3772	40.7682	23.3397	13.0734	11.3847	13.124	1.17242e-07	-1.52531
ENSMUSG00000023088	Abcc1	2787	2366	2974	2868	3600	3662	9.91183	9.60242	12.2111	11.3758	12.4402	13.8663	0.601915	0.130747
ENSMUSG00000030780	BC017158	990	956	1166	1119	1457	1233	9.04664	10.1353	12.4984	11.5856	13.0991	12.1067	0.678325	0.103624
ENSMUSG00000033781	Asb13	485	376	452	592	602	556	2.61342	2.30814	2.82715	3.57419	3.15205	3.20177	0.431746	0.233849
ENSMUSG00000033788	Dysf	511	620	759	816	913	777	1.80499	2.51235	3.1089	3.24982	3.15293	2.9376	0.449648	0.227546
ENSMUSG00000038065	Mturn	416	323	512	357	576	378	1.88397	1.66645	2.68846	1.80919	2.53154	1.82749	0.77152	-0.125838
ENSMUSG00000038069	Cdkn2aip	485	509	556	596	673	650	3.40624	4.06937	4.51228	4.72912	4.5984	4.88295	0.624696	0.124067
ENSMUSG00000037206	Islr	268	251	216	116	133	89	2.93013	3.12747	2.72913	1.47735	1.3889	1.01704	2.23843e-05	-1.31107
ENSMUSG00000030255	Sspn	535	327	536	604	678	762	2.90052	2.02064	3.36631	3.66874	3.56861	4.41198	0.31335	0.367199
ENSMUSG00000037204	Atg101	553	707	1263	1851	2021	1208	10.4463	15.2485	27.726	39.2383	37.1523	24.4308	0.0607347	0.84197
ENSMUSG00000030257	Srgap3	387	362	307	247	282	356	1.04406	1.1147	0.961878	0.747039	0.740679	1.02804	0.200435	-0.44562
ENSMUSG00000030259	Rassf8	1534	1210	1682	1628	1769	1678	6.85747	6.3871	8.84592	8.49775	7.68629	8.19898	0.961307	0.0176108
ENSMUSG00000031787	Katnb1	928	822	955	1000	1286	1017	5.79335	5.83095	6.95969	7.04531	7.86184	6.79782	0.710972	0.0987138
ENSMUSG00000031781	Ciapin1	1632	2073	3646	4921	5498	3778	10.7174	19.5084	35.7184	34.5843	49.2947	35.0886	0.0557807	0.780305
ENSMUSG00000031783	Polr2c	2483	2742	3266	3332	4215	3633	37.94	47.5093	57.9406	58.6379	64.5495	59.6221	0.355412	0.210971
ENSMUSG00000031782	Coq9	1207	1167	1644	2112	2541	1888	16.5789	17.9306	25.6079	31.8583	33.2695	27.3346	0.0488055	0.521733
ENSMUSG00000031789	Cngb1	49	86	44	35	28	9	0.187332	0.377352	0.197982	0.158794	0.121467	0.059767	0.0748235	-1.49276
ENSMUSG00000031788	Kifc3	1246	988	1274	1233	1637	1421	9.39788	8.30108	11.1817	10.2616	11.805	11.2384	0.721136	0.101077
ENSMUSG00000070858	Gm1673	42	47	131	112	112	35	1.92136	2.49006	7.19791	5.9791	5.21759	1.70755	0.94416	0.0812734
ENSMUSG00000090213	Tmem189	3219	3284	2853	4235	4935	4162	33.2087	38.6068	34.1329	48.957	49.4576	45.8962	0.161905	0.320706
ENSMUSG00000090210	Itga10	18	26	46	84	110	58	0.083926	0.134488	0.24916	0.445849	0.506899	0.291964	0.0431419	1.30716
ENSMUSG00000031125	3830403N18Rik	1453	1966	1025	1557	1240	1372	34.1593	52.6637	27.9241	41.0043	28.3138	34.4604	0.555183	-0.274344
ENSMUSG00000090215	Trim34b	118	75	84	35	45	58	1.54005	1.13257	1.267	0.507267	0.587141	0.849272	0.016931	-1.19772
ENSMUSG00000031129	Slc9a9	303	239	319	139	229	199	2.09315	1.88094	2.55754	1.07868	1.53675	1.46984	0.0118888	-0.798531
ENSMUSG00000034570	Inpp5j	68	77	41	49	68	78	0.47893	0.658564	0.350462	0.38296	0.464693	0.591008	0.857273	-0.134785
ENSMUSG00000034575	Tent4a	1639	1392	1455	1382	1722	1636	9.28275	9.51495	9.19096	8.30417	9.12258	10.1082	0.666654	-0.111352
ENSMUSG00000034574	Daam1	862	1271	958	976	1023	1059	3.53479	5.93679	4.54255	4.48214	4.06404	4.65445	0.554284	-0.201509
ENSMUSG00000025666	Tmem47	511	430	381	338	385	264	3.06129	2.93191	2.64461	2.26944	2.25887	1.7123	0.0706447	-0.612001
ENSMUSG00000025665	Rps6ka6	242	221	245	233	228	233	1.4187	1.45346	1.68819	1.50929	1.27798	1.42959	0.522969	-0.208809
ENSMUSG00000021179	Nrde2	611	446	778	505	702	633	4.06315	3.30496	5.8246	3.6786	4.4134	4.37243	0.630453	-0.181442
ENSMUSG00000021178	Psmc1	3986	3428	4955	4394	5929	5402	60.1965	58.9879	86.7876	74.3612	86.9855	87.2067	0.563691	0.159691
ENSMUSG00000021171	Esyt2	4614	4465	4606	4787	5318	4555	19.962	22.0356	23.1098	23.2186	22.441	21.0448	0.71181	-0.0857159
ENSMUSG00000021177	Tdp1	682	922	764	825	994	1013	8.31146	12.5186	10.7421	10.9606	11.3997	13.094	0.847386	0.0679693
ENSMUSG00000021176	Efcab11	140	90	138	106	130	124	1.64036	1.20115	1.85675	1.4301	1.59929	1.66415	0.642348	-0.216904
ENSMUSG00000021175	Cdca7l	1361	1352	1637	1494	1780	1462	11.8305	13.2154	15.7714	13.7998	14.1231	12.9113	0.821595	-0.0615317
ENSMUSG00000024048	Myl12a	15629	19600	18335	19198	22101	19329	212.14	304.173	289.053	328.685	339.688	284.577	0.979985	-0.00757976
ENSMUSG00000024042	Sik1	1332	1158	1173	1734	2028	1959	7.07774	7.00742	7.22984	10.3235	10.4704	11.1247	0.0290956	0.454553
ENSMUSG00000024043	Arhgap28	545	555	580	430	565	522	2.46584	2.85187	3.03659	2.17379	2.4764	2.76055	0.143721	-0.338013
ENSMUSG00000024044	Epb41l3	8465	7861	4969	4825	5585	7257	65.1074	69.2674	43.8728	39.3901	40.8963	59.6469	0.240532	-0.466796
ENSMUSG00000024045	Akap8	2175	1935	1849	1870	2141	2081	14.1399	14.3354	13.9413	13.6202	13.5233	14.4597	0.528431	-0.157029
ENSMUSG00000044442	N6amt1	216	210	253	120	290	324	2.73126	3.0188	3.71616	1.68043	3.62974	4.57112	0.883499	-0.0944705
ENSMUSG00000044447	Dock5	814	838	961	1022	1079	971	1.95687	2.29723	2.6787	2.75467	2.52051	2.49619	0.853638	0.0532712
ENSMUSG00000042298	Ttc19	895	822	964	1051	1223	1039	7.25722	7.25794	9.45446	8.96603	9.8905	9.35993	0.618421	0.120576
ENSMUSG00000042293	Gm5617	246	313	527	694	651	477	11.1156	16.119	27.6277	35.1773	28.5958	23.0549	0.201571	0.583553
ENSMUSG00000042292	Mkl1	1388	1214	1068	1108	1222	1204	7.63832	8.15011	6.82426	6.84449	6.56039	7.38457	0.385866	-0.243679
ENSMUSG00000044197	Gpr146	590	38	674	1191	1358	1057	3.6482	1.34767	5.36287	9.05223	9.22923	7.37503	0.408381	1.30343
NewGene_8173	NewGene_8173	147	177	165	80	266	210	1.74229	2.39341	2.2692	1.06465	3.07075	2.66466	0.964076	-0.0369329
ENSMUSG00000058761	Rnf169	558	668	653	583	786	822	1.87516	2.55866	2.54554	2.19295	2.56441	2.95171	0.936033	0.02984
ENSMUSG00000028618	Tmem59	10443	9145	14342	16573	21414	14239	141.352	141.064	225.181	251.474	281.728	206.102	0.155086	0.439307
ENSMUSG00000028931	Kcnab2	820	911	1146	756	979	853	5.64037	7.41705	9.0969	6.10204	6.7324	6.38094	0.186704	-0.338279
ENSMUSG00000001870	Ltbp1	349	397	373	139	191	182	1.6294	2.13169	1.68335	0.560925	0.666081	0.768344	4.05018e-09	-1.321
ENSMUSG00000027531	Impa1	1498	1499	2531	1836	2789	2285	8.85223	9.92628	20.6644	12.046	19.6522	14.7862	0.738767	0.135896
ENSMUSG00000027533	Fabp5	3026	4226	8831	8055	8374	4235	73.6496	117.231	249.335	219.731	198.047	110.197	0.76372	0.201693
ENSMUSG00000018672	Copz2	1929	2225	2001	2449	2692	2289	49.8033	65.4659	60.0334	70.9675	67.5791	63.1953	0.756673	0.0857205
ENSMUSG00000029146	Snx17	1951	2189	3636	3192	3914	2872	23.2118	29.686	50.2048	42.5535	45.2627	36.539	0.652013	0.183399
ENSMUSG00000040631	Dok4	249	275	409	352	486	372	2.30569	2.89612	4.40215	3.65514	4.37404	3.68445	0.626338	0.190438
ENSMUSG00000057421	Las1l	588	825	694	599	729	820	5.5738	8.90864	7.64327	6.3693	6.71858	8.32228	0.640067	-0.16217
ENSMUSG00000094076	Gm4767	39	7	15	47	47	78	0.197548	0.036814	0.086167	0.308374	0.228105	0.503994	0.167707	1.30717
ENSMUSG00000047368	Abhd17b	1405	1122	1771	1643	2021	1518	13.6309	12.4044	19.9321	17.8683	19.0545	15.7506	0.811555	0.0880971
ENSMUSG00000042901	Aida	3274	2740	2813	2177	2673	2951	18.3813	17.5287	18.3205	13.7243	14.5819	17.71	0.144012	-0.369105
ENSMUSG00000042903	Foxo4	733	803	1375	1444	1739	1446	5.56707	6.94978	12.1146	12.3323	12.834	11.7398	0.169631	0.493951
ENSMUSG00000007029	Vars	4433	4729	7341	7806	8979	6546	26.1111	31.4434	49.9317	51.0856	50.9832	40.9863	0.343074	0.323884
ENSMUSG00000026377	Nifk	1194	1155	999	837	1060	1187	15.1813	16.7311	14.7342	11.9289	13.1799	16.1312	0.282281	-0.312533
NewGene_7635	NewGene_7635	246	181	83	33	66	90	1.92318	1.61119	0.746631	0.28799	0.495387	0.7469	0.010838	-1.65135
ENSMUSG00000025825	Iscu	1400	1623	1382	2460	2472	2202	32.5094	43.866	37.0542	68.1165	59.0266	55.7093	0.0335028	0.512434
ENSMUSG00000050605	Zfp61	398	339	442	354	468	515	3.85335	3.73856	4.95951	3.84747	4.40326	5.3323	0.987616	-0.0065978
ENSMUSG00000016256	Ctsz	4554	4945	4647	5272	5920	5980	75.9186	93.9454	89.8672	98.4973	95.8962	106.591	0.68656	0.0930683
ENSMUSG00000016257	Prelid3b	2464	1862	2310	2354	3013	3335	38.1045	33.0245	41.5652	41.0312	45.532	55.6551	0.494678	0.201616
ENSMUSG00000016252	Atp5e	409	274	1501	2335	2086	335	23.3048	17.8201	99.3374	149.306	115.649	20.3833	0.548641	0.987758
ENSMUSG00000016253	Nelfcd	998	1094	1563	1554	1910	1711	10.5149	13.1351	19.111	18.3472	19.5597	19.28	0.273611	0.321134
ENSMUSG00000002718	Cse1l	2951	2965	2456	2069	2328	2477	19.4683	22.2978	18.792	15.3074	14.9798	17.506	0.05167	-0.474538
NewGene_2901	NewGene_2901	1314	1634	4265	4348	4923	2339	36.483	51.7035	137.402	135.322	132.858	69.4484	0.413184	0.52691
ENSMUSG00000001467	Cyp51	30400	21657	25472	16860	25182	28410	185.812	150.847	180.584	115.477	149.549	185.632	0.3205	-0.335083
ENSMUSG00000001794	Capns1	14776	15850	10414	11494	12923	14465	229.614	271.676	187.533	200.826	192.525	232.212	0.43248	-0.272159
ENSMUSG00000017615	Tnfaip1	3131	3250	3782	3418	4120	3950	20.098	23.7582	28.1296	24.5961	25.6701	27.0864	0.976266	-0.00830773
ENSMUSG00000079387	Luzp4	505	611	259	354	408	356	5.98827	8.24748	3.55248	4.69892	4.69078	4.50426	0.322195	-0.499824
NewGene_6111	NewGene_6111	1450	990	2448	1478	2019	615	38.9547	30.2962	76.3098	44.5001	52.6981	17.6503	0.514446	-0.427581
ENSMUSG00000078922	Tgtp1	1077	833	1175	190	314	194	9.16153	8.0746	11.9751	1.8099	2.58956	1.76082	4.14885e-22	-2.34033
ENSMUSG00000078923	Ube2v1	5130	5508	4683	4949	5745	6171	64.8687	79.7674	71.7695	70.9095	72.0265	86.2571	0.864445	-0.0517405
ENSMUSG00000078920	Ifi47	58	139	265	60	117	76	0.822576	2.24893	4.28964	0.951794	1.58975	1.14579	0.145879	-1.05388
ENSMUSG00000078921	Tgtp2	873	749	1063	97	257	240	7.45705	7.29232	10.5346	0.924926	2.12868	2.19085	3.00998e-12	-2.38425
ENSMUSG00000002844	Adprh	1093	1157	1531	1754	1967	1606	8.85252	10.6723	14.3788	15.9204	15.4794	13.9057	0.241495	0.315718
ENSMUSG00000002845	Tmem39a	2209	2431	2006	2044	2598	2601	18.4799	23.1794	19.532	19.3769	21.1612	23.3667	0.821345	-0.0700767
ENSMUSG00000002847	Pla1a	59	135	144	89	112	113	0.70735	1.86901	2.02265	1.20742	1.31459	1.46483	0.644225	-0.288818
ENSMUSG00000079037	Prnp	5684	5147	6914	7855	10053	9031	62.5249	64.5259	88.2167	96.8327	107.45	106.203	0.0463769	0.416619
ENSMUSG00000079036	Alkbh1	480	392	453	423	464	451	3.75959	3.25934	4.08898	3.89594	3.39103	3.70754	0.553114	-0.170084
ENSMUSG00000054843	Atrnl1	2521	2574	3121	3587	3865	4010	9.20322	10.7086	13.2157	14.6734	13.7088	15.6511	0.157328	0.300527
ENSMUSG00000041229	Phf8	2192	2058	1569	1630	1894	2025	9.21544	9.87029	7.67137	7.85151	7.75044	9.16309	0.408927	-0.262177
ENSMUSG00000041225	Arhgap12	498	581	552	757	666	586	3.21452	3.8197	3.42216	4.66447	3.5555	3.50576	0.729382	0.125612
ENSMUSG00000041220	Elovl6	1835	2520	1832	1554	1474	1352	7.62955	11.6667	8.70933	7.07119	5.90376	5.91443	0.0198488	-0.681014
ENSMUSG00000056999	Ide	3966	4244	3002	3785	3696	4243	19.2034	23.417	16.8579	20.5359	17.3862	21.9597	0.738822	-0.122682
ENSMUSG00000022119	Rbm26	1484	1442	1024	909	1047	1325	10.0061	10.7547	7.95025	6.79655	6.76594	9.34369	0.191557	-0.462203
ENSMUSG00000022110	Sucla2	902	820	728	986	923	899	9.71391	10.0694	9.10075	11.9093	9.6569	10.3519	0.97209	0.015014
ENSMUSG00000022111	Uchl3	333	287	264	349	305	316	8.80928	8.55407	8.03291	10.3608	7.8062	8.93175	0.919543	-0.0452681
ENSMUSG00000022114	Spry2	336	416	550	371	481	367	3.86479	5.45113	7.34274	4.7765	5.36965	4.50698	0.432591	-0.278598
ENSMUSG00000091900	Gm4353	37	31	38	53	50	40	0.555757	0.531699	0.668156	0.909493	0.741445	0.652119	0.710674	0.254473
ENSMUSG00000051413	Plagl2	863	782	680	860	982	1051	3.77972	3.8388	3.45154	4.21756	4.17915	4.91929	0.695588	0.124837
ENSMUSG00000063849	Ppcdc	342	283	599	455	513	464	4.71038	5.26207	9.13076	6.49807	6.26425	7.11464	0.919056	0.0555484
ENSMUSG00000025465	Echs1	1706	2582	4278	4542	5203	3389	26.3218	45.3951	76.5568	78.5409	78.0117	55.9007	0.347483	0.446438
ENSMUSG00000025464	Paox	606	590	698	683	643	567	3.61986	3.68688	4.67014	4.28152	3.32408	3.40669	0.561777	-0.175986
ENSMUSG00000025466	Fuom	390	649	528	1243	1040	977	12.1353	23.7208	16.736	44.8805	31.8698	34.5519	0.00955348	0.88358
ENSMUSG00000052298	Cdc42se2	1857	1476	2758	2609	3511	2902	14.5316	13.167	25.0427	22.884	26.7053	24.2873	0.266577	0.38536
ENSMUSG00000052299	Ltn1	868	1510	1383	1384	1419	1228	2.69039	5.33958	4.97707	4.81201	4.27535	4.08387	0.86018	-0.0790999
ENSMUSG00000039236	Isg20	759	639	605	344	457	468	16.9053	16.1509	15.5552	8.55977	9.84462	11.1072	0.000559816	-0.853526
ENSMUSG00000039231	Suv39h1	2708	2601	2840	2614	3233	3045	22.9228	24.5804	26.498	24.5005	26.1001	27.7007	0.780147	-0.0624713
ENSMUSG00000039230	Tbcd	2699	2449	3726	3966	5269	4094	16.599	17.1671	26.5817	27.3673	31.4886	26.919	0.143721	0.402559
ENSMUSG00000039233	Tbce	308	270	299	169	291	321	4.00384	3.98575	4.49399	2.60955	3.66404	4.44969	0.356484	-0.366987
ENSMUSG00000039232	Stx11	538	473	615	810	897	881	3.32159	3.24493	4.26378	5.45771	5.23004	5.57479	0.0303269	0.489294
ENSMUSG00000052293	Taf9	856	321	147	210	205	215	23.6207	7.61262	2.90973	4.96499	3.41476	5.43588	0.086084	-1.2722
ENSMUSG00000052296	Ppp6r1	2962	2823	3406	3799	4900	4514	18.4228	20.0077	24.5986	26.5338	29.6794	30.0122	0.0793247	0.335752
NewGene_4402	NewGene_4402	390	320	845	1355	1463	590	6.10586	5.76227	15.4147	23.6356	22.1795	9.82062	0.0996574	0.970018
ENSMUSG00000060002	Chpt1	1598	1792	2322	3048	3468	2411	9.46942	13.4488	22.8943	26.3584	25.2024	21.1216	0.117494	0.465086
ENSMUSG00000068250	Amn1	209	155	179	282	398	196	3.7078	3.29095	3.63227	5.63896	7.53879	3.65758	0.272539	0.494078
ENSMUSG00000035934	Pknox2	234	209	123	123	167	187	1.54575	1.57029	0.981552	0.968885	1.11384	1.33342	0.375436	-0.450356
ENSMUSG00000035933	Cog5	694	494	592	409	509	489	4.82391	4.11162	4.84899	3.33145	3.51374	3.69831	0.0600807	-0.528912
ENSMUSG00000018752	Tnfsfm13	232	322	583	549	674	525	2.90503	4.41326	9.74266	7.67786	8.86388	7.18534	0.35375	0.447997
ENSMUSG00000018750	Zbtb4	474	471	467	370	514	458	1.47202	1.64974	1.77384	1.33074	1.53506	1.50293	0.307258	-0.267464
ENSMUSG00000033938	Ndufb7	2641	2667	3235	4869	4860	3322	101.839	117.214	144.677	210.398	182.112	136.943	0.157957	0.435832
ENSMUSG00000039908	Slc26a11	181	146	196	216	280	182	1.60931	1.48268	2.01934	2.15521	2.42074	1.73426	0.652092	0.186673
ENSMUSG00000039903	Eva1c	138	179	169	166	235	210	2.3011	2.95132	2.67806	2.36561	2.95615	2.74973	0.736499	0.136882
ENSMUSG00000039901	Armh3	1076	922	769	634	889	951	8.92125	8.71661	7.3977	5.89368	7.16124	8.4345	0.285798	-0.361134
ENSMUSG00000019808	Adat2	415	409	801	673	830	493	6.78606	7.62366	15.2222	12.3461	13.2093	8.62506	0.826913	0.122472
ENSMUSG00000019809	Pex3	712	583	725	561	676	844	8.0269	7.78007	10.0214	7.22843	7.4069	10.1952	0.681048	-0.14324
ENSMUSG00000019804	Snx3	16843	16036	10878	11089	12263	12947	288.858	321.498	219.343	216.391	205.719	237.365	0.154453	-0.46341
ENSMUSG00000019802	Sec63	4827	6081	4541	4627	4615	5867	19.227	27.5991	20.9779	20.65	17.8609	24.9832	0.513036	-0.21801
NewGene_8402	NewGene_8402	55	73	64	64	44	69	0.579714	0.877213	0.782831	0.75593	0.453843	0.778489	0.646103	-0.288416
NewGene_8403	NewGene_8403	72	43	73	90	99	50	0.848841	0.557797	0.996377	1.224	1.13399	0.60236	0.823462	0.166943
ENSMUSG00000020232	Hmg20b	1049	1097	1025	1411	1506	1301	17.226	19.5454	18.2651	23.7984	21.9849	21.8545	0.349961	0.226907
ENSMUSG00000020231	Dip2a	1442	1298	1852	1967	2603	1932	5.40315	5.55786	8.05855	8.30701	9.43373	7.70164	0.251625	0.315859
ENSMUSG00000020230	Prmt2	584	574	890	797	833	783	6.92873	7.64175	11.9059	10.4983	9.33494	9.63672	0.873523	0.0633598
ENSMUSG00000020235	Fzr1	1795	2086	2024	1912	2225	1940	14.1052	18.6774	18.4503	16.8401	16.9872	16.2971	0.528628	-0.145214
ENSMUSG00000020238	Ncln	5858	5041	5441	5081	5684	5217	46.8973	46.1653	50.7441	46.1294	45.5365	46.1357	0.304924	-0.217558
ENSMUSG00000054434	Tmem120b	674	713	685	674	962	975	7.56288	9.1386	8.95492	8.37813	10.4848	12.2173	0.642348	0.138195
ENSMUSG00000033429	Mcee	302	458	417	852	910	616	9.43718	15.9449	14.635	29.4907	27.7292	19.7252	0.0125205	0.832881
ENSMUSG00000096370	Gm21992	98	148	106	124	76	215	0.904439	2.03779	1.4047	1.28457	0.701482	2.12479	0.940696	0.0642644
ENSMUSG00000033423	Eri3	4606	5034	5271	5616	6445	5816	65.419	80.8646	85.9829	88.2707	88.0927	88.754	0.725582	0.0767991
ENSMUSG00000033420	Antxr1	1875	1781	1604	1433	1929	2020	8.57561	9.27877	8.50485	7.34821	8.5745	9.88308	0.576858	-0.162725
ENSMUSG00000037509	Arhgef4	72	87	85	90	105	104	0.286206	0.714546	0.707612	0.730523	0.734888	0.804816	0.833821	0.106894
ENSMUSG00000037503	Fam168b	6633	5351	8649	8067	10360	7659	36.8154	32.245	48.3062	43.3355	48.4148	39.6687	0.640067	0.155488
ENSMUSG00000027122	Arl14ep	1869	1765	2238	1616	2068	1614	13.4816	14.5035	18.7024	13.0317	14.4619	12.4211	0.140542	-0.335031
ENSMUSG00000029701	Rbm28	1301	1670	1603	1223	1427	1441	7.00061	10.2371	10.0022	7.3739	7.459	8.2888	0.150832	-0.347207
ENSMUSG00000075705	Msrb1	764	620	1053	1114	1337	713	19.0533	16.681	27.959	29.3543	30.0474	17.8463	0.672881	0.198006
ENSMUSG00000026176	Ctdsp1	5443	5924	5773	6955	7925	6838	45.5714	56.5026	55.9923	65.3553	64.352	61.1718	0.45827	0.155302
ENSMUSG00000026174	Cnot9	7205	5295	6618	6059	7937	7187	52.9673	44.3615	56.4363	49.9141	56.6949	56.4875	0.894509	-0.0426952
ENSMUSG00000026172	Bcs1l	788	767	874	850	1109	979	11.8293	13.064	14.0541	13.9632	15.5138	15.1546	0.734489	0.0851265
ENSMUSG00000026171	Rnf25	1047	1141	1043	1083	1380	1623	17.2028	21.2998	19.8365	19.8677	21.9507	28.6101	0.639037	0.14667
ENSMUSG00000075700	Selenot	2102	1783	2459	2691	2609	2012	15.993	15.4617	21.6999	22.9449	19.2929	16.3673	0.938841	0.0314143
ENSMUSG00000026956	Uap1l1	9409	12582	23939	33128	35730	19503	67.4994	102.868	199.204	266.341	249.064	149.583	0.114707	0.779329
ENSMUSG00000038742	Angptl6	206	282	308	220	256	189	3.12072	4.86364	5.41105	3.73712	3.77773	3.06512	0.221582	-0.442152
ENSMUSG00000038740	Mvb12b	936	1006	1037	1165	1415	1318	4.49895	5.50972	5.77881	6.27093	6.60627	6.77198	0.340997	0.200137
ENSMUSG00000046330	Rpl37a	5441	5606	16946	24459	21928	5762	234.4	275.207	847.07	1181.14	917.982	265.33	0.542749	0.752987
ENSMUSG00000042821	Snai1	390	385	211	181	241	317	5.77911	6.49028	3.61548	2.99331	3.46788	5.01023	0.208266	-0.61967
ENSMUSG00000005958	Ephb3	853	1063	1213	1290	1474	1268	4.88842	6.94283	8.07119	8.28988	8.2441	7.77985	0.513965	0.184191
ENSMUSG00000005951	Shpk	82	103	98	103	177	199	0.687838	0.994744	0.971913	0.986662	1.45231	1.81803	0.228217	0.559987
ENSMUSG00000005950	P2rx5	570	623	644	715	912	776	5.75909	7.113	7.49309	8.03681	8.88737	8.31971	0.402545	0.198026
ENSMUSG00000049760	2410015M20Rik	925	1020	2154	3350	3163	1470	29.4335	36.9777	79.5082	119.467	97.7899	49.9903	0.146613	0.804598
ENSMUSG00000049764	Zfp280b	1252	1134	1078	1034	1356	1334	6.25466	6.45301	5.91518	5.45924	6.26432	6.7347	0.761354	-0.0896653
ENSMUSG00000026825	Dnm1	2081	1992	1338	1183	1352	1328	12.6526	13.9728	9.49094	8.23642	7.75934	7.96238	0.0298541	-0.681313
ENSMUSG00000026826	Nr4a2	196	125	170	107	123	152	1.32355	0.963273	1.38746	0.808376	0.84825	1.13648	0.198515	-0.547606
ENSMUSG00000026827	Gpd2	3008	3316	2748	2939	3202	3262	12.8537	16.1534	13.6178	14.0777	13.2823	14.8974	0.610706	-0.136209
ENSMUSG00000026820	Ptges2	840	986	1678	2220	2517	1520	4.08963	5.42823	9.40047	12.0568	11.8033	7.88813	0.110771	0.664866
ENSMUSG00000026821	Ralgds	1611	1582	1177	1537	1955	1988	11.2821	12.7521	9.28419	11.8946	13.2464	15.6535	0.713227	0.129317
ENSMUSG00000026822	Lcn2	58	50	60	32	45	18	1.51009	1.45618	1.81318	0.903027	1.1421	0.483403	0.114707	-1.01504
ENSMUSG00000061666	Gdpd1	2152	1601	1779	1895	2785	2898	22.1267	18.7554	21.2144	21.8316	27.8229	31.8648	0.423338	0.256788
ENSMUSG00000029287	Tgfbr3	4575	4228	4230	3689	4354	4646	18.0638	19.1335	19.3984	16.3164	16.6958	19.6045	0.314355	-0.227437
ENSMUSG00000022253	Nadk2	519	626	709	776	793	687	3.55247	4.77014	5.45207	5.86776	5.17345	4.94199	0.74992	0.105623
ENSMUSG00000045690	Wdr89	589	345	1619	1533	1397	417	4.7439	3.16236	15.1379	13.8509	10.9426	3.59248	0.872069	0.248152
ENSMUSG00000045691	Thtpa	368	292	404	375	428	323	3.12134	2.82211	3.97286	3.56783	3.52278	2.9235	0.792999	-0.100287
ENSMUSG00000028468	Rgp1	983	804	1038	1004	1361	1208	4.07982	3.77944	4.96638	4.6299	5.45345	5.30875	0.580486	0.148898
ENSMUSG00000028469	Npr2	1861	1547	1609	1765	2143	2059	12.7831	11.6418	12.2796	13.147	13.7891	14.5391	0.835377	0.0600489
ENSMUSG00000028466	Creb3	1183	1363	1970	2587	2949	2409	15.4164	20.0317	29.6951	37.7735	37.5683	32.8678	0.0266501	0.638565
ENSMUSG00000028467	Gba2	220	224	307	273	338	362	1.48784	1.72909	2.40979	2.06952	2.22536	2.61918	0.592785	0.190667
ENSMUSG00000028464	Tpm2	5336	6286	4343	3822	3973	4732	64.2785	86.8566	69.1931	61.7881	50.9337	64.4482	0.0750274	-0.539358
ENSMUSG00000028465	Tln1	4495	3815	4959	4115	5253	4871	12.868	12.4436	16.4657	13.1985	14.6111	14.9067	0.73967	-0.0852477
ENSMUSG00000028463	Car9	219	171	171	46	73	49	2.58613	2.3017	2.36856	0.628641	0.842116	0.62046	3.25125e-09	-1.93926
ENSMUSG00000028461	Ccdc107	1021	1084	1468	2065	1959	1704	29.8213	36.0666	49.6858	66.8338	55.5402	52.4793	0.0750274	0.509988
ENSMUSG00000048410	Zfp407	269	390	334	310	334	362	0.860039	1.39655	1.17631	1.05388	0.983861	1.17345	0.655541	-0.165969
ENSMUSG00000043445	Pgp	1457	1498	2292	3096	3272	1804	13.3224	15.6035	24.3118	31.723	29.0712	17.6309	0.264971	0.46711
ENSMUSG00000043441	Gpr149	406	409	404	144	146	193	2.308	2.64706	2.66185	0.917628	0.803213	1.17086	3.51084e-10	-1.51905
ENSMUSG00000048416	Mlf1	354	490	336	364	377	364	7.62418	12.0307	8.39418	8.78133	7.89506	8.37387	0.444425	-0.282495
ENSMUSG00000030779	Rbbp6	4208	4265	2656	2717	3281	3674	16.9611	19.5884	12.3063	12.2044	12.5602	15.8749	0.277791	-0.400867
ENSMUSG00000042312	S100a13	86	83	165	233	168	86	2.88843	3.1734	6.41808	8.7486	5.45969	3.05885	0.585799	0.395802
ENSMUSG00000031004	Mki67	9105	13196	5849	6244	6006	6761	21.7419	35.9125	16.201	16.7093	13.9352	17.2598	0.0750274	-0.759124
ENSMUSG00000044876	Zfp444	415	462	655	748	704	572	3.95496	5.77311	8.93473	9.81249	7.51507	7.59141	0.542184	0.232678
ENSMUSG00000048216	Gpr85	282	195	219	151	265	233	2.19532	1.81342	1.8914	1.27979	2.29426	2.53674	0.476021	-0.304298
ENSMUSG00000015839	Nfe2l2	5135	5637	4143	4570	4975	5390	49.8496	62.3546	46.6405	49.7118	46.9179	55.9315	0.542184	-0.188552
ENSMUSG00000032290	Ptpn9	2523	2196	2759	2151	2956	2855	14.7718	14.6587	18.755	14.1184	16.8266	17.8792	0.713336	-0.0998931
ENSMUSG00000032294	Pkm	47998	58340	59161	51778	61074	60375	483.28	674.338	694.476	584.975	598.414	651.686	0.611935	-0.120008
ENSMUSG00000032295	Man2c1	979	914	1484	1498	1742	1390	6.17971	6.59062	11.2575	10.5923	10.9669	9.38482	0.400519	0.278442
NewGene_3455	NewGene_3455	181	207	141	53	104	132	0.779221	1.26182	0.828967	0.326573	0.533593	0.718687	0.0312079	-1.08161
ENSMUSG00000044252	Osbpl1a	782	972	915	972	1071	1157	5.30696	6.9953	6.86549	6.99589	6.78031	8.06717	0.803704	0.077053
ENSMUSG00000044250	Pced1b	59	81	51	52	78	57	0.784624	1.00587	0.870621	0.684544	0.83165	0.721277	0.711961	-0.2328
ENSMUSG00000014551	Mrps25	2427	2164	2537	3463	3755	2562	9.60206	9.75464	11.6412	15.3535	14.432	10.8356	0.356824	0.274761
ENSMUSG00000058355	Abce1	2642	2907	2364	2176	2381	2441	16.7309	20.9813	17.3662	15.442	14.6495	16.527	0.13544	-0.365795
ENSMUSG00000058351	Smim4	219	229	320	549	471	228	7.17004	7.51314	12.8095	23.6987	17.1955	7.98759	0.319898	0.536682
ENSMUSG00000059409	Ppp2r5d	7008	6515	5838	5496	6972	6763	57.2819	60.6987	55.435	50.1103	55.3697	59.1211	0.413601	-0.203751
ENSMUSG00000028889	Yrdc	889	1287	2379	3192	3464	2210	13.1857	21.7124	41.6963	53.7816	51.2035	35.4988	0.0955774	0.795551
ENSMUSG00000047757	Fancb	1153	1459	1247	828	915	843	9.37203	13.5215	11.7629	7.53797	7.33945	7.32657	0.000295425	-0.764107
NewGene_491	NewGene_491	75	65	60	41	46	20	1.06485	1.03898	0.98538	0.91093	0.622577	0.313022	0.0767851	-1.09101
NewGene_2329	NewGene_2329	2162	1756	1442	1442	1706	1841	12.6739	11.9987	11.3123	10.7555	9.01193	10.3591	0.370236	-0.297701
ENSMUSG00000027708	Dcun1d1	621	893	690	796	747	773	3.25296	4.99095	4.07104	4.32927	3.51337	3.98203	0.778825	-0.109598
ENSMUSG00000027709	Mccc1	373	408	569	427	566	493	3.6129	4.50708	6.42594	4.65704	5.33351	5.06108	0.909827	-0.0458648
ENSMUSG00000027706	Sec62	4542	4234	3342	4030	4083	4123	27.5064	29.2217	23.4746	27.353	24.0255	26.6905	0.583751	-0.17332
ENSMUSG00000051650	B3gnt2	586	433	615	592	900	581	4.614	3.88052	5.62996	5.2363	6.89873	4.90225	0.696181	0.149025
ENSMUSG00000000976	Heatr6	1920	1812	1663	1410	1768	1715	8.21623	8.8349	8.25057	6.75959	7.34946	7.84518	0.146613	-0.333667
ENSMUSG00000057554	Lgals8	1773	1820	1653	1192	1594	1946	15.666	18.2821	17.6245	12.819	14.7921	19.8239	0.265343	-0.343263
ENSMUSG00000057551	Zfp317	283	341	364	282	381	410	1.75398	2.40683	2.60097	1.902	2.29867	2.63473	0.857465	-0.0706624
ENSMUSG00000040407	Akap9	862	1640	918	1107	812	938	1.57656	3.46616	1.94681	2.26682	1.4429	1.83448	0.362265	-0.435049
ENSMUSG00000080717	B230307C23Rik	58	59	97	162	199	143	1.68706	2.3156	3.37312	7.68667	7.36045	6.39907	0.00972723	1.05614
ENSMUSG00000046806	Cyren	203	266	278	409	319	343	1.48048	2.23395	2.42162	3.19493	2.27752	2.83279	0.359157	0.351667
NewGene_7299	NewGene_7299	64	77	69	61	65	44	0.601843	0.823083	0.751084	0.639455	0.588189	0.44112	0.35568	-0.489497
NewGene_1149	NewGene_1149	27	34	32	46	58	44	1.07039	1.54316	1.46418	2.0756	2.26288	1.89228	0.439909	0.480886
ENSMUSG00000003721	Insig2	1051	972	1535	1529	1932	1667	9.42502	9.9361	16.0677	15.4374	17.0917	16.008	0.244322	0.346179
ENSMUSG00000015937	H2afy	1796	1803	2061	2366	2793	2604	21.8818	25.0639	29.3879	32.6641	33.218	34.14	0.145522	0.270781
ENSMUSG00000015932	Dstn	6067	4521	6137	4002	6368	6674	76.2725	64.7685	89.4974	56.3747	77.7927	89.6955	0.63477	-0.168405
ENSMUSG00000007613	Tgfbr1	404	669	558	804	896	676	1.68333	3.19664	3.32292	3.77124	3.6777	3.07192	0.333916	0.357677
ENSMUSG00000007610	Gtpbp3	606	707	1149	1302	1550	820	6.24313	8.53503	13.6024	15.3288	16.3653	8.80424	0.38472	0.401583
ENSMUSG00000007617	Homer1	174	223	367	280	304	226	0.896003	1.4272	2.73958	1.64593	1.64889	1.50441	0.88089	-0.0862552
ENSMUSG00000009549	Srp14	3117	3531	4352	6713	7041	4972	93.875	121.123	152.141	226.615	206.162	160.244	0.037836	0.591187
ENSMUSG00000113450	Gm49359	221	183	100	114	116	228	2.12466	2.00011	1.10783	1.23124	1.07928	2.34706	0.625913	-0.334421
ENSMUSG00000045867	Cradd	222	301	239	252	242	241	3.23176	5.13961	4.11002	4.3125	3.40108	3.72722	0.535003	-0.234255
ENSMUSG00000045868	Gvin1	598	587	391	186	176	129	1.59396	1.78433	1.22809	0.555591	0.454153	0.374746	4.05018e-09	-1.86941
ENSMUSG00000067942	Zfp160	494	494	532	466	487	461	4.02427	4.59052	5.3164	4.38402	4.35947	4.37493	0.24427	-0.28611
ENSMUSG00000003549	Ercc1	697	975	1119	714	887	715	12.3312	19.535	22.9798	14.1463	15.1703	13.4989	0.138133	-0.453025
ENSMUSG00000017421	Zfp207	17795	13825	10839	10008	13468	16996	171.272	167.51	134.925	122.163	144.168	189.067	0.514472	-0.26958
ENSMUSG00000017428	Psmd11	5290	5144	4891	4731	6513	7010	45.4441	50.4438	51.1859	53.8209	57.287	66.2761	0.860653	0.056936
ENSMUSG00000021639	Gtf2h2	292	206	318	268	319	297	4.2703	3.46946	5.54541	4.52907	4.54286	4.69066	0.873883	-0.0673126
ENSMUSG00000037742	Eef1a1	296729	333138	355757	308130	378014	383199	4050.51	5096.76	5539.22	4662.05	4947.56	5507.72	0.778071	-0.069398
ENSMUSG00000037740	Mrps26	805	877	1354	1776	1856	1231	4.51678	5.60895	8.81778	11.1769	10.1253	7.38951	0.17711	0.508518
ENSMUSG00000003541	Ier3	749	1204	963	1094	1312	1089	15.8979	29.1339	23.7278	26.0231	27.0784	24.7301	0.860758	0.0718196
ENSMUSG00000032583	Mon1a	495	587	360	534	491	553	5.72309	7.64236	4.73065	6.80849	5.53787	6.54434	0.910243	-0.0563912
ENSMUSG00000015484	Fam163a	34	17	37	55	34	46	0.207057	0.119766	0.259021	0.374914	0.199818	0.301104	0.571557	0.460206
ENSMUSG00000015488	Cacfd1	624	642	1070	1260	1736	1024	6.32739	7.48315	12.5874	13.5941	16.7054	11.379	0.115821	0.600429
ENSMUSG00000019689	Fmc1	189	214	613	1003	902	221	9.43269	12.1838	35.6122	56.3311	43.9412	11.8295	0.470081	0.920112
NewGene_3158	NewGene_3158	42	40	88	66	86	60	0.91361	0.973628	2.21268	1.60341	1.8169	1.36827	0.853895	0.142736
NewGene_3157	NewGene_3157	83	63	67	36	64	66	2.17364	1.85943	1.8255	1.0679	1.54505	1.80754	0.315703	-0.561029
ENSMUSG00000039585	Myo9a	922	1183	851	858	865	838	1.81276	2.66712	1.93571	1.88897	1.65468	1.76636	0.203123	-0.393199
ENSMUSG00000061607	Mdc1	5114	4317	3316	2541	3085	3657	16.8798	16.4325	13.0442	9.38725	9.84887	12.9492	0.0432687	-0.653761
ENSMUSG00000000563	Atp5f1	7014	8896	8755	11475	13251	12927	105.042	151.841	152.229	192.62	192.852	207.004	0.0462349	0.42503
ENSMUSG00000050244	Heatr1	398	637	634	783	635	614	1.40868	2.5687	2.60328	3.10801	2.18312	2.32473	0.806879	0.115925
ENSMUSG00000000567	Sox9	2002	1427	944	1199	1297	1305	11.6317	9.44838	6.35645	7.80122	7.31699	8.10159	0.367855	-0.397822
ENSMUSG00000000568	Hnrnpd	12856	11969	9147	8570	9138	10541	177.702	188.914	119.231	113.7	110.328	153.643	0.125968	-0.45655
ENSMUSG00000062234	Gak	3214	2989	2961	3006	3871	3950	17.3394	18.532	18.9386	18.5328	20.4424	23.2583	0.865538	0.0481873
ENSMUSG00000062232	Rapgef2	1568	1567	1551	1530	1790	1786	5.40665	6.15937	6.20686	5.91298	5.99811	6.58713	0.795554	-0.0640378
ENSMUSG00000031378	Abcd1	648	633	525	682	887	854	4.27261	4.75274	4.02663	5.03653	5.6992	6.02306	0.4394	0.228325
ENSMUSG00000031379	Pir	3289	3939	4490	5232	7242	6208	49.4219	67.4369	78.2281	88.1915	105.821	99.7169	0.0319561	0.483048
ENSMUSG00000041417	Pik3r1	4141	3733	3123	3074	3177	3386	13.986	14.3695	12.2325	11.6448	10.4246	12.2249	0.169269	-0.377885
ENSMUSG00000041415	Dicer1	1298	1520	1338	1497	1607	1749	3.2148	4.30436	3.78351	4.08935	3.83176	4.72154	0.906245	0.038061
ENSMUSG00000031370	Zrsr2	26893	22415	15007	14766	15569	18902	250.188	228.798	133.498	129.428	117.841	171.759	0.119453	-0.578895
ENSMUSG00000031371	Haus7	873	787	1048	705	1094	1152	15.2614	15.8003	21.4279	14.0575	18.8205	21.615	0.860861	-0.0688145
ENSMUSG00000031373	Car5b	21027	19120	13730	10881	14104	16761	147.034	152.364	111.359	85.2658	95.8212	125.295	0.0955774	-0.567435
ENSMUSG00000031375	Bgn	77882	52181	29892	10654	12920	16438	773.574	590.644	344.379	118.584	124.686	174.537	3.70028e-09	-2.20238
ENSMUSG00000022708	Zbtb20	846	830	590	684	668	597	0.755502	0.84618	0.610287	0.747665	0.579652	0.56956	0.246838	-0.404416
ENSMUSG00000022701	Ccdc191	129	134	122	87	81	116	0.814827	0.974803	0.915718	0.637477	0.497075	0.788894	0.142115	-0.621064
ENSMUSG00000029136	Rbks	7	20	58	68	34	48	0.159567	0.505053	1.52656	1.75645	0.760259	1.17207	0.542124	0.696307
ENSMUSG00000029135	Fosl2	2742	2816	3701	2641	3227	2569	10.0751	11.7928	15.7753	10.8753	11.5215	10.0934	0.197854	-0.317028
ENSMUSG00000022702	Hira	1581	1362	2027	1774	2298	1963	9.61268	9.63339	14.9531	12.7981	14.3107	13.734	0.759976	0.0957303
ENSMUSG00000022704	Qtrt2	511	614	679	503	582	612	4.50807	6.42083	7.01904	5.2726	5.12731	6.01644	0.322867	-0.271647
ENSMUSG00000029131	Dnajb6	2672	3003	3221	3782	4329	4049	27.7432	35.8877	40.3364	43.6587	43.8767	45.1286	0.175633	0.26686
ENSMUSG00000038351	Sgsm2	633	461	600	458	594	601	3.13263	2.59184	3.49051	2.58743	2.87823	3.21076	0.472338	-0.224539
ENSMUSG00000020413	Hus1	868	562	729	602	649	698	4.70334	3.31253	4.55959	3.72993	3.27782	3.86291	0.314488	-0.331233
ENSMUSG00000020412	Ascc2	2605	2678	2480	2376	2674	3115	20.2672	21.5174	19.8436	17.5479	17.9814	22.0965	0.681704	-0.114841
ENSMUSG00000028668	Eloa	2355	2269	2179	2451	2863	2689	12.0172	13.1922	12.8939	14.0155	14.1929	14.6689	0.859871	0.0455851
ENSMUSG00000028669	Pithd1	1021	1024	1450	1494	1567	1343	14.4304	16.4841	23.7683	23.7643	21.5728	20.3343	0.613588	0.158554
ENSMUSG00000020415	Pttg1	1542	2368	2876	3701	4035	3021	42.129	75.6205	92.3059	119.64	109.841	85.6413	0.174392	0.488877
ENSMUSG00000028664	Ephb2	921	769	877	1062	1225	1273	2.36262	2.22494	2.78065	2.77295	2.622	5.16125	0.230172	0.285681
ENSMUSG00000062908	Acadm	2344	1787	1989	1466	2106	2455	27.8675	24.487	27.2798	19.3739	24.3775	31.3824	0.532119	-0.217908
ENSMUSG00000062901	Klhl24	510	751	840	1207	1227	1072	1.62989	2.57513	2.86212	4.11788	3.57998	3.47191	0.0756973	0.563209
ENSMUSG00000062906	Hdac10	430	463	644	718	833	536	4.28411	5.25226	7.43577	8.00838	8.06439	5.70788	0.486506	0.262387
ENSMUSG00000049624	Slc17a5	764	563	759	839	1140	1201	5.67127	4.76352	6.53552	6.97302	8.22396	9.53201	0.153736	0.418196
ENSMUSG00000038970	Lmtk2	1727	1889	1785	2004	2405	2709	5.11326	6.37256	6.12812	6.64805	6.91946	8.57304	0.411535	0.20914
ENSMUSG00000038975	Rabggtb	3253	3136	4343	4899	5697	4337	58.1257	70.885	82.0512	101.869	92.9137	79.4431	0.274831	0.296454
ENSMUSG00000038976	Ppp1r9b	3394	3652	3518	4127	5057	4891	18.2253	22.3174	21.8398	24.682	26.2519	27.9557	0.261352	0.224322
ENSMUSG00000025162	Csnk1d	6183	5709	6991	7241	8851	7691	41.7026	43.8359	54.7095	54.6972	58.0532	55.4449	0.475172	0.14713
ENSMUSG00000018659	Pnpo	194	376	374	353	502	479	2.3306	5.14019	5.24718	4.76657	5.98348	6.26193	0.497572	0.309021
ENSMUSG00000025169	Ogfod3	366	404	296	408	495	442	6.72166	8.43746	6.29177	8.38264	8.82694	8.66187	0.695802	0.141211
ENSMUSG00000018651	Tada2a	1226	1150	985	885	1105	1097	13.8567	14.7015	12.8492	11.078	12.021	13.1042	0.240637	-0.316677
ENSMUSG00000032058	Ppp2r1b	928	1010	1456	1483	1836	1312	6.50846	8.06557	11.9062	11.6764	12.5898	9.86753	0.423078	0.267613
ENSMUSG00000052488	Cherp	5202	3233	2309	2495	2824	2952	33.9825	24.0733	17.5272	18.2563	17.8164	20.5993	0.192832	-0.574875
ENSMUSG00000032050	Rdx	3395	4294	3986	4446	4391	3800	18.9837	27.328	26.4148	27.3879	23.5593	22.6356	0.843865	-0.06541
ENSMUSG00000039000	Ube3c	2207	1576	2532	2099	2786	2776	10.5505	8.55561	13.976	11.2154	12.8843	14.1521	0.800511	0.0931058
ENSMUSG00000052485	Tmem171	305	327	193	163	153	143	6.29243	7.68952	4.61213	3.77052	3.07131	3.14737	0.00874959	-1.03437
ENSMUSG00000039007	Cpq	1331	978	1739	1569	2599	1936	17.1697	14.2112	25.2596	21.9634	31.6437	25.8863	0.26652	0.400277
ENSMUSG00000039005	Tlr4	1015	1207	1027	1178	1238	1365	5.99748	8.10026	7.10592	7.78922	7.10523	8.60724	0.922558	0.0333878
ENSMUSG00000116673	A630089N07Rik	302	310	78	165	37	74	3.41056	4.72267	1.06601	2.54234	0.397956	0.881704	0.102833	-1.46887
ENSMUSG00000053286	Trmt1l	1458	1598	1324	1462	1778	2050	12.7305	15.9267	13.6157	14.316	15.1668	19.1556	0.816535	0.0799659
ENSMUSG00000053289	Ddx10	886	984	661	604	559	667	6.80347	8.61068	5.88248	5.19364	4.16793	5.47372	0.0504658	-0.653713
ENSMUSG00000021428	Riok1	837	715	577	361	587	862	7.34431	7.14425	5.87203	3.56051	4.99737	8.0958	0.36301	-0.438508
ENSMUSG00000024414	Mrpl27	353	444	739	1179	1352	1087	11.1987	16.0529	27.2146	41.974	41.722	36.927	0.00167063	1.06346
ENSMUSG00000024413	Npc1	2237	2251	1893	2289	2654	2891	10.2864	11.794	10.0971	11.7974	11.8588	14.2117	0.727759	0.104988
ENSMUSG00000021427	Ssr1	6336	6189	9369	7369	9519	7622	16.3283	18.156	27.9765	21.2576	23.8101	20.9785	0.961787	-0.0195294
ENSMUSG00000024410	Rmc1	1543	1176	1316	1216	1899	2161	17.3971	15.0914	17.2724	15.2693	20.641	25.8058	0.617591	0.188236
ENSMUSG00000049149	Olfr1258	70	62	66	62	45	24	0.256444	0.312717	0.288505	0.379598	0.241172	0.086247	0.26462	-0.762714
ENSMUSG00000048895	Cdk5r1	111	109	129	141	136	142	0.637241	0.711612	0.871499	0.906834	0.759272	0.870479	0.853093	0.0858534
ENSMUSG00000048897	Zfp710	628	440	421	436	571	715	3.07032	2.55155	2.597	2.31489	2.70774	4.3132	0.979146	0.013535
ENSMUSG00000053754	Chd8	2090	2258	2031	1879	2341	2416	6.13684	7.55384	6.8155	6.37988	6.84017	7.77576	0.598262	-0.134727
NewGene_211	NewGene_211	140	97	125	61	97	42	1.7425	1.15689	1.91957	0.785456	1.08579	0.430673	0.0390147	-1.05467
ENSMUSG00000046519	Golph3l	1000	799	795	687	934	1087	8.51396	7.93407	7.89154	6.79929	7.69879	9.84076	0.722259	-0.133503
ENSMUSG00000033096	Apmap	1083	895	1590	1447	2131	1800	11.6401	10.9535	19.8181	17.4283	22.2543	20.6839	0.232995	0.406153
ENSMUSG00000033099	Nol12	1799	1674	1917	1726	1931	1791	14.177	14.0418	15.6778	14.6027	14.3473	18.4085	0.415798	-0.168137
ENSMUSG00000002221	Paxip1	2629	1951	1938	1814	2461	2382	10.7961	9.21263	9.33893	8.38323	9.91463	10.4613	0.611935	-0.166289
ENSMUSG00000004071	Cdip1	1638	1970	2232	2626	3551	2876	12.4272	15.3025	17.3445	21.6247	23.8632	22.5977	0.0588473	0.443327
ENSMUSG00000004070	Hmox2	1852	1725	1678	2044	2550	2874	26.3026	27.6065	27.3081	31.9585	34.4429	43.0254	0.218384	0.315553
ENSMUSG00000048234	Rnf149	1034	783	1247	1157	1656	1547	10.2575	8.84731	13.9443	12.6155	15.7021	15.9936	0.30844	0.320758
ENSMUSG00000072694	1500011B03Rik	39	32	45	71	63	50	0.69937	0.63951	0.920887	1.41677	1.08887	0.950621	0.414801	0.493194
ENSMUSG00000030541	Idh2	12306	13835	17632	19741	23958	22121	169.447	217.056	281.737	304.825	320.534	325.578	0.0774265	0.406122
ENSMUSG00000030545	Pex11a	221	170	284	285	356	311	2.36828	2.0723	3.52238	3.41517	3.7	3.5544	0.387064	0.314053
ENSMUSG00000031631	Cfap97	413	497	264	376	290	333	2.33965	3.21821	1.62127	2.26146	1.47434	1.95078	0.385318	-0.414537
ENSMUSG00000031633	Slc25a4	7211	8161	13421	16654	19450	13633	89.9976	116.07	194.298	232.944	235.879	181.904	0.0824989	0.61442
ENSMUSG00000031634	Ufsp2	935	946	698	619	919	1065	14.0636	15.9593	12.3056	10.323	13.3976	17.1679	0.642348	-0.18911
ENSMUSG00000031639	Tlr3	292	248	179	135	191	163	1.99937	1.96544	1.14608	0.857099	1.01235	0.967582	0.0541205	-0.75837
ENSMUSG00000071415	Rpl23	15341	13967	19226	28009	29498	15593	350.404	362.653	508.682	714.445	652.111	379.416	0.29906	0.415198
ENSMUSG00000034040	Galnt17	161	111	204	156	176	216	0.480387	0.3891	0.741732	0.522123	0.530268	0.689327	0.967197	0.0257268
ENSMUSG00000034042	Gpbp1l1	3248	2438	2628	2153	3058	3577	21.7494	18.6043	20.4107	16.1499	19.8944	25.6059	0.76372	-0.116323
ENSMUSG00000029276	Glmn	233	328	302	283	269	238	2.84545	4.41093	4.16607	3.76478	3.09831	3.0152	0.407207	-0.305639
ENSMUSG00000029270	Fam69a	1059	1256	1578	1449	1736	1521	9.34708	12.7414	16.1581	14.3355	14.8902	14.3556	0.773236	0.0918439
ENSMUSG00000029279	Brdt	129	108	180	144	184	121	0.648864	0.617908	1.05646	0.811473	0.902216	0.653384	0.891401	-0.0755104
ENSMUSG00000035399	Oser1	1821	1370	1859	1545	2623	2616	26.9999	23.1517	31.9694	25.6752	37.7883	41.4631	0.522969	0.227898
ENSMUSG00000035397	Klf16	296	494	635	662	723	531	2.65397	5.05497	6.61689	6.65653	6.31021	5.09321	0.588602	0.253094
ENSMUSG00000035392	Dennd1a	2189	1837	1088	1103	1281	1627	12.4118	11.6197	7.05792	6.87218	7.17181	9.78899	0.21075	-0.549739
ENSMUSG00000035021	Baz1a	1752	2177	1753	1848	1831	2069	7.51351	10.7065	8.51175	8.71336	7.59225	9.34378	0.583291	-0.167182
ENSMUSG00000035024	Ncapd3	1731	1842	1539	1420	1629	1724	8.07351	9.78715	8.32174	7.41949	6.98187	8.27535	0.259522	-0.289146
ENSMUSG00000035027	Map2k2	2969	2863	4016	5059	5245	4122	41.5034	45.0132	61.0771	70.0274	59.5191	61.199	0.184308	0.376102
ENSMUSG00000044934	Zfp367	1190	1327	1750	1648	1767	1523	8.09006	10.2971	13.814	12.5576	11.6941	11.0821	0.925127	0.0342274
ENSMUSG00000004815	Dgkq	354	239	575	499	769	491	1.71172	1.31329	3.22538	2.70875	3.62827	2.53623	0.407207	0.406988
ENSMUSG00000058258	Idi1	2976	4024	2919	3929	3538	3026	23.7694	37.2615	27.1513	35.0841	27.7481	25.9891	0.810953	-0.0989779
ENSMUSG00000058252	Tcp11x2	153	213	139	145	99	140	2.06577	3.26965	2.16561	2.18492	1.29557	2.01419	0.250673	-0.569442
ENSMUSG00000032551	1110059G10Rik	445	476	327	438	557	568	3.17881	3.87627	3.17606	3.80334	4.52448	5.16903	0.754132	0.127111
ENSMUSG00000032553	Srprb	3408	3336	4284	4334	5292	4652	26.7244	29.8073	39.0037	38.1137	40.44	38.9978	0.39948	0.188678
ENSMUSG00000032555	Topbp1	4016	4419	3805	3859	3888	3955	18.4765	23.4162	20.485	19.9707	17.68	19.5327	0.31049	-0.24869
ENSMUSG00000032557	Uba5	671	502	792	641	914	908	6.82038	5.78625	9.22313	7.17442	8.90802	9.74044	0.711527	0.137674
ENSMUSG00000032558	Nphp3	401	349	438	351	548	434	1.62963	1.62248	2.06797	1.81112	2.17002	1.88301	0.941565	-0.0291012
ENSMUSG00000001366	Fbxo9	1178	848	1140	1060	1279	1171	13.2103	10.9481	15.2288	13.7204	14.7463	14.2046	0.916215	-0.0371073
NewGene_49	NewGene_49	32	30	37	40	27	102	0.671313	0.713591	0.893279	0.93145	0.535035	2.27833	0.510992	0.599627
ENSMUSG00000040302	Rbm48	392	326	238	277	358	346	3.97538	3.76056	2.8174	3.14353	3.52879	3.74369	0.716841	-0.161812
NewGene_3799	NewGene_3799	65	63	49	42	74	65	0.66685	0.777527	0.578142	0.478805	0.738233	0.712221	0.793011	-0.173068
NewGene_3798	NewGene_3798	72	42	32	51	51	62	0.672733	0.416106	0.340168	0.595696	0.495378	0.660863	0.979046	-0.0236252
NewGene_5180	NewGene_5180	58	42	81	45	53	26	1.68338	1.28747	2.40495	1.43079	1.39733	0.775823	0.280824	-0.723067
NewGene_3797	NewGene_3797	270	288	240	318	480	295	2.56865	3.20582	2.85794	3.69737	4.29782	2.84167	0.510992	0.25259
ENSMUSG00000024357	Sil1	759	699	824	873	996	1017	10.749	11.282	13.542	13.8538	13.7146	15.4042	0.517632	0.154759
ENSMUSG00000024350	Dnajc18	719	677	781	900	991	954	3.34066	3.58093	4.20862	4.68407	4.47164	4.7367	0.364754	0.203257
ENSMUSG00000024352	Spata24	205	208	207	278	305	202	6.93131	8.01376	8.13184	10.5653	10.0153	7.29483	0.706586	0.15576
ENSMUSG00000024359	Hspa9	15551	16612	15098	13134	13771	14595	123.149	149.915	138.68	116.555	105.961	123.559	0.0748235	-0.372248
ENSMUSG00000050088	1600012H06Rik	1299	1053	1466	1617	1718	1690	12.3975	11.8814	16.2205	17.4715	16.0666	17.3999	0.410081	0.217718
ENSMUSG00000001942	Siae	1267	1278	1392	1293	1763	1668	6.20096	7.07313	7.90376	7.2297	8.75641	8.77669	0.787417	0.0712408
ENSMUSG00000001948	Spa17	26	32	29	51	64	44	0.8932	1.22442	1.08317	1.91946	2.09664	1.59159	0.265026	0.679855
ENSMUSG00000061878	Sphk1	334	382	745	756	863	487	4.05903	5.23173	10.5388	9.94633	9.82179	6.24623	0.498926	0.358583
ENSMUSG00000005069	Pex5	787	878	1621	1746	2011	1364	6.0902	7.71587	14.5328	15.0826	15.1317	11.2937	0.275526	0.469121
ENSMUSG00000067336	Bmpr2	3850	3856	2764	3198	3224	3081	7.16979	8.18431	5.97022	6.67537	5.83465	6.13509	0.300581	-0.328017
ENSMUSG00000015013	Trappc2l	912	1233	1630	2767	2665	1481	13.1962	20.3389	27.379	44.9007	37.488	22.9269	0.102375	0.70457
ENSMUSG00000051029	Serpinb1b	77	113	135	76	94	93	1.09058	1.8118	2.34831	1.26202	1.34764	1.44053	0.30131	-0.488092
ENSMUSG00000047656	Trpt1	245	281	501	610	589	450	5.13463	6.73713	12.2242	14.3613	12.0218	10.1202	0.247851	0.518966
ENSMUSG00000050860	Phospho1	51	61	64	122	128	129	0.837289	0.947475	1.16521	1.95232	1.8219	2.18622	0.0152589	0.925148
ENSMUSG00000025354	Dnajc14	2979	3184	3502	3836	4827	5103	17.2376	21.3069	23.8882	26.475	27.4991	32.2113	0.136439	0.322465
ENSMUSG00000016637	Ift27	835	864	1348	1565	1727	1116	19.7828	23.5361	37.0641	41.5758	39.7829	28.2939	0.349462	0.358725
NewGene_4119	NewGene_4119	31	38	64	167	138	36	1.09766	1.55992	2.6926	6.8255	4.86849	1.394	0.149525	1.2034
ENSMUSG00000053510	Nrd1	7168	8239	6956	7409	7925	7232	42.1505	53.8963	48.5768	49.6207	46.3286	47.6421	0.491083	-0.173154
ENSMUSG00000061046	Haghl	192	176	406	416	509	385	3.45281	3.89519	8.78397	8.20449	9.32356	7.36566	0.221426	0.588082
ENSMUSG00000031584	Gsr	2675	2500	2754	2947	3674	3839	24.0416	25.608	28.7084	29.6832	32.0799	36.8823	0.336599	0.210923
ENSMUSG00000031583	Wrn	351	394	360	384	343	267	1.34481	1.72158	1.6014	1.65019	1.27982	1.0916	0.367299	-0.329569
ENSMUSG00000055917	Zfp277	593	689	486	474	494	665	6.49505	8.62106	6.17889	5.82652	5.26305	7.79558	0.425329	-0.304063
ENSMUSG00000055912	Tmem150a	346	400	303	514	535	520	5.42171	7.07512	5.44213	8.93184	8.14071	8.65695	0.1991	0.393674
ENSMUSG00000062580	Timm17a	2008	3005	4137	5419	6487	4252	6.64167	11.3015	15.8523	20.19	20.8548	15.002	0.0942349	0.643372
ENSMUSG00000036622	Atp13a2	487	487	637	636	729	640	2.9532	3.36314	4.49048	4.33315	4.30179	4.149	0.641054	0.134611
ENSMUSG00000036620	Mgat4b	4275	3823	5166	6895	8051	6491	42.2792	43.0845	59.2683	76.4212	77.5292	68.7411	0.0186342	0.510813
ENSMUSG00000023286	Ube2j2	1774	1609	1902	2142	2344	2084	22.1112	20.7088	26.0533	28.1207	29.7206	26.7367	0.565267	0.131866
ENSMUSG00000018858	Mrpl58	1396	1712	2031	2740	2805	2151	19.9944	27.8229	32.8959	47.4483	38.6592	35.4923	0.17476	0.40699
ENSMUSG00000038578	Susd1	83	25	55	51	65	66	0.601352	0.205532	0.460623	0.411469	0.45751	0.513877	0.976266	-0.0300601
ENSMUSG00000019189	Rnf145	4814	4747	5980	5409	7059	7041	32.361	36.3443	46.6374	40.7745	46.0987	50.6194	0.569372	0.141119
ENSMUSG00000019188	H13	3038	3575	2917	3462	3982	3886	15.8453	44.8645	31.1684	33.0774	27.1471	28.8522	0.843683	0.0597378
ENSMUSG00000030706	Mrpl48	691	853	1196	1078	1223	729	6.49974	6.58739	13.5598	7.90655	8.53913	7.98387	0.954664	-0.0308722
ENSMUSG00000030704	Rab6a	5193	3974	4070	3445	4345	4362	39.1849	33.8588	35.3138	28.9781	31.7542	35.1104	0.244611	-0.316321
ENSMUSG00000039623	Ap5z1	502	438	603	560	662	524	3.34852	3.43659	4.61138	4.11563	4.18767	3.73769	0.991281	-0.00416689
ENSMUSG00000063358	Mapk1	6653	6290	6617	6402	8263	8825	34.8489	35.8286	42.1698	40.3835	45.8901	52.2105	0.789207	0.0731146
ENSMUSG00000048138	Dmrt2	65	61	64	92	116	141	0.663729	0.703642	0.750618	1.05538	1.15179	1.54014	0.115839	0.687689
ENSMUSG00000037286	Stag1	1728	1975	1529	1321	1327	1316	6.75964	8.79508	6.96261	5.84286	5.05912	5.61396	0.0210033	-0.586008
ENSMUSG00000037287	Tbcel	380	460	496	469	573	610	1.82547	2.51416	2.76399	2.52353	2.67393	3.13341	0.708231	0.120325
ENSMUSG00000021248	Tmed10	7171	7063	8625	8755	11027	10501	116.253	130.49	162.178	159.052	173.692	182.011	0.284079	0.219445
ENSMUSG00000021241	Isca2	878	873	904	1743	1821	1402	26.9186	29.0244	30.7343	58.0442	53.9202	42.306	0.00112597	0.721575
ENSMUSG00000021240	Abcd4	420	388	503	447	628	468	4.33734	4.55779	6.03776	5.17934	6.28052	5.16075	0.902434	0.0449008
ENSMUSG00000021243	Fcf1	591	520	787	1033	963	869	18.9536	18.9818	29.2458	37.2281	30.0122	29.7762	0.177467	0.424081
ENSMUSG00000021242	Npc2	7980	10069	16066	21364	24646	15796	58.1159	83.5661	135.719	174.364	174.405	122.983	0.0750274	0.68418
ENSMUSG00000021245	Mlh3	74	99	100	104	95	126	0.32189	0.494896	0.508783	0.510549	0.404006	0.59091	0.897536	0.0745855
ENSMUSG00000029073	Cptp	585	491	816	910	1021	875	5.27458	5.04415	8.5346	9.21109	8.94986	8.43709	0.217103	0.392351
ENSMUSG00000029070	Mxra8	4671	4836	4368	4665	5594	6139	51.4509	60.0967	55.25	57.2253	59.3201	71.5897	0.865644	0.0504345
ENSMUSG00000029071	Dvl1	2515	2347	3377	3835	4799	3315	17.9919	19.1294	28.0201	30.744	33.3621	25.3562	0.22764	0.353503
ENSMUSG00000029076	Sdf4	5506	6789	6817	7414	9276	9437	45.0268	40.8372	56.7191	59.5942	53.382	80.5476	0.265783	0.262731
NewGene_6537	NewGene_6537	3166	3127	2332	2445	2680	2876	23.6478	29.9618	21.8863	22.5354	20.9243	25.3809	0.326154	-0.299667
ENSMUSG00000063972	Nr6a1	122	86	94	73	84	97	0.461478	0.36805	0.412478	0.307117	0.30744	0.392387	0.35158	-0.438277
ENSMUSG00000022575	Gsdmd	364	409	537	509	479	466	4.906	6.33202	8.33964	7.72522	6.23545	6.77339	0.962605	-0.0213638
ENSMUSG00000022570	Tsta3	2200	2762	3194	3878	4391	3401	38.3783	56.5038	65.8672	75.878	76.2146	65.1311	0.22764	0.336306
ENSMUSG00000022571	Pycrl	1845	2155	2276	2742	2682	2124	33.0899	44.0526	47.3649	55.1238	46.7508	40.7327	0.792298	0.0894471
ENSMUSG00000062006	Rpl34	156	318	760	867	960	526	4.79856	11.8962	33.1536	37.4142	34.244	19.65	0.272175	0.774155
ENSMUSG00000035623	Rsf1	703	832	674	892	542	600	1.51836	2.04661	1.68858	2.15834	1.13696	1.44064	0.534253	-0.281793
ENSMUSG00000035621	Midn	3639	2648	2172	2312	2702	2716	24.1147	19.794	16.6156	17.1181	17.4821	19.2693	0.364767	-0.324826
ENSMUSG00000042167	Tent2	2130	1880	1421	1120	1458	1661	17.0874	17.4755	13.3483	10.2458	11.3745	14.7956	0.0946788	-0.556193
ENSMUSG00000042165	Gm9774	92	103	69	87	102	104	1.58306	2.00671	1.36236	1.67201	1.70144	1.91028	0.944517	-0.0433655
ENSMUSG00000020592	Sdc1	3063	2936	4100	3698	4227	3364	23.3064	25.4605	36.1897	31.5347	31.2543	27.3692	0.960763	-0.0185747
ENSMUSG00000020593	Lpin1	1115	1052	944	871	946	1156	5.24899	5.45996	4.79075	4.90193	4.06153	5.71922	0.396474	-0.253275
ENSMUSG00000020590	Snx13	950	1295	1083	1266	1247	1266	3.70334	5.78565	4.86932	5.49878	4.70404	5.21597	0.996305	0.00157931
ENSMUSG00000035629	Rubcn	2453	2347	2746	2677	3590	3076	11.4651	12.3718	14.6205	13.7991	16.0889	15.0743	0.594816	0.117989
ENSMUSG00000020621	Rdh14	224	265	367	323	540	404	3.63408	4.8979	6.89397	5.86334	8.50217	7.00396	0.330491	0.372686
ENSMUSG00000020623	Map2k6	456	516	454	390	496	472	5.2881	6.82106	6.10515	5.0715	5.58854	5.8572	0.335505	-0.262668
ENSMUSG00000028039	Efna3	176	155	184	124	165	131	1.78227	1.86526	2.22179	1.3993	1.62312	1.55687	0.146613	-0.484035
ENSMUSG00000028035	Dnajb4	375	463	510	653	736	567	3.64777	5.13648	5.75403	7.13146	6.97293	5.90049	0.229345	0.355113
ENSMUSG00000020629	Adi1	2896	3230	3846	4032	4940	3867	42.1125	53.5277	64.8798	65.7102	69.7973	60.1203	0.476021	0.180071
ENSMUSG00000028030	Tbck	698	686	710	675	774	634	2.54811	2.85243	3.00792	2.75976	2.74522	2.47485	0.432802	-0.19378
ENSMUSG00000028032	Papss1	4633	4769	5718	4752	5653	5197	42.7981	50.2107	61.3369	49.2062	50.7227	51.2996	0.514354	-0.13866
ENSMUSG00000013698	Pea15a	7864	8903	7565	7113	9206	9017	75.6225	97.8695	84.4506	76.5744	86.1424	92.8057	0.601186	-0.135827
ENSMUSG00000038705	Gmeb2	710	848	867	982	1151	976	4.16345	5.64425	5.94668	6.42089	6.55133	6.10084	0.496408	0.172908
ENSMUSG00000018449	Rpain	486	602	594	962	887	821	11.5401	15.6985	16.3762	25.6751	19.7948	19.9215	0.0781607	0.49071
ENSMUSG00000018442	Derl2	2526	3190	4102	4370	5006	4058	17.5616	25.673	35.0582	37.6381	35.8051	31.8576	0.373283	0.2739
ENSMUSG00000018446	C1qbp	6962	6322	7108	8245	9272	7032	142.363	147.321	168.567	188.914	184.209	153.708	0.76593	0.0835473
ENSMUSG00000052364	B630019K06Rik	392	332	349	507	576	497	3.63849	3.51796	3.76228	5.27468	5.20482	4.93971	0.159941	0.371407
ENSMUSG00000032396	Dis3l	1224	968	888	959	1133	1437	8.25652	7.36995	6.87536	7.17689	7.38154	10.4259	0.992289	0.00406407
ENSMUSG00000032393	Dpp8	1986	1917	1964	2181	2380	2431	9.80814	10.8587	11.3231	12.1675	11.5382	12.9562	0.779355	0.0683764
ENSMUSG00000032392	Parp16	410	295	390	390	506	436	3.90974	3.21711	4.33112	4.19333	4.71186	4.46363	0.797261	0.0935258
ENSMUSG00000052369	Tmem106c	1184	1447	1370	1476	1625	1503	19.3329	26.8148	26.2452	27.3327	25.6925	25.9937	0.954958	0.0180459
ENSMUSG00000032399	Rpl4	43836	43617	42739	35549	46379	50088	684.816	776.514	774.439	622.335	703.991	836.513	0.487511	-0.172458
ENSMUSG00000032398	Snapc5	206	232	275	391	359	350	4.01656	5.15173	6.23833	8.55646	6.81113	7.31306	0.15163	0.452029
ENSMUSG00000037916	Ndufv1	2555	3115	5678	7468	8758	5897	37.1899	53.1554	96.4787	122.024	123.489	96.7921	0.0509522	0.792123
ENSMUSG00000046733	Gprc5a	1511	1472	1550	2115	2357	2335	17.4219	19.3384	20.7292	27.3309	26.4082	28.7891	0.0254769	0.401717
ENSMUSG00000048911	Rnf24	590	638	497	436	591	753	2.42236	2.91984	2.31446	1.96086	2.3058	3.25111	0.71845	-0.152095
ENSMUSG00000048915	Efna5	818	711	701	673	905	955	4.99443	4.95312	4.84226	4.48763	5.2567	6.11427	0.977883	-0.0107021
ENSMUSG00000024339	Tap2	1058	1017	2106	1869	2183	1457	7.38076	8.08235	17.0516	14.6185	14.849	10.9254	0.638687	0.227581
ENSMUSG00000079426	Arpc4	2714	3189	5017	5806	6252	3858	29.6568	39.7816	62.464	71.0991	64.8317	44.5874	0.372505	0.372535
ENSMUSG00000033114	Slc35d2	230	254	337	300	399	333	2.39042	3.12489	4.08145	3.57664	4.12295	4.00913	0.68862	0.144304
ENSMUSG00000033111	3830406C13Rik	707	654	666	548	746	673	8.06595	9.528	9.70881	9.83125	8.88096	8.26595	0.341353	-0.237022
ENSMUSG00000005262	Ufd1	1626	1445	1872	1644	2200	1990	20.7579	20.1898	27.96	23.1949	26.9622	28.0135	0.860418	0.0506059
ENSMUSG00000024620	Pdgfrb	1929	2045	2390	1075	1339	1394	8.56969	10.3525	12.3161	5.3503	5.77896	6.61823	1.17242e-07	-0.926949
ENSMUSG00000026667	Uhmk1	1560	1824	2029	2742	2842	2405	4.76465	6.3563	7.18866	9.39025	8.43404	7.86379	0.119247	0.383165
ENSMUSG00000026662	Sephs1	2752	2696	2909	2116	2861	2920	12.542	14.1064	15.5768	11.1507	12.7358	14.0989	0.22764	-0.27352
ENSMUSG00000026663	Atf6	6559	6292	5450	6363	7183	8406	21.7492	23.7737	20.9591	23.6412	23.1422	29.7969	0.826913	0.0725438
ENSMUSG00000026669	Mcm10	1834	1695	1680	1201	1535	1834	9.47581	12.7775	12.8692	8.58628	9.41316	10.9848	0.171862	-0.380825
ENSMUSG00000003955	Fam162a	1287	2119	2907	1888	2144	1508	43.0599	81.0592	112.832	71.2413	69.7183	54.0067	0.413703	-0.362362
ENSMUSG00000040859	Bsdc1	1918	2007	1746	1930	2295	2659	16.3594	19.4564	17.2398	18.4056	18.9766	24.1986	0.782782	0.0887064
ENSMUSG00000029634	Rnf6	1954	2140	2281	2307	2338	2077	14.1341	17.6147	18.9822	18.5933	16.2142	15.9851	0.696109	-0.102728
ENSMUSG00000063888	Rpl7l1	4182	4002	6486	6280	8057	7046	39.2363	42.1582	69.505	65.2993	72.5722	69.7324	0.230158	0.363009
ENSMUSG00000040850	Psme4	2175	3304	3107	3738	4137	3779	8.04856	14.0147	13.3367	15.5476	14.952	15.286	0.398358	0.257834
ENSMUSG00000040852	Plekhh2	2099	2345	1817	1746	1869	1950	7.32659	9.32994	7.35728	6.82803	6.33694	7.27454	0.179675	-0.358511
ENSMUSG00000040857	Erf	2002	1811	1382	1401	1509	1573	14.3895	15.0697	11.5462	11.4695	10.9914	12.0575	0.190787	-0.403507
ENSMUSG00000022620	Arsa	4033	3683	4124	4968	5327	5330	29.384	30.3297	33.4736	38.872	36.582	41.0547	0.275092	0.217679
ENSMUSG00000026082	Rev1	669	746	616	579	658	743	4.18754	5.05077	4.28222	3.82104	3.86735	4.62352	0.448713	-0.226282
ENSMUSG00000026083	Eif5b	3225	4124	2937	3462	2983	2343	9.93653	14.481	10.4965	11.9542	8.93086	7.71657	0.274831	-0.405601
ENSMUSG00000026087	Mrpl30	2923	3260	3325	5086	5202	4272	78.1195	96.2639	100.429	151.599	134.305	119.898	0.0606351	0.434683
ENSMUSG00000026088	Mitd1	289	286	349	267	402	445	5.62524	6.3483	7.89829	5.83715	7.61172	9.27327	0.855879	0.077447
ENSMUSG00000004609	Cd33	138	58	88	27	45	35	0.578759	0.275596	0.427346	0.125947	0.180091	0.155485	0.0043453	-1.60883
ENSMUSG00000079277	Hoxd3	147	140	161	103	150	114	1.25838	1.2884	1.5035	0.926986	1.17778	0.984903	0.17943	-0.480551
ENSMUSG00000039016	Timm8b	692	800	1335	2969	2743	1649	32.0666	42.241	71.8018	154.297	123.582	81.7243	0.00181967	1.21842
ENSMUSG00000003378	Grik5	83	56	66	26	31	57	0.486384	0.37542	0.44813	0.170663	0.177712	0.359221	0.100755	-1.03538
ENSMUSG00000034235	Usp54	1131	1063	686	948	1046	1307	4.20918	4.55715	2.99981	3.89596	3.74971	5.26219	0.996372	0.00200574
ENSMUSG00000046185	Zfp84	340	348	198	238	326	424	1.98368	2.31334	1.33512	1.5557	1.84729	2.64504	0.942332	-0.0465166
ENSMUSG00000074656	Eif2s2	4236	4568	3715	3401	3460	3376	42.8685	52.2765	42.3303	37.0865	33.5549	35.9158	0.0483207	-0.475855
ENSMUSG00000009112	Bcl2l13	2290	2258	2994	2933	4005	3740	8.3991	8.96211	12.0512	11.5852	13.5842	14.3038	0.197544	0.314023
ENSMUSG00000045980	Tmem104	772	612	484	614	605	666	4.06238	3.67158	2.95252	3.62152	3.09106	3.74689	0.667509	-0.174696
ENSMUSG00000045983	Eif4g1	16393	13093	15106	12023	16049	17800	73.2601	66.3627	77.5027	59.8236	69.3707	83.644	0.611133	-0.15121
ENSMUSG00000028958	Tmub1	238	331	187	224	163	186	4.17922	6.69378	4.11664	4.48288	2.77895	3.30686	0.228399	-0.577398
ENSMUSG00000028959	Fastk	3039	3328	2520	3522	3700	3433	33.0566	42.5772	33.7322	41.9672	43.263	41.9084	0.828875	0.0736702
ENSMUSG00000028954	Nub1	2600	2761	2461	2373	2759	3215	18.6225	22.4893	20.8388	18.2139	19.3282	24.0577	0.750615	-0.0957373
ENSMUSG00000028955	Vamp3	3882	2932	3796	3020	4662	4423	43.9864	37.8681	49.8953	38.3525	51.3274	53.58	0.988137	-0.0056327
ENSMUSG00000028952	Zbtb48	327	248	347	409	510	382	4.18333	3.39655	4.75552	5.66089	5.55101	5.08537	0.336822	0.310859
ENSMUSG00000028953	Abcf2	4358	4302	4690	4344	5798	5834	40.7577	45.845	50.8774	45.5209	52.6818	58.3256	0.792999	0.067952
ENSMUSG00000028950	Tas1r1	99	105	146	253	307	231	0.823123	1.00229	1.41818	2.37555	2.50291	2.06685	0.00150643	0.994277
ENSMUSG00000046722	Cdc42se1	4383	4739	6172	7564	9021	6891	37.6353	46.2572	61.5172	72.6642	75.4301	63.1834	0.0830223	0.436747
ENSMUSG00000042404	Dennd4b	281	330	441	305	439	332	1.1926	1.6782	2.25695	1.45364	1.81099	1.56964	0.687318	-0.155448
ENSMUSG00000042406	Atf4	17794	21593	30123	28497	35762	28062	247.906	342.796	486.654	444.811	483.985	417.855	0.482041	0.228646
ENSMUSG00000042408	Zmym6	726	743	775	671	730	540	4.18489	4.89575	5.17935	4.31611	4.04585	3.29141	0.144012	-0.392571
ENSMUSG00000002771	Grin2d	126	73	66	34	50	53	0.556582	0.366662	0.388466	0.165291	0.21275	0.286179	0.0426199	-1.15352
ENSMUSG00000017697	Ada	534	504	471	588	568	667	7.59945	8.16941	7.75988	9.37071	7.85158	10.1387	0.793782	0.0903436
ENSMUSG00000002778	Kdelr1	4473	5353	4789	5635	6315	5782	68.1631	93.1325	85.5851	99.8833	95.0742	95.2778	0.718741	0.0923093
ENSMUSG00000000738	Spg7	944	839	1671	1778	2124	1553	8.32795	8.13206	17.3569	17.4742	17.8401	14.1035	0.218764	0.485889
ENSMUSG00000000739	Sult5a1	242	224	404	323	387	318	1.96589	2.96291	4.63075	3.04597	3.36999	3.93876	0.897124	0.0645539
ENSMUSG00000024525	Impa2	358	463	641	735	965	621	5.17154	7.6265	10.7496	11.9118	13.5538	9.58879	0.199798	0.48406
ENSMUSG00000044768	D1Ertd622e	815	611	1081	898	1371	1154	3.43247	0.845845	4.57366	4.71242	6.25162	1.90273	0.474871	0.260778
ENSMUSG00000044763	Trmt10c	555	542	479	500	507	455	4.43505	4.9418	4.43944	4.48203	3.93566	3.88953	0.314355	-0.292868
ENSMUSG00000030138	Bms1	1909	2299	1759	1838	1901	1945	10.5527	14.4815	11.2771	11.3864	10.2122	11.497	0.367526	-0.256776
ENSMUSG00000010476	Ebf3	1789	1478	1299	907	1202	1246	8.87918	8.71854	7.37124	5.03009	5.96666	6.52244	0.0217498	-0.641652
ENSMUSG00000006299	Aamp	2949	3840	5321	6972	7684	5224	39.5252	59.4965	83.1359	104.825	100.663	74.5941	0.128753	0.540774
NewGene_3345	NewGene_3345	368	432	465	364	486	532	2.56143	3.42642	3.75374	2.84053	3.29069	3.96527	0.869944	-0.0617749
NewGene_3342	NewGene_3342	344	237	348	549	602	414	3.73079	2.77042	5.30921	6.586	6.52882	4.68921	0.105045	0.572093
NewGene_5423	NewGene_5423	5161	4224	1534	843	1579	3009	84.8616	79.1479	29.2532	15.5349	25.22	52.8994	0.233545	-1.22752
ENSMUSG00000058046	4933430I17Rik	81	55	35	25	13	50	1.08112	0.838685	0.534562	0.367464	0.16873	0.715694	0.202093	-1.13916
ENSMUSG00000000194	Gpr107	1771	1819	2123	2378	2976	2607	6.93547	8.11775	9.64275	10.4356	11.326	10.9142	0.136352	0.291995
ENSMUSG00000055240	Zfp101	564	627	578	458	438	386	2.94707	4.26741	4.19994	3.31581	2.64752	2.42366	0.0128028	-0.644751
ENSMUSG00000040586	Ofd1	183	367	233	250	241	282	0.986363	2.25391	1.45656	1.50639	1.26281	1.62288	0.701467	-0.203118
ENSMUSG00000056919	Cep162	677	877	441	347	334	429	2.11659	3.12467	1.59582	1.21568	1.01329	1.43373	0.00962947	-1.03768
ENSMUSG00000056917	Sipa1	1827	1703	1769	1844	2248	1866	12.046	12.5836	13.5174	13.8044	14.556	13.2225	0.943442	-0.0200402
ENSMUSG00000051495	Irf2bp2	3114	2789	2687	2895	3406	3789	14.7276	15.0302	14.7382	15.3391	15.6513	19.1553	0.894602	0.0423443
ENSMUSG00000041841	Rpl37	6336	5525	14412	19575	18322	5162	182.297	181.143	481.013	631.207	512.239	158.78	0.606666	0.55993
ENSMUSG00000041842	Fhdc1	1199	1176	1226	819	919	1077	5.90464	5.91792	6.1063	3.72438	4.00939	5.0026	0.0155006	-0.540759
ENSMUSG00000041845	Rhod	1637	2383	2482	3585	3772	2862	26.9908	45.2579	48.3612	67.6774	61.7911	50.9213	0.133133	0.473953
ENSMUSG00000055799	Tcf7l1	1305	1065	419	598	619	902	10.5353	9.80694	4.02164	5.38557	4.98091	7.74965	0.321471	-0.597634
ENSMUSG00000041846	Ppp4r3a	2515	2510	1791	1788	2076	2217	14.6079	16.8528	11.3854	10.8849	11.2067	13.1635	0.259087	-0.359003
ENSMUSG00000041849	Card6	498	315	218	288	311	384	1.99253	1.43618	1.05042	1.30287	1.25282	1.77028	0.632101	-0.264676
ENSMUSG00000090053	Palm2	45	113	66	77	36	38	0.350949	0.969073	0.5644	0.673814	0.266195	0.296285	0.369132	-0.72398
ENSMUSG00000042632	Pla2g6	715	665	710	820	923	953	5.12664	5.45889	5.94407	6.6359	6.64654	7.34851	0.442924	0.181835
NewGene_4773	NewGene_4773	68	96	142	151	284	148	2.21447	3.49385	5.28023	5.63371	8.57453	4.48915	0.167203	0.733703
NewGene_4776	NewGene_4776	92	85	67	87	76	53	1.11734	0.988296	0.902997	1.13685	0.633644	0.5636	0.541739	-0.356526
ENSMUSG00000067276	Capn6	6651	6276	4616	2069	2500	2677	44.874	48.2512	36.1246	15.6435	16.3836	19.303	1.99888e-10	-1.47156
ENSMUSG00000067274	Rplp0	101887	130637	187850	217728	234581	158131	1830.48	2672.6	3892.24	4353.15	4064.79	3052.96	0.341587	0.365759
ENSMUSG00000049439	Cyp20a1	3401	3369	4193	2958	4066	3971	36.8234	41.6055	52.7799	35.8896	42.727	45.9792	0.455334	-0.184992
ENSMUSG00000056268	Dennd1b	351	507	505	568	626	602	0.899921	1.4822	1.52425	1.95991	1.79578	1.92219	0.511399	0.215835
ENSMUSG00000056267	Cep70	324	290	259	191	234	183	3.06001	3.04238	2.79206	2.03578	2.10241	2.12021	0.016931	-0.714378
ENSMUSG00000056260	Lrif1	1623	1612	1044	812	824	964	14.5429	16.2749	11.0982	10.854	7.31496	8.80787	0.00410927	-0.909784
NewGene_6436	NewGene_6436	251	187	139	131	136	176	4.72367	3.41359	2.69139	2.38647	2.10363	3.05913	0.226753	-0.573053
ENSMUSG00000047446	Arl4a	304	261	293	345	435	380	4.77197	2.62982	3.234	3.59851	5.04297	5.29863	0.378458	0.24564
ENSMUSG00000037949	Ano10	2086	2311	3093	2821	3663	3530	18.9055	23.8908	32.673	29.0369	32.313	34.2346	0.401923	0.234861
ENSMUSG00000057133	Chd6	1207	1356	1104	1240	1352	1380	2.75592	3.53539	2.9369	3.17302	3.00555	3.37017	0.817569	-0.0728475
ENSMUSG00000057130	Txnl4a	2178	2235	2652	3639	3864	2610	29.8052	34.8442	42.211	55.9715	51.4528	38.23	0.266606	0.33864
ENSMUSG00000057137	Tmem140	73	34	162	234	337	160	0.724857	0.350874	1.76469	2.70474	3.30926	1.59262	0.0711531	1.27107
ENSMUSG00000057134	Ado	1900	1717	2549	2824	3208	2669	10.2685	10.5731	15.9793	17.1018	16.8472	15.4196	0.245292	0.318544
NewGene_5163	NewGene_5163	88	83	228	103	182	96	1.55298	1.68255	4.71363	2.04565	3.14679	1.81035	0.744927	-0.249122
ENSMUSG00000052566	Hook2	287	252	177	186	273	260	2.65327	2.64186	1.88612	1.93149	2.43329	2.56717	0.671633	-0.197698
ENSMUSG00000052565	Hist1h1d	16	37	25	42	19	44	0.049532	0.133175	0.090632	0.149623	0.058733	0.150461	0.800833	0.268478
ENSMUSG00000063576	Klhdc3	3653	3999	3830	4428	4968	4513	42.6942	52.9682	51.1832	57.1495	55.6075	55.3484	0.688392	0.0906985
ENSMUSG00000037852	Cpe	10995	9749	14027	17818	21401	18629	124.789	126.091	184.655	226.619	235.995	226.025	0.0109195	0.552791
ENSMUSG00000037851	Iars	6506	6291	4763	3700	4274	4517	36.2779	39.5869	30.4672	22.5381	22.6393	26.4371	0.00848827	-0.684755
ENSMUSG00000037857	Nufip2	1669	1764	1828	1711	1811	1580	7.77415	9.35991	9.87285	8.93028	8.19286	7.86587	0.312615	-0.226354
ENSMUSG00000037855	Zfp365	1339	957	1300	1015	1356	1169	7.5529	6.14635	8.50413	6.41594	7.43186	7.04636	0.465926	-0.212521
ENSMUSG00000036188	Ankmy2	1018	838	1039	803	1001	978	9.95536	9.33906	11.7808	8.79803	9.50806	10.2224	0.319898	-0.244882
ENSMUSG00000036186	Fam69b	295	408	697	833	712	429	4.36432	6.88535	11.9635	13.8275	10.2472	6.79033	0.558122	0.339468
ENSMUSG00000033355	Rtp4	366	299	189	141	151	183	5.51659	4.81618	2.9998	2.1526	2.03964	2.69499	0.0144081	-1.04127
ENSMUSG00000033356	Pus7l	133	156	224	135	178	196	1.12144	1.49459	2.19201	1.27738	1.45948	1.76878	0.678543	-0.193923
ENSMUSG00000033352	Map2k4	2633	2924	2058	2047	2248	2422	17.1189	21.7016	15.519	14.9783	14.2156	16.8639	0.220346	-0.372599
ENSMUSG00000036181	Hist1h1c	349	460	487	661	688	589	5.36723	8.07217	8.69314	11.4063	10.2848	9.69319	0.177549	0.401472
ENSMUSG00000061360	Phf5a	1450	1906	2905	3551	4142	2652	20.9375	31.3766	48.6827	57.4811	58.1332	40.9521	0.166142	0.549946
ENSMUSG00000039983	Ccdc32	630	477	671	726	1077	784	8.29183	7.13468	10.23	10.9031	14.07	11.0627	0.256612	0.348085
ENSMUSG00000039982	Dtx4	2544	2626	2963	3771	4265	3917	10.5989	12.4712	14.3232	17.6107	17.2684	17.4498	0.0354716	0.372283
ENSMUSG00000039987	Phtf2	281	256	280	394	381	322	1.39521	1.45416	1.60935	2.19091	1.83496	1.70695	0.4487	0.246313
ENSMUSG00000039985	Sinhcaf	797	689	822	505	839	977	7.52603	7.31906	10.7639	5.339	7.33555	9.00598	0.633147	-0.189498
ENSMUSG00000039989	Cbx4	1434	1326	1060	1180	1301	1117	6.6523	7.00969	5.69953	6.13329	5.8624	5.53605	0.362231	-0.276779
ENSMUSG00000039988	Ankrd13c	3207	2570	3028	3397	4001	3924	19.9119	18.0491	21.7379	23.6226	24.0772	26.0134	0.454924	0.176095
ENSMUSG00000037580	Gch1	137	158	209	341	382	242	1.18558	1.55604	2.09482	3.30697	3.20976	2.23328	0.0455408	0.75879
ENSMUSG00000062627	Mysm1	757	728	545	677	648	597	2.44989	2.68297	2.04505	2.45373	2.03819	2.06529	0.452885	-0.264267
ENSMUSG00000060708	Bloc1s4	288	305	533	725	845	555	5.42556	6.55527	11.6683	15.3332	15.4832	11.184	0.0604302	0.742381
ENSMUSG00000036450	Hif1an	944	1014	1505	1549	2121	1773	3.65988	4.48101	6.76736	6.72988	7.99254	7.34838	0.114707	0.468074
ENSMUSG00000036459	Wtip	663	920	1458	2302	2061	1292	8.35416	12.9149	21.2741	31.7815	24.9372	17.0724	0.115544	0.734759
ENSMUSG00000030116	Mfap5	707	884	917	317	351	297	11.6372	20.8337	17.6822	5.75964	5.73108	5.04931	3.47962e-15	-1.56065
ENSMUSG00000037325	Bbs7	964	874	766	650	692	806	8.61469	8.91139	7.95674	6.51376	6.01894	7.71169	0.0996574	-0.465563
ENSMUSG00000037326	Capn15	844	768	973	1104	1190	1150	4.00855	4.21866	5.35921	6.03381	5.49716	5.83632	0.322867	0.233722
ENSMUSG00000020817	Rabep1	1961	2480	2150	2802	2692	2571	10.0428	13.5894	11.8162	14.7314	12.5083	13.655	0.720498	0.11092
ENSMUSG00000020814	Mxra7	3566	3374	3397	4007	4425	4293	48.7577	48.535	47.5222	54.2952	52.3252	55.197	0.599169	0.114178
ENSMUSG00000020812	1810032O08Rik	206	222	463	385	501	250	4.37058	6.8054	11.1013	10.2045	10.9524	5.74348	0.786118	0.176111
ENSMUSG00000027848	Olfml3	1422	1367	1291	828	1015	1017	6.24547	6.84901	6.57797	4.0777	4.32798	4.7789	0.000198875	-0.703581
ENSMUSG00000020818	Mfsd11	1350	1683	2303	2897	3290	2849	9.72217	14.9262	19.6001	25.3738	23.2335	22.3862	0.0451536	0.583082
ENSMUSG00000031860	Pbx4	68	24	30	29	47	40	1.09998	0.407441	0.520462	0.756375	0.900291	0.651262	0.767143	-0.278251
ENSMUSG00000031861	Lpar2	588	715	686	891	924	793	2.46269	3.37383	3.34889	4.19191	3.77652	3.56181	0.454792	0.209253
ENSMUSG00000031862	Atp13a1	2324	2088	2117	2159	2695	2811	14.2605	14.6002	15.0645	14.8479	16.0698	18.4398	0.891183	0.0404319
ENSMUSG00000031864	Ints10	1366	883	1197	956	1209	1406	7.93196	6.42699	8.1415	6.67997	6.79617	9.45026	0.723314	-0.137396
ENSMUSG00000031865	Dctn1	3088	2869	2995	3157	3653	3868	18.0281	19.065	20.3417	20.6506	20.7022	24.1695	0.791606	0.0672938
ENSMUSG00000049916	2610318N02Rik	201	248	180	140	144	184	4.15823	5.53952	4.11114	3.13822	2.8498	3.83417	0.112406	-0.614449
ENSMUSG00000063052	Lrrc40	1426	1189	1285	873	1266	1310	8.31713	7.88563	10.2397	6.64469	8.16947	9.82529	0.180234	-0.373215
ENSMUSG00000027257	Pacsin3	922	900	1225	1154	1321	1233	12.0273	13.2516	18.6026	16.9619	16.6991	16.9886	0.720918	0.103109
ENSMUSG00000090553	Snrpe	1733	1349	2798	3884	3829	1652	80.8861	72.3375	151.556	205.06	175.017	82.8915	0.356946	0.507656
ENSMUSG00000031242	2610002M06Rik	1424	1482	1564	1471	1645	1440	5.85342	6.94517	7.45743	6.77786	6.56971	6.32717	0.46995	-0.156702
ENSMUSG00000043110	Lrrn4	59	46	64	2	13	4	0.377064	0.338745	0.474263	0.013771	0.080143	0.027657	3.96435e-06	-3.37172
ENSMUSG00000039473	Ubn1	3267	2364	3015	3160	3897	3714	12.3828	10.4001	13.8744	13.7394	14.4756	15.5008	0.6518	0.129138
ENSMUSG00000039470	Zdhhc2	877	803	951	1233	1533	1315	6.23142	6.49611	7.83707	9.82267	10.5818	9.98471	0.0220465	0.446009
ENSMUSG00000039477	Tnrc18	3763	2699	2730	2558	3090	3006	10.6179	8.68458	8.68203	7.61695	8.04726	8.80415	0.354127	-0.27916
ENSMUSG00000039476	Prrx2	298	349	297	298	377	247	4.95731	6.6148	5.73873	5.56374	6.09575	4.40032	0.537359	-0.226658
ENSMUSG00000039474	Wfs1	1290	1125	1121	1233	1472	1597	8.18168	8.13071	8.24351	8.76572	9.07246	10.8319	0.75483	0.0930093
ENSMUSG00000089857	Zfp882	54	128	93	94	71	63	0.410675	1.10341	0.820218	0.833747	0.585759	0.51291	0.510346	-0.440654
ENSMUSG00000034744	Nagk	1247	1658	1862	2121	2780	2123	21.8403	33.6889	36.7132	41.9756	46.1857	40.2691	0.18872	0.372071
ENSMUSG00000021038	Vipas39	518	542	531	651	946	875	4.93001	5.87975	5.85239	6.93094	8.73711	8.90155	0.0737381	0.439916
ENSMUSG00000021039	Snw1	1810	1588	1737	1325	1786	1865	19.4808	19.4799	21.6881	15.9811	18.6791	21.4624	0.352861	-0.23785
ENSMUSG00000021036	Sptlc2	2125	1854	2362	2133	2759	2827	7.606	7.56499	9.8071	8.55828	9.59854	10.8201	0.727366	0.0960643
ENSMUSG00000048490	Nrip1	779	731	579	641	729	758	2.37633	2.69095	2.05039	2.1907	2.22706	2.47278	0.621284	-0.16515
ENSMUSG00000021033	Gstz1	1083	1079	1035	866	1173	1237	16.9288	18.7918	17.7833	14.0941	16.5439	20.212	0.573537	-0.158878
ENSMUSG00000048497	Mmgt2	1140	1166	1321	1677	1876	1864	22.111	23.129	23.8426	28.3795	27.363	34.1802	0.0367337	0.395757
ENSMUSG00000029559	2210016L21Rik	1036	1241	1378	1937	2095	1746	10.1389	13.1303	14.9794	20.4743	19.1339	17.5091	0.0458618	0.480547
ENSMUSG00000032740	Ccdc88a	1478	1614	818	1030	938	1020	3.9283	4.795	2.86062	3.13362	2.49712	2.9955	0.178667	-0.577787
ENSMUSG00000029554	Mad1l1	1745	1323	975	1057	1074	1255	15.8759	13.7179	10.2887	10.779	9.49517	12.2091	0.253808	-0.446778
ENSMUSG00000029557	Mrm2	284	424	480	677	795	552	4.72798	8.03876	9.26161	12.6227	12.8517	9.82298	0.0994652	0.587346
ENSMUSG00000032743	D430042O09Rik	654	540	495	554	711	788	2.55801	2.40226	2.24207	2.46677	2.8049	3.28651	0.824092	0.0868622
ENSMUSG00000032745	Gpbp1	1820	2323	1743	1650	1528	1775	12.936	18.7595	13.5123	12.2658	9.7801	12.6762	0.151955	-0.4314
ENSMUSG00000029552	Tes	1026	956	1389	1012	1292	1371	9.97169	10.6225	15.8463	11.1628	12.3585	14.4296	0.870768	-0.0587694
ENSMUSG00000042642	Flad1	478	417	746	788	939	617	4.01128	4.5556	7.87852	8.22442	8.58129	5.75612	0.40318	0.338006
ENSMUSG00000042647	Acad12	64	50	125	159	144	57	0.431671	0.447589	1.05807	1.17945	0.971653	0.38807	0.586837	0.434613
ENSMUSG00000042644	Itpr3	2459	2119	2824	2763	3330	3090	6.56993	6.45134	8.75255	8.2741	8.64637	8.82587	0.603785	0.127079
ENSMUSG00000074247	Dda1	2307	2644	2678	3175	3439	3345	28.6915	37.461	38.6272	44.2434	41.5528	44.4645	0.346558	0.201595
ENSMUSG00000024122	Pdpk1	2191	2030	2952	3129	3984	3323	7.39713	7.76075	11.7631	11.8035	13.0322	12.0011	0.161904	0.357543
ENSMUSG00000024121	Atp6v0c	17393	15572	13606	19163	20611	16545	353.261	360.674	323.653	437.607	408.624	360.564	0.795297	0.0864277
ENSMUSG00000068114	Ccdc134	491	535	809	576	781	802	5.85178	7.33453	11.2283	7.61389	9.06345	10.2963	0.908446	0.0515463
ENSMUSG00000068115	Ninl	219	273	369	406	450	357	1.03184	1.46556	2.01459	2.14502	2.06701	1.79606	0.393815	0.317808
ENSMUSG00000042396	Rbm7	1544	1538	1431	1544	1694	1626	18.8059	22.5274	20.3912	20.7397	19.7379	19.9091	0.762694	-0.07853
ENSMUSG00000042390	Gatad2b	4509	4188	3339	3117	3760	4096	16.0524	19.9785	12.5737	11.5111	12.0914	14.2984	0.269881	-0.327798
ENSMUSG00000028207	Asph	2651	2928	3073	2887	3098	2899	13.8694	17.222	20.3109	18.1979	17.2698	16.8001	0.511328	-0.143844
ENSMUSG00000024789	Jak2	907	961	865	962	898	1049	4.32966	5.22669	4.78728	5.14886	4.16582	5.35515	0.782277	-0.0906172
ENSMUSG00000024782	Ak3	3060	3087	4091	3902	5583	4738	26.2006	30.2267	40.7321	37.6409	46.7442	43.3774	0.262493	0.284904
ENSMUSG00000024787	Snx15	336	518	610	723	693	505	4.91208	8.65077	10.4192	11.8805	9.88154	7.91313	0.624427	0.221096
ENSMUSG00000024785	Rcl1	1420	1316	2267	2034	2305	1836	18.9168	19.9756	35.0364	30.3627	29.841	26.1441	0.74398	0.129435
ENSMUSG00000006906	Stambp	1413	1472	1213	1348	1507	1468	14.3544	17.047	14.2899	15.3597	14.881	15.9472	0.696437	-0.112356
ENSMUSG00000027478	Dnmt3b	137	157	114	87	171	148	0.760365	1.00243	0.734959	0.543842	0.943106	0.884225	0.679897	-0.217485
ENSMUSG00000027472	Pdrg1	675	914	1561	1945	2256	1587	12.7713	19.7217	34.1929	41.1967	41.5811	32.1635	0.0916018	0.706445
ENSMUSG00000027787	Nmd3	1906	2097	1366	1471	1712	1896	5.01234	6.28743	4.40232	4.49058	4.46396	5.33115	0.439909	-0.275557
ENSMUSG00000027784	Ppm1l	1363	1423	1544	1969	2527	2607	3.47572	4.1374	4.56876	5.62986	6.26278	7.10841	0.007484	0.524972
ENSMUSG00000027782	Kpna4	2661	2964	3124	3621	3522	3077	15.2486	17.5028	17.3358	15.5496	20.2379	13.0717	0.881628	0.0468871
ENSMUSG00000024878	Cbwd1	340	253	275	310	415	362	4.20186	3.55053	3.94043	4.28695	4.97853	4.77789	0.720498	0.13077
ENSMUSG00000024875	Yif1a	4303	6205	5264	5870	6744	6340	69.238	113.795	98.2466	105.854	105.439	109.074	0.81595	0.0778357
ENSMUSG00000024870	Rab1b	5303	7292	7976	9958	10756	7888	69.4337	108.806	121.135	146.117	136.834	110.406	0.35663	0.296733
ENSMUSG00000024873	Cnih2	637	817	668	569	608	413	12.3716	18.0639	15.043	12.3779	11.4623	8.57514	0.0650981	-0.60194
ENSMUSG00000116564	Riok2	783	895	782	757	919	826	6.0188	7.74301	6.80513	6.38472	6.70741	6.66168	0.520591	-0.16623
ENSMUSG00000026788	Zbtb43	608	587	688	716	901	803	3.38899	3.42178	4.03685	3.94366	4.27771	4.36645	0.454924	0.17454
ENSMUSG00000026785	Pkn3	189	238	227	192	275	238	1.55568	2.3982	2.04336	1.73461	2.17385	2.16456	0.831635	-0.0855258
ENSMUSG00000026784	Pdss1	297	333	354	330	401	350	4.59982	5.6803	6.02617	5.4455	5.77246	5.52948	0.878282	-0.0511209
ENSMUSG00000026786	Apbb1ip	4127	3271	2127	1738	1955	2440	35.7563	32.2932	21.3692	16.8709	16.4553	22.5964	0.0305157	-0.832075
ENSMUSG00000026781	Acbd5	734	853	843	809	985	828	4.87544	6.36749	6.47894	6.26331	6.22889	5.84275	0.779594	-0.0783511
ENSMUSG00000026782	Abi2	1930	1862	1866	1938	2091	2279	8.36136	9.33211	9.12792	9.06363	8.54276	10.3236	0.922848	-0.0279426
ENSMUSG00000030870	Ubfd1	1495	1737	2225	2060	2550	2202	7.46016	9.80666	12.7865	11.4345	12.3305	11.6612	0.63955	0.13714
ENSMUSG00000030871	Ears2	230	299	450	351	373	362	2.69633	3.99146	6.12281	4.61095	4.25114	4.53754	0.968811	-0.0224728
ENSMUSG00000030872	Gga2	1863	2360	3632	3748	4861	3623	9.10353	13.1465	20.5932	20.5303	23.0873	18.9305	0.204415	0.459548
ENSMUSG00000030876	Mettl9	2465	2513	3410	2549	3422	3046	32.4768	37.7394	52.1377	37.6631	43.8129	42.9131	0.789198	-0.0817419
ENSMUSG00000030878	Cdr2	908	584	773	598	811	905	8.63924	6.32994	8.52424	6.37213	7.49524	9.20195	0.681932	-0.161043
ENSMUSG00000030879	Mrpl17	2465	2507	2794	3340	3475	2448	8.87337	11.3475	19.4687	12.5013	20.3599	17.3389	0.831797	0.0748296
ENSMUSG00000026437	Cdk18	1204	1042	819	739	1109	1007	6.63724	6.5491	5.23428	4.57156	5.95638	5.93284	0.376306	-0.306055
ENSMUSG00000026436	Elk4	1036	873	983	1062	1015	1005	8.86945	9.31602	11.2655	12.3209	9.56412	10.4379	0.778825	-0.0867782
ENSMUSG00000026434	Nucks1	11761	12035	10482	9949	10538	12267	48.8487	56.341	50.2307	45.8056	42.2054	54.1595	0.329643	-0.252249
ENSMUSG00000026433	Rab29	463	566	704	775	860	680	9.10434	12.7612	16.1044	17.1077	16.4732	14.3707	0.461083	0.239181
ENSMUSG00000026430	Rassf5	79	91	95	52	92	77	0.541395	0.711979	0.756113	0.398393	0.612445	0.563721	0.336061	-0.460752
ENSMUSG00000026439	Rbbp5	1716	1522	1811	1515	2039	2210	12.901	13.0891	15.4273	12.3853	14.5511	17.2604	0.998594	0.000648734
ENSMUSG00000094622	Gm3055	194	175	110	118	100	114	1.20778	1.20786	0.753533	0.801607	0.610208	0.781137	0.137744	-0.714074
ENSMUSG00000026121	Sema4c	334	439	779	770	897	604	2.05673	3.27237	6.00505	5.32025	5.71294	4.16722	0.434597	0.378208
ENSMUSG00000071656	Lrrn4cl	376	255	203	355	466	469	3.49492	2.69614	2.18242	3.69995	4.20653	4.6628	0.322116	0.42927
ENSMUSG00000026127	Imp4	3358	3743	3180	3403	4181	4049	14.2401	21.4657	16.602	17.4866	17.6887	18.8883	0.966484	-0.0139163
ENSMUSG00000029534	St7	1153	1134	1265	1469	1841	1796	13.1948	14.6337	16.596	18.8403	20.224	21.9668	0.0881443	0.335417
ENSMUSG00000043252	Tmem64	5538	4141	4511	4470	6209	6123	28.492	24.2748	26.9181	25.7707	31.0359	33.673	0.892495	0.0480767
ENSMUSG00000043251	Exoc3l	49	30	56	40	47	42	0.469256	0.323266	0.614676	0.427732	0.438301	0.431495	0.727366	-0.246199
ENSMUSG00000043257	Pigv	30	64	144	186	230	125	0.19824	0.680487	1.34023	1.25689	1.70599	0.975211	0.167259	1.0198
ENSMUSG00000043259	Fam13c	937	747	882	635	785	778	6.69251	6.09479	7.35904	5.14699	5.47934	5.93618	0.0892569	-0.411828
ENSMUSG00000006127	Inpp5k	1389	1551	1387	1658	2160	2140	12.5754	15.8429	14.424	16.7682	18.9138	20.5404	0.265097	0.268213
ENSMUSG00000014355	Anapc1	4416	4787	4962	4797	5645	5548	11.8714	14.704	15.5618	14.4552	14.861	15.9591	0.966358	-0.011498
ENSMUSG00000014353	Tmem87b	490	437	511	505	571	580	2.44672	2.54171	2.97996	2.82598	2.77271	3.09711	0.953473	0.0194017
ENSMUSG00000017831	Rab5a	2020	2234	2908	2644	3048	2845	20.504	25.8434	34.2491	30.0779	30.0722	30.8832	0.811746	0.0733827
ENSMUSG00000009090	Ap1b1	2357	2247	2827	2746	3629	2976	13.8632	15.055	19.2836	18.0933	20.7377	18.7072	0.544215	0.143533
ENSMUSG00000017718	Afmid	122	286	202	71	310	229	1.27813	3.39452	2.627	1.07773	3.26196	2.57714	0.788328	-0.231632
NewGene_7764	NewGene_7764	184	149	212	111	198	151	2.25287	2.07248	3.01246	1.51899	2.36001	1.97854	0.275772	-0.442101
ENSMUSG00000017716	Birc5	4495	5169	5672	5455	6815	5359	98.2535	137.859	155.447	144.017	155.901	134.308	0.965585	0.0140815
ENSMUSG00000017715	Pgs1	1060	987	1529	1524	1780	1285	10.4361	9.435	15.9489	14.9667	14.8741	12.1808	0.604876	0.181726
NewGene_1396	NewGene_1396	1714	1660	1607	2112	2166	2042	16.7887	18.5302	18.2591	23.1855	20.6219	21.3882	0.506724	0.16036
ENSMUSG00000015405	Ace2	62	85	49	30	45	40	0.700943	1.02463	0.732149	0.223652	0.471676	0.286533	0.0934751	-0.972198
ENSMUSG00000019578	Ubxn6	1705	1796	2132	2274	2501	1835	14.6385	17.0111	20.7203	21.0008	19.9822	16.0976	0.883249	0.0503896
ENSMUSG00000045639	Zfp629	423	379	461	471	605	595	1.65966	1.77775	2.20091	2.16793	2.37258	2.61941	0.420289	0.215771
ENSMUSG00000019577	Pdk4	1526	1334	1387	1361	1749	1526	10.5215	10.477	11.0948	10.517	11.7182	11.2665	0.81017	-0.065441
NewGene_1642	NewGene_1642	330	244	265	462	700	629	3.3712	2.84398	3.14258	5.30928	6.99037	6.8979	0.00112597	0.89533
NewGene_6387	NewGene_6387	73	40	54	58	100	92	1.22379	0.739582	1.05203	1.0835	1.61198	1.61236	0.531069	0.381155
ENSMUSG00000049985	Ankrd55	387	435	316	240	303	317	3.38107	4.37333	3.22087	2.34674	2.55988	2.95332	0.0637889	-0.599808
ENSMUSG00000010154	Spire2	471	509	428	427	513	454	4.85113	5.97639	5.11516	4.92733	5.1398	4.99866	0.473083	-0.205768
ENSMUSG00000003234	Abcf3	1223	1424	1607	1565	2180	2280	9.5571	12.6726	14.6516	13.6435	16.5916	18.961	0.256589	0.311915
ENSMUSG00000049488	Tmem67	320	182	214	207	193	172	2.18596	1.42581	1.70979	1.55822	1.28933	1.22974	0.259248	-0.504889
ENSMUSG00000024101	Washc1	2076	1982	1727	1870	2246	2264	21.9274	21.7556	18.6112	21.1171	21.1465	26.5531	0.870768	-0.050822
ENSMUSG00000041498	Kif14	996	1210	1111	854	1043	1012	2.67594	3.70345	3.46099	2.56887	2.72018	2.90619	0.100857	-0.378744
ENSMUSG00000041491	Cep78	767	585	630	487	675	736	7.22586	6.27764	6.88324	5.14273	6.17956	7.41609	0.442247	-0.257534
ENSMUSG00000090394	4930523C07Rik	681	569	443	416	576	539	2.91316	2.7656	2.22596	1.99507	2.63901	2.45812	0.337829	-0.345859
ENSMUSG00000051518	Rps19bp1	884	847	1553	1813	2001	1177	25.3408	27.766	51.7544	58.492	55.9546	36.3064	0.325787	0.43317
ENSMUSG00000051517	Arhgef39	538	732	669	904	1069	912	7.78617	12.0781	11.2284	14.6574	16.0826	14.1279	0.15041	0.386018
ENSMUSG00000051510	Mafg	2566	2636	3792	4085	5197	4125	12.8145	14.9709	22.437	22.9022	25.3119	21.8571	0.146931	0.393497
ENSMUSG00000040722	Scamp5	945	1304	1563	1657	1902	1601	7.45289	11.9371	15.1314	14.8069	14.8447	13.7415	0.426905	0.25723
ENSMUSG00000040721	Zfhx2	185	149	73	62	97	106	0.426824	0.39047	0.195055	0.159235	0.215718	0.259586	0.173925	-0.830682
ENSMUSG00000040720	Virma	1608	2297	1773	1847	1860	1804	5.97995	9.75975	7.64058	7.68746	6.78449	7.18378	0.474376	-0.226968
ENSMUSG00000040725	Hnrnpul1	18204	11029	8176	6985	8044	10301	124.337	87.1807	64.0178	51.9921	53.2639	75.3971	0.085122	-0.760551
ENSMUSG00000061983	Rps12	12671	12624	14935	23838	30740	12167	528.123	598.838	721.16	1106.72	1237.64	540.032	0.220311	0.541986
ENSMUSG00000061981	Flot2	6477	5581	4460	4235	4869	4875	58.5036	57.1827	46.3844	42.7656	42.9686	47.576	0.134592	-0.433854
ENSMUSG00000052155	Acvr2a	613	825	706	668	778	869	2.58879	3.96898	3.46017	3.15866	3.19029	3.92294	0.8314	-0.0775669
ENSMUSG00000052151	Plpp2	2571	3295	6566	6960	7381	4286	37.8001	55.0311	111.746	114.978	105.124	67.9048	0.430124	0.420134
ENSMUSG00000025257	Ribc1	92	40	82	21	49	83	1.46437	0.710191	1.50674	0.360793	0.75042	1.39706	0.418309	-0.683486
ENSMUSG00000060166	Zdhhc8	2027	1928	1806	2075	2222	1951	10.2457	10.8437	10.3673	11.5967	10.7042	10.3165	0.812039	-0.0686337
ENSMUSG00000023940	Sgo1	1168	1205	1080	618	722	865	7.73325	9.09203	8.28943	4.58526	4.63997	6.11903	0.000251488	-0.836817
ENSMUSG00000023942	Slc29a1	2638	2979	3678	3571	4484	3375	34.0021	41.7564	49.7161	47.5306	52.2061	46.1099	0.701775	0.113704
ENSMUSG00000023944	Hsp90ab1	87352	93819	83170	81460	92727	98205	832.921	1019.73	920.344	870.677	859.133	1001.08	0.543655	-0.14531
ENSMUSG00000023947	Nfkbie	374	268	301	414	374	364	3.68281	3.00934	3.45938	4.57119	3.58322	3.84793	0.791776	0.110722
NewGene_6605	NewGene_6605	6686	7011	5452	7066	7466	8636	22.0757	26.0986	21.1431	26.7351	24.4672	30.6494	0.80139	0.0862171
NewGene_6607	NewGene_6607	290	385	255	273	288	292	3.41196	5.16662	3.47203	3.59661	3.29394	3.67094	0.412526	-0.314188
ENSMUSG00000062981	Mrpl42	1942	1761	1331	1743	1863	2030	70.9587	72.906	56.0731	70.979	65.8304	78.8014	0.948345	-0.0277913
ENSMUSG00000062980	Cped1	577	712	565	579	499	534	2.43297	3.47309	2.79451	2.76391	2.08406	2.56991	0.243306	-0.380244
ENSMUSG00000091110	Gm2832	54	40	42	26	87	83	0.734745	0.612549	0.65028	0.394041	1.15295	1.2053	0.715969	0.306981
ENSMUSG00000053205	Styx	1974	1727	1213	1730	1452	1168	3.69495	3.64271	4.94777	3.66071	2.61162	2.39074	0.402301	-0.356625
ENSMUSG00000066406	Akap13	1865	1830	1507	1686	1832	2219	3.63667	3.98186	3.3729	3.60946	3.39906	4.7296	0.898039	-0.0479963
ENSMUSG00000016128	Stard13	896	623	834	568	731	666	3.79963	3.17786	4.13623	2.69638	3.04098	3.02468	0.111337	-0.448905
ENSMUSG00000019961	Tmpo	12696	12169	14281	12213	14945	14385	94.1602	101.105	115.618	94.3501	101.524	111.149	0.624203	-0.100594
ENSMUSG00000019960	Dusp6	1020	936	865	460	689	628	8.82215	9.15871	8.63061	4.42063	5.79076	5.78162	0.000152798	-0.866168
ENSMUSG00000019966	Kitl	1195	1527	1098	1373	1362	1381	5.09915	7.40096	5.41644	6.54997	5.62605	6.29271	0.836593	-0.078009
ENSMUSG00000019969	Psen1	4004	3740	3354	3452	4228	4530	35.3607	37.2137	32.7129	34.2811	36.5344	40.6198	0.86315	-0.0547628
ENSMUSG00000020376	Rnf130	2080	2172	2858	2871	3784	2980	33.2621	39.5948	53.3501	51.887	59.1086	51.2768	0.330491	0.252488
ENSMUSG00000020372	Rack1	72290	104839	133539	146700	154678	102960	1200.37	1983.82	2571.95	2729.75	2495.52	1827.66	0.624203	0.206967
ENSMUSG00000064138	Fam172a	880	915	1269	1230	1249	1096	5.47028	6.46311	9.12038	8.52815	7.55414	7.28137	0.895745	0.0487567
ENSMUSG00000097333	Zfp87	280	201	204	267	285	300	2.58596	2.1173	2.46952	3.22519	2.79401	3.0152	0.760896	0.127782
ENSMUSG00000113061	Gm11361	2970	3146	11593	13277	13073	3815	117.532	141.903	532.224	588.925	502.764	161.396	0.614948	0.623372
ENSMUSG00000019039	Dalrd3	660	687	725	932	933	802	9.56806	10.7747	11.5708	15.0985	12.8435	11.9583	0.496408	0.184671
ENSMUSG00000020994	Pnn	3256	3080	1685	1894	1470	1930	22.4465	24.1969	13.4692	14.6285	9.84195	14.2196	0.0665605	-0.783086
ENSMUSG00000026235	Epha4	519	496	511	538	525	502	1.96794	2.25424	2.25325	2.31107	1.97369	2.05836	0.617087	-0.143889
ENSMUSG00000026234	Ncl	11989	15355	10051	8886	8786	9336	36.6862	53.5922	35.0446	29.9972	25.3956	30.1558	0.0269903	-0.656997
ENSMUSG00000026239	Pde6d	1854	2215	2253	2867	3301	2900	38.4209	52.2202	54.1499	66.2597	66.3219	63.7063	0.114368	0.335519
ENSMUSG00000026238	Ptma	105280	112767	83309	91281	100367	111066	2087.76	2624.51	1915.97	2025.83	1932.1	2354	0.55293	-0.18457
ENSMUSG00000030096	Slc6a6	1765	1295	1217	1617	1841	2168	6.8522	5.72614	5.48175	7.04167	6.96554	9.00564	0.568918	0.20439
ENSMUSG00000030094	Xpc	659	645	788	905	1147	1109	4.14217	4.50214	5.9558	6.67683	7.33207	7.69987	0.0620057	0.40883
ENSMUSG00000030095	Tmem43	3337	3137	3666	2948	3506	3581	27.6139	29.5789	35.1872	27.3418	28.1933	31.6844	0.329665	-0.200526
ENSMUSG00000073434	Wdr90	1006	975	1523	1447	1858	1438	4.03625	4.46248	7.27093	6.59181	7.32471	6.33983	0.430523	0.255199
ENSMUSG00000073436	Eme2	375	466	751	821	1100	828	1.92526	2.60377	4.35085	4.60711	5.16585	4.35561	0.106769	0.607924
ENSMUSG00000049396	Gemin4	918	960	1101	1115	1208	1100	6.22566	7.41795	8.66424	8.47591	7.96191	7.97713	0.948992	0.0193174
ENSMUSG00000003528	Slc25a1	1332	1563	1753	1677	1971	1853	19.2102	25.843	29.3098	27.0881	27.6096	28.5641	0.832811	0.0593189
ENSMUSG00000038664	Herc1	1209	1158	1379	1463	1563	1409	1.94685	2.11848	2.55933	2.60483	2.43211	2.41309	0.815066	0.0631033
ENSMUSG00000038668	Lpar1	2928	2707	2606	1601	1964	2210	20.4661	21.3793	20.7855	12.3839	13.0668	16.3803	0.000961013	-0.704152
ENSMUSG00000071497	Nutf2-ps1	619	293	371	454	589	773	17.1897	9.27853	11.9461	14.1274	15.9055	22.9598	0.558868	0.306373
ENSMUSG00000003527	Ess2	969	767	693	781	897	967	8.28085	7.5009	6.8923	7.49223	7.46476	8.88512	0.860269	-0.0683973
ENSMUSG00000030327	Necap1	1366	1228	1637	1620	2136	2059	13.2508	13.5718	18.4154	17.6147	20.1396	21.3547	0.268106	0.271698
ENSMUSG00000030322	Mbd4	315	306	320	336	315	390	2.14597	2.39216	2.63995	2.57074	2.22392	2.90646	0.935643	-0.0334276
ENSMUSG00000030323	Ift122	658	624	603	716	727	781	3.83995	4.1569	4.10013	4.70102	4.1328	4.88847	0.862818	0.0552012
ENSMUSG00000069743	Zfp820	275	295	208	184	191	183	1.80354	2.18935	1.56816	1.38272	1.24491	1.27701	0.0576762	-0.668756
ENSMUSG00000069744	Psmb3	4897	7360	9209	13285	13507	7517	153.59	263.054	335.043	466.95	411.626	252.064	0.255541	0.505292
ENSMUSG00000030329	Pianp	667	677	765	737	853	609	6.87389	7.85179	9.45146	8.5934	8.77406	6.84487	0.691513	-0.123975
ENSMUSG00000049643	2310022A10Rik	891	851	769	738	877	689	7.91974	8.90835	8.09537	7.71298	7.815	6.80762	0.234831	-0.31482
ENSMUSG00000035314	Gdpd5	247	259	191	282	395	321	1.28333	1.53618	1.15351	1.6435	2.06691	1.78705	0.375016	0.318024
ENSMUSG00000035310	Lin54	1930	1800	1490	1527	1609	1757	10.5828	11.2057	9.36352	9.25536	9.08384	10.3349	0.328887	-0.2815
ENSMUSG00000035311	Gnptab	3060	3106	2013	2140	2633	3133	13.6391	15.7774	10.41	10.7876	11.4037	14.9302	0.528065	-0.247361
ENSMUSG00000043090	Zfp866	270	341	286	165	310	428	2.17899	3.21434	2.71644	1.65596	2.48325	3.66336	0.733461	-0.19453
ENSMUSG00000043091	Tuba1c	79605	72472	38761	38575	45429	51132	965.027	1001.19	545.018	524.04	535.089	662.651	0.0896753	-0.698836
ENSMUSG00000043099	Hic1	106	114	124	114	148	180	0.725332	0.890781	0.987679	0.872931	0.982642	1.32061	0.707704	0.172918
ENSMUSG00000022265	Ank	7658	7658	7816	8099	10430	10518	52.5956	59.9414	62.2682	62.336	69.6039	77.2282	0.532473	0.137408
ENSMUSG00000022263	Trio	3188	2836	3074	2182	2391	2657	8.10484	7.8858	7.9093	5.45296	5.05477	6.66436	0.0103231	-0.516151
ENSMUSG00000022261	Sdc2	6689	6318	6373	5076	6451	6434	45.5642	49.0453	50.351	38.744	42.6967	46.8531	0.138103	-0.301087
NewGene_24	NewGene_24	103	165	104	107	218	48	1.32202	2.41733	1.5515	1.5346	2.71291	0.656093	0.81017	-0.216913
[truncated: 10,149 more rows]

## Sheet: SK-NC1_vs_SK-Y2-3.all
#ID	Symbol	SK-NC1_Count	SK-Y2-3_Count	SK-NC1_FPKM	SK-Y2-3_FPKM	FDR	log2FC
[truncated: 2,716 more rows]
