# Supplementary material for: Entrectinib can induce nerve cell damage by inhibiting PI3K-AKT and TGF-β signaling pathways
Source: Front Pharmacol. 2025 Feb 13;16:1489210. doi: 10.3389/fphar.2025.1489210 (PMC11865199; doi:10.3389/fphar.2025.1489210)
Supplement: Supplementary file 2 [file Table3.xlsx]

## Sheet: go
	ONTOLOGY	ID	Description	GeneRatio	BgRatio	pvalue	p.adjust	qvalue	geneID	Count
GO:0051216	BP	GO:0051216	cartilage development	45434	216/28943	5.24839e-07	0.000346529	0.00016986	Bgn/Col3a1/Ecm1/Ogn/Thbs1	5
GO:0050678	BP	GO:0050678	regulation of epithelial cell proliferation	45465	442/28943	7.43625e-07	0.000346529	0.00016986	Ccnd1/Ecm1/Etv4/Myc/Thbs1/Vegfd	6
GO:0060348	BP	GO:0060348	bone development	45434	259/28943	1.28369e-06	0.0003988	0.000195481	Bgn/Col3a1/Ecm1/Ogn/Thbs1	5
GO:0061448	BP	GO:0061448	connective tissue development	45434	302/28943	2.72412e-06	0.00063472	0.000311123	Bgn/Col3a1/Ecm1/Ogn/Thbs1	5
GO:0018149	BP	GO:0018149	peptide cross-linking	45373	42/28943	4.29227e-06	0.000800079	0.000392178	Bgn/Col3a1/Thbs1	3
GO:0050679	BP	GO:0050679	positive regulation of epithelial cell proliferation	45404	232/28943	2.62704e-05	0.00408066	0.00200023	Ccnd1/Ecm1/Myc/Vegfd	4
GO:0090100	BP	GO:0090100	positive regulation of transmembrane receptor protein serine/threonine kinase signaling pathway	45373	121/28943	0.000103566	0.0121073	0.00593469	Inhba/Tgfb1i1/Thbs1	3
GO:0033599	BP	GO:0033599	regulation of mammary gland epithelial cell proliferation	45344	20/28943	0.000103926	0.0121073	0.00593469	Ccnd1/Etv4	2
GO:0010811	BP	GO:0010811	positive regulation of cell-substrate adhesion	45373	138/28943	0.00015283	0.0137365	0.00673325	Ccdc80/Col8a1/Thbs1	3
GO:0031589	BP	GO:0031589	cell-substrate adhesion	45404	371/28943	0.00016186	0.0137365	0.00673325	Ccdc80/Col3a1/Col8a1/Thbs1	4
GO:0010763	BP	GO:0010763	positive regulation of fibroblast migration	45344	25/28943	0.000163715	0.0137365	0.00673325	Acta2/Thbs1	2
GO:0048144	BP	GO:0048144	fibroblast proliferation	45373	145/28943	0.000176864	0.0137365	0.00673325	Col3a1/Myc/Vegfd	3
GO:2001233	BP	GO:2001233	regulation of apoptotic signaling pathway	45404	401/28943	0.000217895	0.013921	0.0068237	Ackr3/Inhba/Myc/Thbs1	4
GO:2001235	BP	GO:2001235	positive regulation of apoptotic signaling pathway	45373	156/28943	0.000219381	0.013921	0.0068237	Inhba/Myc/Thbs1	3
GO:0007178	BP	GO:0007178	transmembrane receptor protein serine/threonine kinase signaling pathway	45404	407/28943	0.000230591	0.013921	0.0068237	Col3a1/Inhba/Tgfb1i1/Thbs1	4
GO:0003416	BP	GO:0003416	endochondral bone growth	45344	32/28943	0.000269805	0.013921	0.0068237	Ecm1/Thbs1	2
GO:0030511	BP	GO:0030511	positive regulation of transforming growth factor beta receptor signaling pathway	45344	32/28943	0.000269805	0.013921	0.0068237	Tgfb1i1/Thbs1	2
GO:1903846	BP	GO:1903846	positive regulation of cellular response to transforming growth factor beta stimulus	45344	32/28943	0.000269805	0.013921	0.0068237	Tgfb1i1/Thbs1	2
GO:0033598	BP	GO:0033598	mammary gland epithelial cell proliferation	45344	33/28943	0.00028708	0.013921	0.0068237	Ccnd1/Etv4	2
GO:0001936	BP	GO:0001936	regulation of endothelial cell proliferation	45373	174/28943	0.000302343	0.013921	0.0068237	Ecm1/Thbs1/Vegfd	3
GO:0045766	BP	GO:0045766	positive regulation of angiogenesis	45373	182/28943	0.000344897	0.013921	0.0068237	Ecm1/Thbs1/Vegfd	3
GO:1904018	BP	GO:1904018	positive regulation of vasculature development	45373	182/28943	0.000344897	0.013921	0.0068237	Ecm1/Thbs1/Vegfd	3
GO:0048660	BP	GO:0048660	regulation of smooth muscle cell proliferation	45373	185/28943	0.000361798	0.013921	0.0068237	Myc/Ogn/Thbs1	3
GO:0098868	BP	GO:0098868	bone growth	45344	38/28943	0.000381351	0.013921	0.0068237	Ecm1/Thbs1	2
GO:0001935	BP	GO:0001935	endothelial cell proliferation	45373	191/28943	0.000397184	0.013921	0.0068237	Ecm1/Thbs1/Vegfd	3
GO:0048754	BP	GO:0048754	branching morphogenesis of an epithelial tube	45373	191/28943	0.000397184	0.013921	0.0068237	Etv4/Myc/Tnc	3
GO:0048659	BP	GO:0048659	smooth muscle cell proliferation	45373	192/28943	0.00040329	0.013921	0.0068237	Myc/Ogn/Thbs1	3
GO:0007179	BP	GO:0007179	transforming growth factor beta receptor signaling pathway	45373	202/28943	0.000467703	0.0155678	0.00763095	Col3a1/Tgfb1i1/Thbs1	3
GO:0010762	BP	GO:0010762	regulation of fibroblast migration	45344	49/28943	0.000634714	0.019869	0.00973926	Acta2/Thbs1	2
GO:0010810	BP	GO:0010810	regulation of cell-substrate adhesion	45373	225/28943	0.000640051	0.019869	0.00973926	Ccdc80/Col8a1/Thbs1	3
GO:0061138	BP	GO:0061138	morphogenesis of a branching epithelium	45373	229/28943	0.00067363	0.019869	0.00973926	Etv4/Myc/Tnc	3
GO:0000082	BP	GO:0000082	G1/S transition of mitotic cell cycle	45373	230/28943	0.000682197	0.019869	0.00973926	Ccnd1/Inhba/Myc	3
GO:0002685	BP	GO:0002685	regulation of leukocyte migration	45373	234/28943	0.000717161	0.0202544	0.00992816	Ecm1/Thbs1/Vegfd	3
GO:0071560	BP	GO:0071560	cellular response to transforming growth factor beta stimulus	45373	242/28943	0.000790482	0.0216685	0.0106213	Col3a1/Tgfb1i1/Thbs1	3
GO:0071559	BP	GO:0071559	response to transforming growth factor beta	45373	246/28943	0.000828867	0.0220715	0.0108189	Col3a1/Tgfb1i1/Thbs1	3
GO:0001763	BP	GO:0001763	morphogenesis of a branching structure	45373	249/28943	0.000858422	0.0222236	0.0108934	Etv4/Myc/Tnc	3
GO:2001238	BP	GO:2001238	positive regulation of extrinsic apoptotic signaling pathway	45344	59/28943	0.000919227	0.0230669	0.0113068	Inhba/Thbs1	2
GO:0044843	BP	GO:0044843	cell cycle G1/S phase transition	45373	257/28943	0.000940498	0.0230669	0.0113068	Ccnd1/Inhba/Myc	3
GO:0048705	BP	GO:0048705	skeletal system morphogenesis	45373	261/28943	0.00098334	0.0234993	0.0115188	Col3a1/Myc/Thbs1	3
GO:0033002	BP	GO:0033002	muscle cell proliferation	45373	266/28943	0.00103861	0.0241997	0.0118621	Myc/Ogn/Thbs1	3
GO:0090092	BP	GO:0090092	regulation of transmembrane receptor protein serine/threonine kinase signaling pathway	45373	273/28943	0.00111925	0.0254425	0.0124713	Inhba/Tgfb1i1/Thbs1	3
GO:0060350	BP	GO:0060350	endochondral bone morphogenesis	45344	67/28943	0.00118349	0.0262621	0.012873	Col3a1/Thbs1	2
GO:0006879	BP	GO:0006879	cellular iron ion homeostasis	45344	68/28943	0.00121879	0.0264166	0.0129487	Ftl1/Myc	2
GO:0010761	BP	GO:0010761	fibroblast migration	45344	71/28943	0.00132771	0.0281233	0.0137853	Acta2/Thbs1	2
GO:2000134	BP	GO:2000134	negative regulation of G1/S transition of mitotic cell cycle	45344	72/28943	0.00136501	0.028271	0.0138577	Ccnd1/Inhba	2
GO:0060485	BP	GO:0060485	mesenchyme development	45373	304/28943	0.00152381	0.0298871	0.0146499	Myc/Tgfb1i1/Thbs1	3
GO:0045765	BP	GO:0045765	regulation of angiogenesis	45373	308/28943	0.00158185	0.0298871	0.0146499	Ecm1/Thbs1/Vegfd	3
GO:0061180	BP	GO:0061180	mammary gland epithelium development	45344	79/28943	0.0016401	0.0298871	0.0146499	Ccnd1/Etv4	2
GO:1901342	BP	GO:1901342	regulation of vasculature development	45373	312/28943	0.00164126	0.0298871	0.0146499	Ecm1/Thbs1/Vegfd	3
GO:0060326	BP	GO:0060326	cell chemotaxis	45373	314/28943	0.00167148	0.0298871	0.0146499	Ackr3/Thbs1/Vegfd	3
GO:0090287	BP	GO:0090287	regulation of cellular response to growth factor stimulus	45373	318/28943	0.00173298	0.0298871	0.0146499	Tgfb1i1/Thbs1/Vegfd	3
GO:1902807	BP	GO:1902807	negative regulation of cell cycle G1/S phase transition	45344	82/28943	0.00176542	0.0298871	0.0146499	Ccnd1/Inhba	2
GO:0030198	BP	GO:0030198	extracellular matrix organization	45373	322/28943	0.00179588	0.0298871	0.0146499	Ccdc80/Col3a1/Col8a1	3
GO:0043062	BP	GO:0043062	extracellular structure organization	45373	323/28943	0.00181182	0.0298871	0.0146499	Ccdc80/Col3a1/Col8a1	3
GO:0043588	BP	GO:0043588	skin development	45373	323/28943	0.00181182	0.0298871	0.0146499	Col3a1/Etv4/Inhba	3
GO:0045229	BP	GO:0045229	external encapsulating structure organization	45373	324/28943	0.00182786	0.0298871	0.0146499	Ccdc80/Col3a1/Col8a1	3
GO:0048608	BP	GO:0048608	reproductive structure development	45373	324/28943	0.00182786	0.0298871	0.0146499	Ccnd1/Inhba/Tnc	3
GO:0061458	BP	GO:0061458	reproductive system development	45373	328/28943	0.00189288	0.0304167	0.0149095	Ccnd1/Inhba/Tnc	3
GO:0006096	BP	GO:0006096	glycolytic process	45344	92/28943	0.00221505	0.0342205	0.016774	Eno3/Myc	2
GO:0006757	BP	GO:0006757	ATP generation from ADP	45344	93/28943	0.00226269	0.0342205	0.016774	Eno3/Myc	2
GO:0055072	BP	GO:0055072	iron ion homeostasis	45344	93/28943	0.00226269	0.0342205	0.016774	Ftl1/Myc	2
GO:0070371	BP	GO:0070371	ERK1 and ERK2 cascade	45373	350/28943	0.00227647	0.0342205	0.016774	Ackr3/Acta2/Myc	3
GO:0002690	BP	GO:0002690	positive regulation of leukocyte chemotaxis	45344	99/28943	0.0025587	0.0378524	0.0185543	Thbs1/Vegfd	2
GO:0046031	BP	GO:0046031	ADP metabolic process	45344	101/28943	0.00266121	0.0387539	0.0189962	Eno3/Myc	2
GO:0001938	BP	GO:0001938	positive regulation of endothelial cell proliferation	45344	103/28943	0.00276565	0.0393739	0.0193001	Ecm1/Vegfd	2
GO:0009135	BP	GO:0009135	purine nucleoside diphosphate metabolic process	45344	105/28943	0.00287199	0.0393739	0.0193001	Eno3/Myc	2
GO:0009179	BP	GO:0009179	purine ribonucleoside diphosphate metabolic process	45344	105/28943	0.00287199	0.0393739	0.0193001	Eno3/Myc	2
GO:0042060	BP	GO:0042060	wound healing	45373	380/28943	0.00287277	0.0393739	0.0193001	Acta2/Col3a1/Thbs1	3
GO:0050900	BP	GO:0050900	leukocyte migration	45373	385/28943	0.00298065	0.0400033	0.0196086	Ecm1/Thbs1/Vegfd	3
GO:0006165	BP	GO:0006165	nucleoside diphosphate phosphorylation	45344	109/28943	0.00309039	0.0400033	0.0196086	Eno3/Myc	2
GO:0048661	BP	GO:0048661	positive regulation of smooth muscle cell proliferation	45344	109/28943	0.00309039	0.0400033	0.0196086	Myc/Thbs1	2
GO:0060349	BP	GO:0060349	bone morphogenesis	45344	109/28943	0.00309039	0.0400033	0.0196086	Col3a1/Thbs1	2
GO:0046916	BP	GO:0046916	cellular transition metal ion homeostasis	45344	110/28943	0.00314617	0.0401676	0.0196891	Ftl1/Myc	2
GO:0060562	BP	GO:0060562	epithelial tube morphogenesis	45373	397/28943	0.00324969	0.040669	0.0199349	Etv4/Myc/Tnc	3
GO:0008630	BP	GO:0008630	intrinsic apoptotic signaling pathway in response to DNA damage	45344	113/28943	0.00331636	0.040669	0.0199349	Ackr3/Myc	2
GO:0046939	BP	GO:0046939	nucleotide phosphorylation	45344	113/28943	0.00331636	0.040669	0.0199349	Eno3/Myc	2
GO:0006986	BP	GO:0006986	response to unfolded protein	45344	116/28943	0.00349078	0.042252	0.0207108	Ccnd1/Thbs1	2
GO:0009185	BP	GO:0009185	ribonucleoside diphosphate metabolic process	45344	117/28943	0.00354986	0.0424163	0.0207913	Eno3/Myc	2
GO:0002062	BP	GO:0002062	chondrocyte differentiation	45344	120/28943	0.0037299	0.0434533	0.0212997	Col3a1/Ecm1	2
GO:0071675	BP	GO:0071675	regulation of mononuclear cell migration	45344	120/28943	0.0037299	0.0434533	0.0212997	Ecm1/Thbs1	2
GO:0006090	BP	GO:0006090	pyruvate metabolic process	45344	121/28943	0.00379085	0.0436182	0.0213805	Eno3/Myc	2
GO:0002040	BP	GO:0002040	sprouting angiogenesis	45344	125/28943	0.00403928	0.0456941	0.022398	Thbs1/Vegfd	2
GO:0002688	BP	GO:0002688	regulation of leukocyte chemotaxis	45344	126/28943	0.00410255	0.0456941	0.022398	Thbs1/Vegfd	2
GO:0009314	BP	GO:0009314	response to radiation	45373	432/28943	0.00411835	0.0456941	0.022398	Ccnd1/Col3a1/Myc	3
GO:0052547	BP	GO:0052547	regulation of peptidase activity	45373	445/28943	0.00447371	0.0485647	0.0238052	Ecm1/Myc/Thbs1	3
GO:0016055	BP	GO:0016055	Wnt signaling pathway	45373	451/28943	0.00464383	0.0485647	0.0238052	Ccnd1/Myc/Tgfb1i1	3
GO:0044772	BP	GO:0044772	mitotic cell cycle phase transition	45373	451/28943	0.00464383	0.0485647	0.0238052	Ccnd1/Inhba/Myc	3
GO:0198738	BP	GO:0198738	cell-cell signaling by wnt	45373	453/28943	0.00470141	0.0485647	0.0238052	Ccnd1/Myc/Tgfb1i1	3
GO:0009132	BP	GO:0009132	nucleoside diphosphate metabolic process	45344	136/28943	0.0047605	0.0485647	0.0238052	Eno3/Myc	2
GO:0055076	BP	GO:0055076	transition metal ion homeostasis	45344	137/28943	0.00482881	0.0485647	0.0238052	Ftl1/Myc	2
GO:0061041	BP	GO:0061041	regulation of wound healing	45344	137/28943	0.00482881	0.0485647	0.0238052	Acta2/Thbs1	2
GO:0017015	BP	GO:0017015	regulation of transforming growth factor beta receptor signaling pathway	45344	138/28943	0.00489758	0.0485647	0.0238052	Tgfb1i1/Thbs1	2
GO:0035966	BP	GO:0035966	response to topologically incorrect protein	45344	138/28943	0.00489758	0.0485647	0.0238052	Ccnd1/Thbs1	2
GO:1905039	BP	GO:1905039	carboxylic acid transmembrane transport	45344	140/28943	0.00503647	0.0485647	0.0238052	Myc/Thbs1	2
GO:0002683	BP	GO:0002683	negative regulation of immune system process	45373	465/28943	0.00505601	0.0485647	0.0238052	Col3a1/Myc/Thbs1	3
GO:0008584	BP	GO:0008584	male gonad development	45344	141/28943	0.00510659	0.0485647	0.0238052	Ccnd1/Inhba	2
GO:1903825	BP	GO:1903825	organic acid transmembrane transport	45344	141/28943	0.00510659	0.0485647	0.0238052	Myc/Thbs1	2
GO:1903844	BP	GO:1903844	regulation of cellular response to transforming growth factor beta stimulus	45344	141/28943	0.00510659	0.0485647	0.0238052	Tgfb1i1/Thbs1	2
GO:0046546	BP	GO:0046546	development of primary male sexual characteristics	45344	142/28943	0.00517717	0.0487386	0.0238904	Ccnd1/Inhba	2
GO:0048732	BP	GO:0048732	gland development	45373	483/28943	0.00561768	0.0523568	0.0256639	Ccnd1/Etv4/Tnc	3
GO:0034763	BP	GO:0034763	negative regulation of transmembrane transport	45344	149/28943	0.00568379	0.0524485	0.0257089	Myc/Thbs1	2
GO:0050921	BP	GO:0050921	positive regulation of chemotaxis	45344	151/28943	0.00583257	0.0532937	0.0261232	Thbs1/Vegfd	2
GO:0016052	BP	GO:0016052	carbohydrate catabolic process	45344	154/28943	0.00605908	0.0548258	0.0268742	Eno3/Myc	2
GO:0031099	BP	GO:0031099	regeneration	45344	155/28943	0.00613547	0.0549832	0.0269513	Ccnd1/Tnc	2
GO:0022612	BP	GO:0022612	gland morphogenesis	45344	157/28943	0.00628957	0.0558275	0.0273652	Etv4/Tnc	2
GO:0002687	BP	GO:0002687	positive regulation of leukocyte migration	45344	160/28943	0.00652404	0.0573623	0.0281175	Thbs1/Vegfd	2
GO:2001236	BP	GO:2001236	regulation of extrinsic apoptotic signaling pathway	45344	164/28943	0.00684281	0.0596028	0.0292158	Inhba/Thbs1	2
GO:0030879	BP	GO:0030879	mammary gland development	45344	165/28943	0.0069236	0.0597481	0.029287	Ccnd1/Etv4	2
GO:0030856	BP	GO:0030856	regulation of epithelial cell differentiation	45344	168/28943	0.00716858	0.060352	0.029583	Ccnd1/Etv4	2
GO:2000045	BP	GO:2000045	regulation of G1/S transition of mitotic cell cycle	45344	170/28943	0.00733406	0.060352	0.029583	Ccnd1/Inhba	2
GO:0046661	BP	GO:0046661	male sex differentiation	45344	172/28943	0.00750128	0.060352	0.029583	Ccnd1/Inhba	2
GO:0002604	BP	GO:0002604	regulation of dendritic cell antigen processing and presentation	45313	10/28943	0.00757637	0.060352	0.029583	Thbs1	1
GO:0046884	BP	GO:0046884	follicle-stimulating hormone secretion	45313	10/28943	0.00757637	0.060352	0.029583	Inhba	1
GO:0060638	BP	GO:0060638	mesenchymal-epithelial cell signaling	45313	10/28943	0.00757637	0.060352	0.029583	Tnc	1
GO:0072203	BP	GO:0072203	cell proliferation involved in metanephros development	45313	10/28943	0.00757637	0.060352	0.029583	Myc	1
GO:1901724	BP	GO:1901724	positive regulation of cell proliferation involved in kidney development	45313	10/28943	0.00757637	0.060352	0.029583	Myc	1
GO:2000192	BP	GO:2000192	negative regulation of fatty acid transport	45313	10/28943	0.00757637	0.060352	0.029583	Thbs1	1
GO:1903034	BP	GO:1903034	regulation of response to wounding	45344	177/28943	0.00792687	0.0620827	0.0304313	Acta2/Thbs1	2
GO:2001242	BP	GO:2001242	regulation of intrinsic apoptotic signaling pathway	45344	177/28943	0.00792687	0.0620827	0.0304313	Ackr3/Myc	2
GO:1901991	BP	GO:1901991	negative regulation of mitotic cell cycle phase transition	45344	181/28943	0.00827506	0.0626168	0.0306931	Ccnd1/Inhba	2
GO:0010749	BP	GO:0010749	regulation of nitric oxide mediated signal transduction	45313	11/28943	0.00833099	0.0626168	0.0306931	Thbs1	1
GO:0071372	BP	GO:0071372	cellular response to follicle-stimulating hormone stimulus	45313	11/28943	0.00833099	0.0626168	0.0306931	Inhba	1
GO:0072075	BP	GO:0072075	metanephric mesenchyme development	45313	11/28943	0.00833099	0.0626168	0.0306931	Myc	1
GO:0097421	BP	GO:0097421	liver regeneration	45313	11/28943	0.00833099	0.0626168	0.0306931	Ccnd1	1
GO:0071674	BP	GO:0071674	mononuclear cell migration	45344	184/28943	0.00854067	0.0631886	0.0309734	Ecm1/Thbs1	2
GO:0050680	BP	GO:0050680	negative regulation of epithelial cell proliferation	45344	190/28943	0.00908333	0.0631886	0.0309734	Etv4/Thbs1	2
GO:0006880	BP	GO:0006880	intracellular sequestering of iron ion	45313	12/28943	0.00908506	0.0631886	0.0309734	Ftl1	1
GO:0015911	BP	GO:0015911	long-chain fatty acid import across plasma membrane	45313	12/28943	0.00908506	0.0631886	0.0309734	Thbs1	1
GO:0032354	BP	GO:0032354	response to follicle-stimulating hormone	45313	12/28943	0.00908506	0.0631886	0.0309734	Inhba	1
GO:0048251	BP	GO:0048251	elastic fiber assembly	45313	12/28943	0.00908506	0.0631886	0.0309734	Col3a1	1
GO:0071732	BP	GO:0071732	cellular response to nitric oxide	45313	12/28943	0.00908506	0.0631886	0.0309734	Thbs1	1
GO:0090184	BP	GO:0090184	positive regulation of kidney development	45313	12/28943	0.00908506	0.0631886	0.0309734	Myc	1
GO:1904672	BP	GO:1904672	regulation of somatic stem cell population maintenance	45313	12/28943	0.00908506	0.0631886	0.0309734	Myc	1
GO:2001223	BP	GO:2001223	negative regulation of neuron migration	45313	12/28943	0.00908506	0.0631886	0.0309734	Col3a1	1
GO:1902806	BP	GO:1902806	regulation of cell cycle G1/S phase transition	45344	195/28943	0.0095471	0.0641228	0.0314313	Ccnd1/Inhba	2
GO:0051302	BP	GO:0051302	regulation of cell division	45344	198/28943	0.00983038	0.0641228	0.0314313	Myc/Vegfd	2
GO:0032276	BP	GO:0032276	regulation of gonadotropin secretion	45313	13/28943	0.00983858	0.0641228	0.0314313	Inhba	1
GO:0032905	BP	GO:0032905	transforming growth factor beta1 production	45313	13/28943	0.00983858	0.0641228	0.0314313	Col3a1	1
GO:0033327	BP	GO:0033327	Leydig cell differentiation	45313	13/28943	0.00983858	0.0641228	0.0314313	Ccnd1	1
GO:0045618	BP	GO:0045618	positive regulation of keratinocyte differentiation	45313	13/28943	0.00983858	0.0641228	0.0314313	Etv4	1
GO:0051917	BP	GO:0051917	regulation of fibrinolysis	45313	13/28943	0.00983858	0.0641228	0.0314313	Thbs1	1
GO:0097577	BP	GO:0097577	sequestering of iron ion	45313	13/28943	0.00983858	0.0641228	0.0314313	Ftl1	1
GO:2000489	BP	GO:2000489	regulation of hepatic stellate cell activation	45313	13/28943	0.00983858	0.0641228	0.0314313	Acta2	1
GO:0006911	BP	GO:0006911	phagocytosis, engulfment	45344	201/28943	0.0101174	0.0642911	0.0315138	Elmo1/Thbs1	2
GO:0071902	BP	GO:0071902	positive regulation of protein serine/threonine kinase activity	45344	204/28943	0.0104081	0.0642911	0.0315138	Ccnd1/Thbs1	2
GO:0001866	BP	GO:0001866	NK T cell proliferation	45313	14/28943	0.0105916	0.0642911	0.0315138	Myc	1
GO:0002551	BP	GO:0002551	mast cell chemotaxis	45313	14/28943	0.0105916	0.0642911	0.0315138	Vegfd	1
GO:1902170	BP	GO:1902170	cellular response to reactive nitrogen species	45313	14/28943	0.0105916	0.0642911	0.0315138	Thbs1	1
GO:1903671	BP	GO:1903671	negative regulation of sprouting angiogenesis	45313	14/28943	0.0105916	0.0642911	0.0315138	Thbs1	1
GO:2001241	BP	GO:2001241	positive regulation of extrinsic apoptotic signaling pathway in absence of ligand	45313	14/28943	0.0105916	0.0642911	0.0315138	Inhba	1
GO:0099024	BP	GO:0099024	plasma membrane invagination	45344	210/28943	0.0110007	0.0642911	0.0315138	Elmo1/Thbs1	2
GO:0043281	BP	GO:0043281	regulation of cysteine-type endopeptidase activity involved in apoptotic process	45344	211/28943	0.0111008	0.0642911	0.0315138	Myc/Thbs1	2
GO:0001553	BP	GO:0001553	luteinization	45313	15/28943	0.011344	0.0642911	0.0315138	Inhba	1
GO:0032026	BP	GO:0032026	response to magnesium ion	45313	15/28943	0.011344	0.0642911	0.0315138	Thbs1	1
GO:0035733	BP	GO:0035733	hepatic stellate cell activation	45313	15/28943	0.011344	0.0642911	0.0315138	Acta2	1
GO:0050930	BP	GO:0050930	induction of positive chemotaxis	45313	15/28943	0.011344	0.0642911	0.0315138	Vegfd	1
GO:0051782	BP	GO:0051782	negative regulation of cell division	45313	15/28943	0.011344	0.0642911	0.0315138	Myc	1
GO:0061029	BP	GO:0061029	eyelid development in camera-type eye	45313	15/28943	0.011344	0.0642911	0.0315138	Inhba	1
GO:0070141	BP	GO:0070141	response to UV-A	45313	15/28943	0.011344	0.0642911	0.0315138	Ccnd1	1
GO:0072074	BP	GO:0072074	kidney mesenchyme development	45313	15/28943	0.011344	0.0642911	0.0315138	Myc	1
GO:0006006	BP	GO:0006006	glucose metabolic process	45344	217/28943	0.0117105	0.0642911	0.0315138	Eno3/Myc	2
GO:0010324	BP	GO:0010324	membrane invagination	45344	218/28943	0.0118135	0.0642911	0.0315138	Elmo1/Thbs1	2
GO:0035265	BP	GO:0035265	organ growth	45344	218/28943	0.0118135	0.0642911	0.0315138	Ecm1/Thbs1	2
GO:0001666	BP	GO:0001666	response to hypoxia	45344	219/28943	0.0119169	0.0642911	0.0315138	Myc/Vegfd	2
GO:0010752	BP	GO:0010752	regulation of cGMP-mediated signaling	45313	16/28943	0.0120959	0.0642911	0.0315138	Thbs1	1
GO:0021819	BP	GO:0021819	layer formation in cerebral cortex	45313	16/28943	0.0120959	0.0642911	0.0315138	Col3a1	1
GO:0042541	BP	GO:0042541	hemoglobin biosynthetic process	45313	16/28943	0.0120959	0.0642911	0.0315138	Inhba	1
GO:0071371	BP	GO:0071371	cellular response to gonadotropin stimulus	45313	16/28943	0.0120959	0.0642911	0.0315138	Inhba	1
GO:0090051	BP	GO:0090051	negative regulation of cell migration involved in sprouting angiogenesis	45313	16/28943	0.0120959	0.0642911	0.0315138	Thbs1	1
GO:1901722	BP	GO:1901722	regulation of cell proliferation involved in kidney development	45313	16/28943	0.0120959	0.0642911	0.0315138	Myc	1
GO:1902001	BP	GO:1902001	fatty acid transmembrane transport	45313	16/28943	0.0120959	0.0642911	0.0315138	Thbs1	1
GO:1902043	BP	GO:1902043	positive regulation of extrinsic apoptotic signaling pathway via death domain receptors	45313	16/28943	0.0120959	0.0642911	0.0315138	Thbs1	1
GO:0046034	BP	GO:0046034	ATP metabolic process	45344	224/28943	0.0124401	0.0642911	0.0315138	Eno3/Myc	2
GO:0045637	BP	GO:0045637	regulation of myeloid cell differentiation	45344	226/28943	0.0126522	0.0642911	0.0315138	Inhba/Myc	2
GO:0070374	BP	GO:0070374	positive regulation of ERK1 and ERK2 cascade	45344	227/28943	0.0127588	0.0642911	0.0315138	Ackr3/Acta2	2
GO:0002468	BP	GO:0002468	dendritic cell antigen processing and presentation	45313	17/28943	0.0128472	0.0642911	0.0315138	Thbs1	1
GO:0006735	BP	GO:0006735	NADH regeneration	45313	17/28943	0.0128472	0.0642911	0.0315138	Eno3	1
GO:0034698	BP	GO:0034698	response to gonadotropin	45313	17/28943	0.0128472	0.0642911	0.0315138	Inhba	1
GO:0045655	BP	GO:0045655	regulation of monocyte differentiation	45313	17/28943	0.0128472	0.0642911	0.0315138	Myc	1
GO:0061621	BP	GO:0061621	canonical glycolysis	45313	17/28943	0.0128472	0.0642911	0.0315138	Eno3	1
GO:0061718	BP	GO:0061718	glucose catabolic process to pyruvate	45313	17/28943	0.0128472	0.0642911	0.0315138	Eno3	1
GO:0071731	BP	GO:0071731	response to nitric oxide	45313	17/28943	0.0128472	0.0642911	0.0315138	Thbs1	1
GO:0097531	BP	GO:0097531	mast cell migration	45313	17/28943	0.0128472	0.0642911	0.0315138	Vegfd	1
GO:1903587	BP	GO:1903587	regulation of blood vessel endothelial cell proliferation involved in sprouting angiogenesis	45313	17/28943	0.0128472	0.0642911	0.0315138	Thbs1	1
GO:2001171	BP	GO:2001171	positive regulation of ATP biosynthetic process	45313	17/28943	0.0128472	0.0642911	0.0315138	Myc	1
GO:0030595	BP	GO:0030595	leukocyte chemotaxis	45344	228/28943	0.0128658	0.0642911	0.0315138	Thbs1/Vegfd	2
GO:0050920	BP	GO:0050920	regulation of chemotaxis	45344	231/28943	0.0131893	0.0642911	0.0315138	Thbs1/Vegfd	2
GO:0007160	BP	GO:0007160	cell-matrix adhesion	45344	233/28943	0.0134069	0.0642911	0.0315138	Col3a1/Thbs1	2
GO:0010755	BP	GO:0010755	regulation of plasminogen activation	45313	18/28943	0.013598	0.0642911	0.0315138	Thbs1	1
GO:0010918	BP	GO:0010918	positive regulation of mitochondrial membrane potential	45313	18/28943	0.013598	0.0642911	0.0315138	Myc	1
GO:0032274	BP	GO:0032274	gonadotropin secretion	45313	18/28943	0.013598	0.0642911	0.0315138	Inhba	1
GO:0070486	BP	GO:0070486	leukocyte aggregation	45313	18/28943	0.013598	0.0642911	0.0315138	Thbs1	1
GO:0030324	BP	GO:0030324	lung development	45344	236/28943	0.0137362	0.0642911	0.0315138	Col3a1/Tnc	2
GO:0097191	BP	GO:0097191	extrinsic apoptotic signaling pathway	45344	238/28943	0.0139578	0.0642911	0.0315138	Inhba/Thbs1	2
GO:0030323	BP	GO:0030323	respiratory tube development	45344	239/28943	0.0140691	0.0642911	0.0315138	Col3a1/Tnc	2
GO:0008406	BP	GO:0008406	gonad development	45344	241/28943	0.014293	0.0642911	0.0315138	Ccnd1/Inhba	2
GO:0045930	BP	GO:0045930	negative regulation of mitotic cell cycle	45344	241/28943	0.014293	0.0642911	0.0315138	Ccnd1/Inhba	2
GO:0021756	BP	GO:0021756	striatum development	45313	19/28943	0.0143482	0.0642911	0.0315138	Inhba	1
GO:0021783	BP	GO:0021783	preganglionic parasympathetic fiber development	45313	19/28943	0.0143482	0.0642911	0.0315138	Ackr3	1
GO:0032695	BP	GO:0032695	negative regulation of interleukin-12 production	45313	19/28943	0.0143482	0.0642911	0.0315138	Thbs1	1
GO:0032986	BP	GO:0032986	protein-DNA complex disassembly	45313	19/28943	0.0143482	0.0642911	0.0315138	Myc	1
GO:0035457	BP	GO:0035457	cellular response to interferon-alpha	45313	19/28943	0.0143482	0.0642911	0.0315138	Myc	1
GO:0040037	BP	GO:0040037	negative regulation of fibroblast growth factor receptor signaling pathway	45313	19/28943	0.0143482	0.0642911	0.0315138	Thbs1	1
GO:0043652	BP	GO:0043652	engulfment of apoptotic cell	45313	19/28943	0.0143482	0.0642911	0.0315138	Thbs1	1
GO:0044539	BP	GO:0044539	long-chain fatty acid import into cell	45313	19/28943	0.0143482	0.0642911	0.0315138	Thbs1	1
GO:0051132	BP	GO:0051132	NK T cell activation	45313	19/28943	0.0143482	0.0642911	0.0315138	Myc	1
GO:0051238	BP	GO:0051238	sequestering of metal ion	45313	19/28943	0.0143482	0.0642911	0.0315138	Ftl1	1
GO:0072537	BP	GO:0072537	fibroblast activation	45313	19/28943	0.0143482	0.0642911	0.0315138	Acta2	1
GO:0097529	BP	GO:0097529	myeloid leukocyte migration	45344	243/28943	0.0145184	0.0644341	0.0315839	Thbs1/Vegfd	2
GO:2000116	BP	GO:2000116	regulation of cysteine-type endopeptidase activity	45344	243/28943	0.0145184	0.0644341	0.0315839	Myc/Thbs1	2
GO:0045137	BP	GO:0045137	development of primary sexual characteristics	45344	245/28943	0.0147454	0.0647163	0.0317222	Ccnd1/Inhba	2
GO:0036293	BP	GO:0036293	response to decreased oxygen levels	45344	246/28943	0.0148595	0.0647163	0.0317222	Myc/Vegfd	2
GO:0030502	BP	GO:0030502	negative regulation of bone mineralization	45313	20/28943	0.0150979	0.0647163	0.0317222	Ecm1	1
GO:0044321	BP	GO:0044321	response to leptin	45313	20/28943	0.0150979	0.0647163	0.0317222	Ccnd1	1
GO:0061620	BP	GO:0061620	glycolytic process through glucose-6-phosphate	45313	20/28943	0.0150979	0.0647163	0.0317222	Eno3	1
GO:0071397	BP	GO:0071397	cellular response to cholesterol	45313	20/28943	0.0150979	0.0647163	0.0317222	Inhba	1
GO:0097154	BP	GO:0097154	GABAergic neuron differentiation	45313	20/28943	0.0150979	0.0647163	0.0317222	Inhba	1
GO:0009205	BP	GO:0009205	purine ribonucleoside triphosphate metabolic process	45344	251/28943	0.0154356	0.0647163	0.0317222	Eno3/Myc	2
GO:0019318	BP	GO:0019318	hexose metabolic process	45344	253/28943	0.0156687	0.0647163	0.0317222	Eno3/Myc	2
GO:0002577	BP	GO:0002577	regulation of antigen processing and presentation	45313	21/28943	0.0158471	0.0647163	0.0317222	Thbs1	1
GO:0045821	BP	GO:0045821	positive regulation of glycolytic process	45313	21/28943	0.0158471	0.0647163	0.0317222	Myc	1
GO:0046325	BP	GO:0046325	negative regulation of glucose import	45313	21/28943	0.0158471	0.0647163	0.0317222	Myc	1
GO:0051797	BP	GO:0051797	regulation of hair follicle development	45313	21/28943	0.0158471	0.0647163	0.0317222	Inhba	1
GO:0070230	BP	GO:0070230	positive regulation of lymphocyte apoptotic process	45313	21/28943	0.0158471	0.0647163	0.0317222	Myc	1
GO:2000353	BP	GO:2000353	positive regulation of endothelial cell apoptotic process	45313	21/28943	0.0158471	0.0647163	0.0317222	Thbs1	1
GO:0009144	BP	GO:0009144	purine nucleoside triphosphate metabolic process	45344	257/28943	0.0161396	0.0647163	0.0317222	Eno3/Myc	2
GO:0009199	BP	GO:0009199	ribonucleoside triphosphate metabolic process	45344	257/28943	0.0161396	0.0647163	0.0317222	Eno3/Myc	2
GO:0034976	BP	GO:0034976	response to endoplasmic reticulum stress	45344	257/28943	0.0161396	0.0647163	0.0317222	Ccnd1/Thbs1	2
GO:1901988	BP	GO:1901988	negative regulation of cell cycle phase transition	45344	260/28943	0.0164967	0.0647163	0.0317222	Ccnd1/Inhba	2
GO:0030810	BP	GO:0030810	positive regulation of nucleotide biosynthetic process	45313	22/28943	0.0165957	0.0647163	0.0317222	Myc	1
GO:0042730	BP	GO:0042730	fibrinolysis	45313	22/28943	0.0165957	0.0647163	0.0317222	Thbs1	1
GO:0045606	BP	GO:0045606	positive regulation of epidermal cell differentiation	45313	22/28943	0.0165957	0.0647163	0.0317222	Etv4	1
GO:0048486	BP	GO:0048486	parasympathetic nervous system development	45313	22/28943	0.0165957	0.0647163	0.0317222	Ackr3	1
GO:0050910	BP	GO:0050910	detection of mechanical stimulus involved in sensory perception of sound	45313	22/28943	0.0165957	0.0647163	0.0317222	Myc	1
GO:0060602	BP	GO:0060602	branch elongation of an epithelium	45313	22/28943	0.0165957	0.0647163	0.0317222	Tnc	1
GO:0060749	BP	GO:0060749	mammary gland alveolus development	45313	22/28943	0.0165957	0.0647163	0.0317222	Ccnd1	1
GO:0061377	BP	GO:0061377	mammary gland lobule development	45313	22/28943	0.0165957	0.0647163	0.0317222	Ccnd1	1
GO:0072111	BP	GO:0072111	cell proliferation involved in kidney development	45313	22/28943	0.0165957	0.0647163	0.0317222	Myc	1
GO:1900373	BP	GO:1900373	positive regulation of purine nucleotide biosynthetic process	45313	22/28943	0.0165957	0.0647163	0.0317222	Myc	1
GO:0010466	BP	GO:0010466	negative regulation of peptidase activity	45344	262/28943	0.0167366	0.064994	0.0318583	Ecm1/Thbs1	2
GO:0045444	BP	GO:0045444	fat cell differentiation	45344	265/28943	0.0170994	0.0651116	0.031916	Ccnd1/Tgfb1i1	2
GO:0060541	BP	GO:0060541	respiratory system development	45344	267/28943	0.0173431	0.0651116	0.031916	Col3a1/Tnc	2
GO:0002043	BP	GO:0002043	blood vessel endothelial cell proliferation involved in sprouting angiogenesis	45313	23/28943	0.0173438	0.0651116	0.031916	Thbs1	1
GO:0020027	BP	GO:0020027	hemoglobin metabolic process	45313	23/28943	0.0173438	0.0651116	0.031916	Inhba	1
GO:0030728	BP	GO:0030728	ovulation	45313	23/28943	0.0173438	0.0651116	0.031916	Inhba	1
GO:0061615	BP	GO:0061615	glycolytic process through fructose-6-phosphate	45313	23/28943	0.0173438	0.0651116	0.031916	Eno3	1
GO:0140354	BP	GO:0140354	lipid import into cell	45313	23/28943	0.0173438	0.0651116	0.031916	Thbs1	1
GO:2001026	BP	GO:2001026	regulation of endothelial cell chemotaxis	45313	23/28943	0.0173438	0.0651116	0.031916	Thbs1	1
GO:0005996	BP	GO:0005996	monosaccharide metabolic process	45344	268/28943	0.0174655	0.0651116	0.031916	Eno3/Myc	2
GO:0021537	BP	GO:0021537	telencephalon development	45344	268/28943	0.0174655	0.0651116	0.031916	Col3a1/Inhba	2
GO:0003417	BP	GO:0003417	growth plate cartilage development	45313	24/28943	0.0180913	0.0663822	0.0325388	Thbs1	1
GO:0006007	BP	GO:0006007	glucose catabolic process	45313	24/28943	0.0180913	0.0663822	0.0325388	Eno3	1
GO:0031571	BP	GO:0031571	mitotic G1 DNA damage checkpoint signaling	45313	24/28943	0.0180913	0.0663822	0.0325388	Ccnd1	1
GO:0045737	BP	GO:0045737	positive regulation of cyclin-dependent protein serine/threonine kinase activity	45313	24/28943	0.0180913	0.0663822	0.0325388	Ccnd1	1
GO:0009141	BP	GO:0009141	nucleoside triphosphate metabolic process	45344	275/28943	0.0183329	0.0664372	0.0325658	Eno3/Myc	2
GO:0007263	BP	GO:0007263	nitric oxide mediated signal transduction	45313	25/28943	0.0188383	0.0664372	0.0325658	Thbs1	1
GO:0010759	BP	GO:0010759	positive regulation of macrophage chemotaxis	45313	25/28943	0.0188383	0.0664372	0.0325658	Thbs1	1
GO:0021544	BP	GO:0021544	subpallium development	45313	25/28943	0.0188383	0.0664372	0.0325658	Inhba	1
GO:0030194	BP	GO:0030194	positive regulation of blood coagulation	45313	25/28943	0.0188383	0.0664372	0.0325658	Thbs1	1
GO:0036315	BP	GO:0036315	cellular response to sterol	45313	25/28943	0.0188383	0.0664372	0.0325658	Inhba	1
GO:0048333	BP	GO:0048333	mesodermal cell differentiation	45313	25/28943	0.0188383	0.0664372	0.0325658	Inhba	1
GO:1900048	BP	GO:1900048	positive regulation of hemostasis	45313	25/28943	0.0188383	0.0664372	0.0325658	Thbs1	1
GO:2001169	BP	GO:2001169	regulation of ATP biosynthetic process	45313	25/28943	0.0188383	0.0664372	0.0325658	Myc	1
GO:0002082	BP	GO:0002082	regulation of oxidative phosphorylation	45313	26/28943	0.0195847	0.0664372	0.0325658	Myc	1
GO:0002504	BP	GO:0002504	antigen processing and presentation of peptide or polysaccharide antigen via MHC class II	45313	26/28943	0.0195847	0.0664372	0.0325658	Thbs1	1
GO:0010829	BP	GO:0010829	negative regulation of glucose transmembrane transport	45313	26/28943	0.0195847	0.0664372	0.0325658	Myc	1
GO:0042474	BP	GO:0042474	middle ear morphogenesis	45313	26/28943	0.0195847	0.0664372	0.0325658	Myc	1
GO:0044819	BP	GO:0044819	mitotic G1/S transition checkpoint signaling	45313	26/28943	0.0195847	0.0664372	0.0325658	Ccnd1	1
GO:0045684	BP	GO:0045684	positive regulation of epidermis development	45313	26/28943	0.0195847	0.0664372	0.0325658	Etv4	1
GO:0048266	BP	GO:0048266	behavioral response to pain	45313	26/28943	0.0195847	0.0664372	0.0325658	Thbs1	1
GO:0050927	BP	GO:0050927	positive regulation of positive chemotaxis	45313	26/28943	0.0195847	0.0664372	0.0325658	Vegfd	1
GO:0070723	BP	GO:0070723	response to cholesterol	45313	26/28943	0.0195847	0.0664372	0.0325658	Inhba	1
GO:1902230	BP	GO:1902230	negative regulation of intrinsic apoptotic signaling pathway in response to DNA damage	45313	26/28943	0.0195847	0.0664372	0.0325658	Ackr3	1
GO:1990776	BP	GO:1990776	response to angiotensin	45313	26/28943	0.0195847	0.0664372	0.0325658	Col3a1	1
GO:0016485	BP	GO:0016485	protein processing	45344	285/28943	0.0196033	0.0664372	0.0325658	Myc/Thbs1	2
GO:0001894	BP	GO:0001894	tissue homeostasis	45344	286/28943	0.0197323	0.0666322	0.0326614	Col3a1/Trp53inp2	2
GO:0014829	BP	GO:0014829	vascular associated smooth muscle contraction	45313	27/28943	0.0203306	0.0667188	0.0327038	Acta2	1
GO:0031100	BP	GO:0031100	animal organ regeneration	45313	27/28943	0.0203306	0.0667188	0.0327038	Ccnd1	1
GO:0045838	BP	GO:0045838	positive regulation of membrane potential	45313	27/28943	0.0203306	0.0667188	0.0327038	Myc	1
GO:0050926	BP	GO:0050926	regulation of positive chemotaxis	45313	27/28943	0.0203306	0.0667188	0.0327038	Vegfd	1
GO:0060252	BP	GO:0060252	positive regulation of glial cell proliferation	45313	27/28943	0.0203306	0.0667188	0.0327038	Myc	1
GO:0070168	BP	GO:0070168	negative regulation of biomineral tissue development	45313	27/28943	0.0203306	0.0667188	0.0327038	Ecm1	1
GO:1901857	BP	GO:1901857	positive regulation of cellular respiration	45313	27/28943	0.0203306	0.0667188	0.0327038	Myc	1
GO:1904031	BP	GO:1904031	positive regulation of cyclin-dependent protein kinase activity	45313	27/28943	0.0203306	0.0667188	0.0327038	Ccnd1	1
GO:0021801	BP	GO:0021801	cerebral cortex radial glia-guided migration	45313	28/28943	0.021076	0.0677338	0.0332014	Col3a1	1
GO:0022030	BP	GO:0022030	telencephalon glial cell migration	45313	28/28943	0.021076	0.0677338	0.0332014	Col3a1	1
GO:0031639	BP	GO:0031639	plasminogen activation	45313	28/28943	0.021076	0.0677338	0.0332014	Thbs1	1
GO:0045648	BP	GO:0045648	positive regulation of erythrocyte differentiation	45313	28/28943	0.021076	0.0677338	0.0332014	Inhba	1
GO:0050820	BP	GO:0050820	positive regulation of coagulation	45313	28/28943	0.021076	0.0677338	0.0332014	Thbs1	1
GO:0110150	BP	GO:0110150	negative regulation of biomineralization	45313	28/28943	0.021076	0.0677338	0.0332014	Ecm1	1
GO:0010971	BP	GO:0010971	positive regulation of G2/M transition of mitotic cell cycle	45313	29/28943	0.0218208	0.0690181	0.0338309	Ccnd1	1
GO:0032891	BP	GO:0032891	negative regulation of organic acid transport	45313	29/28943	0.0218208	0.0690181	0.0338309	Thbs1	1
GO:0048745	BP	GO:0048745	smooth muscle tissue development	45313	29/28943	0.0218208	0.0690181	0.0338309	Col3a1	1
GO:0060444	BP	GO:0060444	branching involved in mammary gland duct morphogenesis	45313	29/28943	0.0218208	0.0690181	0.0338309	Etv4	1
GO:0010948	BP	GO:0010948	negative regulation of cell cycle process	45344	302/28943	0.0218459	0.0690181	0.0338309	Ccnd1/Inhba	2
GO:0070482	BP	GO:0070482	response to oxygen levels	45344	305/28943	0.0222523	0.0699796	0.0343022	Myc/Vegfd	2
GO:0010955	BP	GO:0010955	negative regulation of protein processing	45313	30/28943	0.0225651	0.0699796	0.0343022	Thbs1	1
GO:0043032	BP	GO:0043032	positive regulation of macrophage activation	45313	30/28943	0.0225651	0.0699796	0.0343022	Thbs1	1
GO:1903318	BP	GO:1903318	negative regulation of protein maturation	45313	30/28943	0.0225651	0.0699796	0.0343022	Thbs1	1
GO:0019932	BP	GO:0019932	second-messenger-mediated signaling	45344	309/28943	0.0227991	0.0699796	0.0343022	Ackr3/Thbs1	2
GO:0097193	BP	GO:0097193	intrinsic apoptotic signaling pathway	45344	310/28943	0.0229367	0.0699796	0.0343022	Ackr3/Myc	2
GO:0030336	BP	GO:0030336	negative regulation of cell migration	45344	312/28943	0.0232129	0.0699796	0.0343022	Col3a1/Thbs1	2
GO:0030947	BP	GO:0030947	regulation of vascular endothelial growth factor receptor signaling pathway	45313	31/28943	0.0233088	0.0699796	0.0343022	Vegfd	1
GO:0035455	BP	GO:0035455	response to interferon-alpha	45313	31/28943	0.0233088	0.0699796	0.0343022	Myc	1
GO:0035767	BP	GO:0035767	endothelial cell chemotaxis	45313	31/28943	0.0233088	0.0699796	0.0343022	Thbs1	1
GO:0036314	BP	GO:0036314	response to sterol	45313	31/28943	0.0233088	0.0699796	0.0343022	Inhba	1
GO:0042634	BP	GO:0042634	regulation of hair cycle	45313	31/28943	0.0233088	0.0699796	0.0343022	Inhba	1
GO:1901798	BP	GO:1901798	positive regulation of signal transduction by p53 class mediator	45313	31/28943	0.0233088	0.0699796	0.0343022	Myc	1
GO:1905523	BP	GO:1905523	positive regulation of macrophage migration	45313	31/28943	0.0233088	0.0699796	0.0343022	Thbs1	1
GO:0007162	BP	GO:0007162	negative regulation of cell adhesion	45344	313/28943	0.0233516	0.0699796	0.0343022	Thbs1/Tnc	2
GO:2001020	BP	GO:2001020	regulation of response to DNA damage stimulus	45344	313/28943	0.0233516	0.0699796	0.0343022	Ackr3/Myc	2
GO:0007548	BP	GO:0007548	sex differentiation	45344	317/28943	0.0239095	0.070492	0.0345533	Ccnd1/Inhba	2
GO:0009410	BP	GO:0009410	response to xenobiotic stimulus	45344	317/28943	0.0239095	0.070492	0.0345533	Inhba/Myc	2
GO:0030204	BP	GO:0030204	chondroitin sulfate metabolic process	45313	32/28943	0.024052	0.070492	0.0345533	Bgn	1
GO:0030224	BP	GO:0030224	monocyte differentiation	45313	32/28943	0.024052	0.070492	0.0345533	Myc	1
GO:0035987	BP	GO:0035987	endodermal cell differentiation	45313	32/28943	0.024052	0.070492	0.0345533	Inhba	1
GO:0044030	BP	GO:0044030	regulation of DNA methylation	45313	32/28943	0.024052	0.070492	0.0345533	Myc	1
GO:1902751	BP	GO:1902751	positive regulation of cell cycle G2/M phase transition	45313	32/28943	0.024052	0.070492	0.0345533	Ccnd1	1
GO:0090596	BP	GO:0090596	sensory organ morphogenesis	45344	321/28943	0.024473	0.0711034	0.034853	Col8a1/Myc	2
GO:0015849	BP	GO:0015849	organic acid transport	45344	322/28943	0.0246148	0.0711034	0.034853	Myc/Thbs1	2
GO:0002828	BP	GO:0002828	regulation of type 2 immune response	45313	33/28943	0.0247946	0.0711034	0.034853	Ecm1	1
GO:0040036	BP	GO:0040036	regulation of fibroblast growth factor receptor signaling pathway	45313	33/28943	0.0247946	0.0711034	0.034853	Thbs1	1
GO:0045616	BP	GO:0045616	regulation of keratinocyte differentiation	45313	33/28943	0.0247946	0.0711034	0.034853	Etv4	1
GO:0060740	BP	GO:0060740	prostate gland epithelium morphogenesis	45313	33/28943	0.0247946	0.0711034	0.034853	Tnc	1
GO:1902253	BP	GO:1902253	regulation of intrinsic apoptotic signaling pathway by p53 class mediator	45313	33/28943	0.0247946	0.0711034	0.034853	Myc	1
GO:2000146	BP	GO:2000146	negative regulation of cell motility	45344	325/28943	0.025042	0.0712583	0.0349289	Col3a1/Thbs1	2
GO:0070372	BP	GO:0070372	regulation of ERK1 and ERK2 cascade	45344	326/28943	0.0251851	0.0712583	0.0349289	Ackr3/Acta2	2
GO:0002053	BP	GO:0002053	positive regulation of mesenchymal cell proliferation	45313	34/28943	0.0255368	0.0712583	0.0349289	Myc	1
GO:0007007	BP	GO:0007007	inner mitochondrial membrane organization	45313	34/28943	0.0255368	0.0712583	0.0349289	Myc	1
GO:0010758	BP	GO:0010758	regulation of macrophage chemotaxis	45313	34/28943	0.0255368	0.0712583	0.0349289	Thbs1	1
GO:0035929	BP	GO:0035929	steroid hormone secretion	45313	34/28943	0.0255368	0.0712583	0.0349289	Inhba	1
GO:0051973	BP	GO:0051973	positive regulation of telomerase activity	45313	34/28943	0.0255368	0.0712583	0.0349289	Myc	1
GO:0060512	BP	GO:0060512	prostate gland morphogenesis	45313	34/28943	0.0255368	0.0712583	0.0349289	Tnc	1
GO:2000108	BP	GO:2000108	positive regulation of leukocyte apoptotic process	45313	34/28943	0.0255368	0.0712583	0.0349289	Myc	1
GO:0002063	BP	GO:0002063	chondrocyte development	45313	35/28943	0.0262783	0.0728911	0.0357293	Ecm1	1
GO:0035025	BP	GO:0035025	positive regulation of Rho protein signal transduction	45313	35/28943	0.0262783	0.0728911	0.0357293	Col3a1	1
GO:0002902	BP	GO:0002902	regulation of B cell apoptotic process	45313	36/28943	0.0270194	0.0732036	0.0358825	Myc	1
GO:0003401	BP	GO:0003401	axis elongation	45313	36/28943	0.0270194	0.0732036	0.0358825	Tnc	1
GO:0008045	BP	GO:0008045	motor neuron axon guidance	45313	36/28943	0.0270194	0.0732036	0.0358825	Etv4	1
GO:0019320	BP	GO:0019320	hexose catabolic process	45313	36/28943	0.0270194	0.0732036	0.0358825	Eno3	1
GO:0032369	BP	GO:0032369	negative regulation of lipid transport	45313	36/28943	0.0270194	0.0732036	0.0358825	Thbs1	1
GO:0043537	BP	GO:0043537	negative regulation of blood vessel endothelial cell migration	45313	36/28943	0.0270194	0.0732036	0.0358825	Thbs1	1
GO:0090183	BP	GO:0090183	regulation of kidney development	45313	36/28943	0.0270194	0.0732036	0.0358825	Myc	1
GO:1903715	BP	GO:1903715	regulation of aerobic respiration	45313	36/28943	0.0270194	0.0732036	0.0358825	Myc	1
GO:1901990	BP	GO:1901990	regulation of mitotic cell cycle phase transition	45344	342/28943	0.0275205	0.0738656	0.036207	Ccnd1/Inhba	2
GO:0019934	BP	GO:0019934	cGMP-mediated signaling	45313	37/28943	0.0277599	0.0738656	0.036207	Thbs1	1
GO:0035909	BP	GO:0035909	aorta morphogenesis	45313	37/28943	0.0277599	0.0738656	0.036207	Col3a1	1
GO:0060441	BP	GO:0060441	epithelial tube branching involved in lung morphogenesis	45313	37/28943	0.0277599	0.0738656	0.036207	Tnc	1
GO:0071711	BP	GO:0071711	basement membrane organization	45313	37/28943	0.0277599	0.0738656	0.036207	Col3a1	1
GO:2000191	BP	GO:2000191	regulation of fatty acid transport	45313	37/28943	0.0277599	0.0738656	0.036207	Thbs1	1
GO:0007265	BP	GO:0007265	Ras protein signal transduction	45344	344/28943	0.0278185	0.0738656	0.036207	Col3a1/Elmo1	2
GO:0060249	BP	GO:0060249	anatomical structure homeostasis	45344	346/28943	0.0281177	0.0739884	0.0362672	Col3a1/Trp53inp2	2
GO:0071900	BP	GO:0071900	regulation of protein serine/threonine kinase activity	45344	347/28943	0.0282678	0.0739884	0.0362672	Ccnd1/Thbs1	2
GO:0001953	BP	GO:0001953	negative regulation of cell-matrix adhesion	45313	38/28943	0.0284998	0.0739884	0.0362672	Thbs1	1
GO:0030808	BP	GO:0030808	regulation of nucleotide biosynthetic process	45313	38/28943	0.0284998	0.0739884	0.0362672	Myc	1
GO:0046365	BP	GO:0046365	monosaccharide catabolic process	45313	38/28943	0.0284998	0.0739884	0.0362672	Eno3	1
GO:1900371	BP	GO:1900371	regulation of purine nucleotide biosynthetic process	45313	38/28943	0.0284998	0.0739884	0.0362672	Myc	1
GO:1902229	BP	GO:1902229	regulation of intrinsic apoptotic signaling pathway in response to DNA damage	45313	38/28943	0.0284998	0.0739884	0.0362672	Ackr3	1
GO:1903580	BP	GO:1903580	positive regulation of ATP metabolic process	45313	38/28943	0.0284998	0.0739884	0.0362672	Myc	1
GO:0006734	BP	GO:0006734	NADH metabolic process	45313	39/28943	0.0292393	0.0750716	0.0367981	Eno3	1
GO:0048265	BP	GO:0048265	response to pain	45313	39/28943	0.0292393	0.0750716	0.0367981	Thbs1	1
GO:0050654	BP	GO:0050654	chondroitin sulfate proteoglycan metabolic process	45313	39/28943	0.0292393	0.0750716	0.0367981	Bgn	1
GO:0090049	BP	GO:0090049	regulation of cell migration involved in sprouting angiogenesis	45313	39/28943	0.0292393	0.0750716	0.0367981	Thbs1	1
GO:0045787	BP	GO:0045787	positive regulation of cell cycle	45344	358/28943	0.0299408	0.0759229	0.0372154	Ccnd1/Myc	2
GO:0021799	BP	GO:0021799	cerebral cortex radially oriented cell migration	45313	40/28943	0.0299781	0.0759229	0.0372154	Col3a1	1
GO:0060351	BP	GO:0060351	cartilage development involved in endochondral bone morphogenesis	45313	40/28943	0.0299781	0.0759229	0.0372154	Thbs1	1
GO:0071604	BP	GO:0071604	transforming growth factor beta production	45313	40/28943	0.0299781	0.0759229	0.0372154	Col3a1	1
GO:1903670	BP	GO:1903670	regulation of sprouting angiogenesis	45313	40/28943	0.0299781	0.0759229	0.0372154	Thbs1	1
GO:0040013	BP	GO:0040013	negative regulation of locomotion	45344	360/28943	0.0302491	0.0763407	0.0374202	Col3a1/Thbs1	2
GO:0045861	BP	GO:0045861	negative regulation of proteolysis	45344	361/28943	0.0304038	0.0763407	0.0374202	Ecm1/Thbs1	2
GO:0052548	BP	GO:0052548	regulation of endopeptidase activity	45344	361/28943	0.0304038	0.0763407	0.0374202	Myc/Thbs1	2
GO:0042063	BP	GO:0042063	gliogenesis	45344	363/28943	0.0307141	0.0763407	0.0374202	Col3a1/Myc	2
GO:0045860	BP	GO:0045860	positive regulation of protein kinase activity	45344	363/28943	0.0307141	0.0763407	0.0374202	Ccnd1/Thbs1	2
GO:0060603	BP	GO:0060603	mammary gland duct morphogenesis	45313	41/28943	0.0307165	0.0763407	0.0374202	Etv4	1
GO:1904037	BP	GO:1904037	positive regulation of epithelial cell apoptotic process	45313	41/28943	0.0307165	0.0763407	0.0374202	Thbs1	1
GO:0051346	BP	GO:0051346	negative regulation of hydrolase activity	45344	366/28943	0.031182	0.0769433	0.0377156	Ecm1/Thbs1	2
GO:0008544	BP	GO:0008544	epidermis development	45344	367/28943	0.0313386	0.0769433	0.0377156	Etv4/Inhba	2
GO:0051604	BP	GO:0051604	protein maturation	45344	367/28943	0.0313386	0.0769433	0.0377156	Myc/Thbs1	2
GO:0001706	BP	GO:0001706	endoderm formation	45313	42/28943	0.0314543	0.0769433	0.0377156	Inhba	1
GO:0010464	BP	GO:0010464	regulation of mesenchymal cell proliferation	45313	42/28943	0.0314543	0.0769433	0.0377156	Myc	1
GO:0038084	BP	GO:0038084	vascular endothelial growth factor signaling pathway	45313	42/28943	0.0314543	0.0769433	0.0377156	Vegfd	1
GO:0007517	BP	GO:0007517	muscle organ development	45344	371/28943	0.0319681	0.0777268	0.0380997	Col3a1/Myc	2
GO:0032924	BP	GO:0032924	activin receptor signaling pathway	45313	43/28943	0.0321916	0.0777268	0.0380997	Inhba	1
GO:0042092	BP	GO:0042092	type 2 immune response	45313	43/28943	0.0321916	0.0777268	0.0380997	Ecm1	1
GO:0045981	BP	GO:0045981	positive regulation of nucleotide metabolic process	45313	43/28943	0.0321916	0.0777268	0.0380997	Myc	1
GO:1900544	BP	GO:1900544	positive regulation of purine nucleotide metabolic process	45313	43/28943	0.0321916	0.0777268	0.0380997	Myc	1
GO:0043010	BP	GO:0043010	camera-type eye development	45344	376/28943	0.0327622	0.0786902	0.0385719	Col8a1/Inhba	2
GO:0048147	BP	GO:0048147	negative regulation of fibroblast proliferation	45313	44/28943	0.0329283	0.0786902	0.0385719	Myc	1
GO:0050918	BP	GO:0050918	positive chemotaxis	45313	44/28943	0.0329283	0.0786902	0.0385719	Vegfd	1
GO:0085029	BP	GO:0085029	extracellular matrix assembly	45313	44/28943	0.0329283	0.0786902	0.0385719	Col3a1	1
GO:0050878	BP	GO:0050878	regulation of body fluid levels	45344	381/28943	0.033564	0.0800043	0.039216	Ccnd1/Thbs1	2
GO:2001239	BP	GO:2001239	regulation of extrinsic apoptotic signaling pathway in absence of ligand	45313	45/28943	0.0336645	0.0800391	0.0392331	Inhba	1
GO:0045786	BP	GO:0045786	negative regulation of cell cycle	45344	385/28943	0.0342111	0.0807581	0.0395855	Ccnd1/Inhba	2
GO:0001783	BP	GO:0001783	B cell apoptotic process	45313	46/28943	0.0344002	0.0807581	0.0395855	Myc	1
GO:0030279	BP	GO:0030279	negative regulation of ossification	45313	46/28943	0.0344002	0.0807581	0.0395855	Ecm1	1
GO:0071542	BP	GO:0071542	dopaminergic neuron differentiation	45313	46/28943	0.0344002	0.0807581	0.0395855	Vegfd	1
GO:1903115	BP	GO:1903115	regulation of actin filament-based movement	45313	46/28943	0.0344002	0.0807581	0.0395855	Acta2	1
GO:0006909	BP	GO:0006909	phagocytosis	45344	390/28943	0.0350269	0.0813847	0.0398926	Elmo1/Thbs1	2
GO:0043277	BP	GO:0043277	apoptotic cell clearance	45313	47/28943	0.0351353	0.0813847	0.0398926	Thbs1	1
GO:0048246	BP	GO:0048246	macrophage chemotaxis	45313	47/28943	0.0351353	0.0813847	0.0398926	Thbs1	1
GO:0050974	BP	GO:0050974	detection of mechanical stimulus involved in sensory perception	45313	47/28943	0.0351353	0.0813847	0.0398926	Myc	1
GO:1900087	BP	GO:1900087	positive regulation of G1/S transition of mitotic cell cycle	45313	47/28943	0.0351353	0.0813847	0.0398926	Ccnd1	1
GO:0001655	BP	GO:0001655	urogenital system development	45344	391/28943	0.035191	0.0813847	0.0398926	Myc/Tnc	2
GO:0048010	BP	GO:0048010	vascular endothelial growth factor receptor signaling pathway	45313	48/28943	0.0358699	0.0825451	0.0404615	Vegfd	1
GO:0051972	BP	GO:0051972	regulation of telomerase activity	45313	48/28943	0.0358699	0.0825451	0.0404615	Myc	1
GO:0006110	BP	GO:0006110	regulation of glycolytic process	45313	49/28943	0.036604	0.0830047	0.0406867	Myc	1
GO:0010332	BP	GO:0010332	response to gamma radiation	45313	49/28943	0.036604	0.0830047	0.0406867	Myc	1
GO:0010718	BP	GO:0010718	positive regulation of epithelial to mesenchymal transition	45313	49/28943	0.036604	0.0830047	0.0406867	Tgfb1i1	1
GO:0016601	BP	GO:0016601	Rac protein signal transduction	45313	49/28943	0.036604	0.0830047	0.0406867	Elmo1	1
GO:1905521	BP	GO:1905521	regulation of macrophage migration	45313	49/28943	0.036604	0.0830047	0.0406867	Thbs1	1
GO:2000404	BP	GO:2000404	regulation of T cell migration	45313	49/28943	0.036604	0.0830047	0.0406867	Ecm1	1
GO:0003197	BP	GO:0003197	endocardial cushion development	45313	50/28943	0.0373375	0.084258	0.0413011	Thbs1	1
GO:0010862	BP	GO:0010862	positive regulation of pathway-restricted SMAD protein phosphorylation	45313	50/28943	0.0373375	0.084258	0.0413011	Inhba	1
GO:0030900	BP	GO:0030900	forebrain development	45344	407/28943	0.0378575	0.0846819	0.0415089	Col3a1/Inhba	2
GO:0021879	BP	GO:0021879	forebrain neuron differentiation	45313	51/28943	0.0380705	0.0846819	0.0415089	Inhba	1
GO:0022602	BP	GO:0022602	ovulation cycle process	45313	51/28943	0.0380705	0.0846819	0.0415089	Inhba	1
GO:0030195	BP	GO:0030195	negative regulation of blood coagulation	45313	51/28943	0.0380705	0.0846819	0.0415089	Thbs1	1
GO:0045646	BP	GO:0045646	regulation of erythrocyte differentiation	45313	51/28943	0.0380705	0.0846819	0.0415089	Inhba	1
GO:1902041	BP	GO:1902041	regulation of extrinsic apoptotic signaling pathway via death domain receptors	45313	51/28943	0.0380705	0.0846819	0.0415089	Thbs1	1
GO:0060251	BP	GO:0060251	regulation of glial cell proliferation	45313	52/28943	0.038803	0.0859012	0.0421065	Myc	1
GO:1900047	BP	GO:1900047	negative regulation of hemostasis	45313	52/28943	0.038803	0.0859012	0.0421065	Thbs1	1
GO:0002042	BP	GO:0002042	cell migration involved in sprouting angiogenesis	45313	53/28943	0.0395349	0.0866978	0.042497	Thbs1	1
GO:0030850	BP	GO:0030850	prostate gland development	45313	53/28943	0.0395349	0.0866978	0.042497	Tnc	1
GO:0031103	BP	GO:0031103	axon regeneration	45313	53/28943	0.0395349	0.0866978	0.042497	Tnc	1
GO:0050819	BP	GO:0050819	negative regulation of coagulation	45313	53/28943	0.0395349	0.0866978	0.042497	Thbs1	1
GO:0006869	BP	GO:0006869	lipid transport	45344	419/28943	0.0399074	0.0870724	0.0426806	Inhba/Thbs1	2
GO:0019221	BP	GO:0019221	cytokine-mediated signaling pathway	45344	421/28943	0.0402532	0.0870724	0.0426806	Ackr3/Ecm1	2
GO:0021545	BP	GO:0021545	cranial nerve development	45313	54/28943	0.0402663	0.0870724	0.0426806	Ackr3	1
GO:0021795	BP	GO:0021795	cerebral cortex cell migration	45313	54/28943	0.0402663	0.0870724	0.0426806	Col3a1	1
GO:0048483	BP	GO:0048483	autonomic nervous system development	45313	54/28943	0.0402663	0.0870724	0.0426806	Ackr3	1
GO:2000351	BP	GO:2000351	regulation of endothelial cell apoptotic process	45313	54/28943	0.0402663	0.0870724	0.0426806	Thbs1	1
GO:0001654	BP	GO:0001654	eye development	45344	424/28943	0.040774	0.0878377	0.0430557	Col8a1/Inhba	2
GO:0006875	BP	GO:0006875	cellular metal ion homeostasis	45344	425/28943	0.0409482	0.0878377	0.0430557	Ftl1/Myc	2
GO:0009150	BP	GO:0009150	purine ribonucleotide metabolic process	45344	425/28943	0.0409482	0.0878377	0.0430557	Eno3/Myc	2
GO:0072132	BP	GO:0072132	mesenchyme morphogenesis	45313	55/28943	0.0409972	0.0878377	0.0430557	Myc	1
GO:0001503	BP	GO:0001503	ossification	45344	426/28943	0.0411226	0.0878864	0.0430796	Ecm1/Trp53inp2	2
GO:0150063	BP	GO:0150063	visual system development	45344	427/28943	0.0412974	0.0878864	0.0430796	Col8a1/Inhba	2
GO:0010463	BP	GO:0010463	mesenchymal cell proliferation	45313	56/28943	0.0417275	0.0878864	0.0430796	Myc	1
GO:0010596	BP	GO:0010596	negative regulation of endothelial cell migration	45313	56/28943	0.0417275	0.0878864	0.0430796	Thbs1	1
GO:0045604	BP	GO:0045604	regulation of epidermal cell differentiation	45313	56/28943	0.0417275	0.0878864	0.0430796	Etv4	1
GO:0046633	BP	GO:0046633	alpha-beta T cell proliferation	45313	56/28943	0.0417275	0.0878864	0.0430796	Myc	1
GO:0031331	BP	GO:0031331	positive regulation of cellular catabolic process	45344	431/28943	0.0419993	0.0878864	0.0430796	Myc/Trp53inp2	2
GO:0048880	BP	GO:0048880	sensory system development	45344	431/28943	0.0419993	0.0878864	0.0430796	Col8a1/Inhba	2
GO:0002762	BP	GO:0002762	negative regulation of myeloid leukocyte differentiation	45313	57/28943	0.0424573	0.0878864	0.0430796	Myc	1
GO:0030857	BP	GO:0030857	negative regulation of epithelial cell differentiation	45313	57/28943	0.0424573	0.0878864	0.0430796	Ccnd1	1
GO:0043536	BP	GO:0043536	positive regulation of blood vessel endothelial cell migration	45313	57/28943	0.0424573	0.0878864	0.0430796	Thbs1	1
GO:0044060	BP	GO:0044060	regulation of endocrine process	45313	57/28943	0.0424573	0.0878864	0.0430796	Inhba	1
GO:0072577	BP	GO:0072577	endothelial cell apoptotic process	45313	57/28943	0.0424573	0.0878864	0.0430796	Thbs1	1
GO:2001222	BP	GO:2001222	regulation of neuron migration	45313	57/28943	0.0424573	0.0878864	0.0430796	Col3a1	1
GO:0007264	BP	GO:0007264	small GTPase mediated signal transduction	45344	434/28943	0.0425287	0.0878864	0.0430796	Col3a1/Elmo1	2
GO:1901987	BP	GO:1901987	regulation of cell cycle phase transition	45344	434/28943	0.0425287	0.0878864	0.0430796	Ccnd1/Inhba	2
GO:1903706	BP	GO:1903706	regulation of hemopoiesis	45344	435/28943	0.0427058	0.088057	0.0431633	Inhba/Myc	2
GO:0043030	BP	GO:0043030	regulation of macrophage activation	45313	58/28943	0.0431866	0.0884614	0.0433615	Thbs1	1
GO:0140353	BP	GO:0140353	lipid export from cell	45313	58/28943	0.0431866	0.0884614	0.0433615	Inhba	1
GO:1905953	BP	GO:1905953	negative regulation of lipid localization	45313	58/28943	0.0431866	0.0884614	0.0433615	Thbs1	1
GO:0033674	BP	GO:0033674	positive regulation of kinase activity	45344	440/28943	0.0435952	0.0885273	0.0433938	Ccnd1/Thbs1	2
GO:0007528	BP	GO:0007528	neuromuscular junction development	45313	59/28943	0.0439154	0.0885273	0.0433938	Tnc	1
GO:0043388	BP	GO:0043388	positive regulation of DNA binding	45313	59/28943	0.0439154	0.0885273	0.0433938	Myc	1
GO:0045599	BP	GO:0045599	negative regulation of fat cell differentiation	45313	59/28943	0.0439154	0.0885273	0.0433938	Tgfb1i1	1
GO:0071622	BP	GO:0071622	regulation of granulocyte chemotaxis	45313	59/28943	0.0439154	0.0885273	0.0433938	Thbs1	1
GO:1902808	BP	GO:1902808	positive regulation of cell cycle G1/S phase transition	45313	59/28943	0.0439154	0.0885273	0.0433938	Ccnd1	1
GO:0009259	BP	GO:0009259	ribonucleotide metabolic process	45344	445/28943	0.0444917	0.0885273	0.0433938	Eno3/Myc	2
GO:0030099	BP	GO:0030099	myeloid cell differentiation	45344	445/28943	0.0444917	0.0885273	0.0433938	Inhba/Myc	2
GO:0007595	BP	GO:0007595	lactation	45313	60/28943	0.0446436	0.0885273	0.0433938	Ccnd1	1
GO:0030199	BP	GO:0030199	collagen fibril organization	45313	60/28943	0.0446436	0.0885273	0.0433938	Col3a1	1
GO:0035924	BP	GO:0035924	cellular response to vascular endothelial growth factor stimulus	45313	60/28943	0.0446436	0.0885273	0.0433938	Vegfd	1
GO:0043470	BP	GO:0043470	regulation of carbohydrate catabolic process	45313	60/28943	0.0446436	0.0885273	0.0433938	Myc	1
GO:0046717	BP	GO:0046717	acid secretion	45313	60/28943	0.0446436	0.0885273	0.0433938	Myc	1
GO:0050922	BP	GO:0050922	negative regulation of chemotaxis	45313	60/28943	0.0446436	0.0885273	0.0433938	Thbs1	1
GO:0060443	BP	GO:0060443	mammary gland morphogenesis	45313	60/28943	0.0446436	0.0885273	0.0433938	Etv4	1
GO:0006163	BP	GO:0006163	purine nucleotide metabolic process	45344	449/28943	0.0452139	0.0894679	0.0438548	Eno3/Myc	2
GO:0010812	BP	GO:0010812	negative regulation of cell-substrate adhesion	45313	61/28943	0.0453713	0.0895891	0.0439142	Thbs1	1
GO:0021872	BP	GO:0021872	forebrain generation of neurons	45313	62/28943	0.0460984	0.0898823	0.044058	Inhba	1
GO:0030858	BP	GO:0030858	positive regulation of epithelial cell differentiation	45313	62/28943	0.0460984	0.0898823	0.044058	Etv4	1
GO:0031102	BP	GO:0031102	neuron projection regeneration	45313	62/28943	0.0460984	0.0898823	0.044058	Tnc	1
GO:0032655	BP	GO:0032655	regulation of interleukin-12 production	45313	62/28943	0.0460984	0.0898823	0.044058	Thbs1	1
GO:0050982	BP	GO:0050982	detection of mechanical stimulus	45313	62/28943	0.0460984	0.0898823	0.044058	Myc	1
GO:0090303	BP	GO:0090303	positive regulation of wound healing	45313	62/28943	0.0460984	0.0898823	0.044058	Thbs1	1
GO:0019693	BP	GO:0019693	ribose phosphate metabolic process	45344	456/28943	0.0464884	0.090354	0.0442892	Eno3/Myc	2
GO:0042698	BP	GO:0042698	ovulation cycle	45313	63/28943	0.0468251	0.090354	0.0442892	Inhba	1
GO:0043457	BP	GO:0043457	regulation of cellular respiration	45313	63/28943	0.0468251	0.090354	0.0442892	Myc	1
GO:0045682	BP	GO:0045682	regulation of epidermis development	45313	63/28943	0.0468251	0.090354	0.0442892	Etv4	1
GO:0070098	BP	GO:0070098	chemokine-mediated signaling pathway	45313	63/28943	0.0468251	0.090354	0.0442892	Ackr3	1
GO:0001558	BP	GO:0001558	regulation of cell growth	45344	459/28943	0.0470387	0.090392	0.0443078	Inhba/Tnc	2
GO:0032103	BP	GO:0032103	positive regulation of response to external stimulus	45344	459/28943	0.0470387	0.090392	0.0443078	Thbs1/Vegfd	2
GO:0014911	BP	GO:0014911	positive regulation of smooth muscle cell migration	45313	64/28943	0.0475512	0.0906292	0.0444241	Myc	1
GO:0032615	BP	GO:0032615	interleukin-12 production	45313	64/28943	0.0475512	0.0906292	0.0444241	Thbs1	1
GO:0060261	BP	GO:0060261	positive regulation of transcription initiation by RNA polymerase II	45313	64/28943	0.0475512	0.0906292	0.0444241	Myc	1
GO:0060393	BP	GO:0060393	regulation of pathway-restricted SMAD protein phosphorylation	45313	64/28943	0.0475512	0.0906292	0.0444241	Inhba	1
GO:0006091	BP	GO:0006091	generation of precursor metabolites and energy	45344	465/28943	0.0481467	0.091577	0.0448887	Eno3/Myc	2
GO:2000401	BP	GO:2000401	regulation of lymphocyte migration	45313	65/28943	0.0482768	0.0916373	0.0449182	Ecm1	1
GO:0015909	BP	GO:0015909	long-chain fatty acid transport	45313	66/28943	0.0490018	0.0925914	0.0453859	Thbs1	1
GO:0072678	BP	GO:0072678	T cell migration	45313	66/28943	0.0490018	0.0925914	0.0453859	Ecm1	1
GO:0010876	BP	GO:0010876	lipid localization	45344	470/28943	0.0490774	0.0925914	0.0453859	Inhba/Thbs1	2
GO:0001667	BP	GO:0001667	ameboidal-type cell migration	45344	471/28943	0.0492644	0.0927563	0.0454667	Acta2/Thbs1	2
GO:0001658	BP	GO:0001658	branching involved in ureteric bud morphogenesis	45313	67/28943	0.0497263	0.0930621	0.0456166	Myc	1
GO:0001707	BP	GO:0001707	mesoderm formation	45313	67/28943	0.0497263	0.0930621	0.0456166	Inhba	1
GO:1905517	BP	GO:1905517	macrophage migration	45313	67/28943	0.0497263	0.0930621	0.0456166	Thbs1	1
GO:0030968	BP	GO:0030968	endoplasmic reticulum unfolded protein response	45313	68/28943	0.0504503	0.0940394	0.0460957	Ccnd1	1
GO:0060389	BP	GO:0060389	pathway-restricted SMAD protein phosphorylation	45313	68/28943	0.0504503	0.0940394	0.0460957	Inhba	1
GO:0022029	BP	GO:0022029	telencephalon cell migration	45313	69/28943	0.0511738	0.094819	0.0464778	Col3a1	1
GO:0046324	BP	GO:0046324	regulation of glucose import	45313	69/28943	0.0511738	0.094819	0.0464778	Myc	1
GO:0060425	BP	GO:0060425	lung morphogenesis	45313	69/28943	0.0511738	0.094819	0.0464778	Tnc	1
GO:0072521	BP	GO:0072521	purine-containing compound metabolic process	45344	483/28943	0.0515283	0.0950408	0.0465865	Eno3/Myc	2
GO:0001960	BP	GO:0001960	negative regulation of cytokine-mediated signaling pathway	45313	70/28943	0.0518967	0.0950408	0.0465865	Ecm1	1
GO:0008347	BP	GO:0008347	glial cell migration	45313	70/28943	0.0518967	0.0950408	0.0465865	Col3a1	1
GO:0035904	BP	GO:0035904	aorta development	45313	70/28943	0.0518967	0.0950408	0.0465865	Col3a1	1
GO:0060260	BP	GO:0060260	regulation of transcription initiation by RNA polymerase II	45313	70/28943	0.0518967	0.0950408	0.0465865	Myc	1
GO:0000079	BP	GO:0000079	regulation of cyclin-dependent protein serine/threonine kinase activity	45313	71/28943	0.0526191	0.0950408	0.0465865	Ccnd1	1
GO:0001937	BP	GO:0001937	negative regulation of endothelial cell proliferation	45313	71/28943	0.0526191	0.0950408	0.0465865	Thbs1	1
GO:0014009	BP	GO:0014009	glial cell proliferation	45313	71/28943	0.0526191	0.0950408	0.0465865	Myc	1
GO:0030193	BP	GO:0030193	regulation of blood coagulation	45313	71/28943	0.0526191	0.0950408	0.0465865	Thbs1	1
GO:0048332	BP	GO:0048332	mesoderm morphogenesis	45313	71/28943	0.0526191	0.0950408	0.0465865	Inhba	1
GO:0060986	BP	GO:0060986	endocrine hormone secretion	45313	71/28943	0.0526191	0.0950408	0.0465865	Inhba	1
GO:2000144	BP	GO:2000144	positive regulation of DNA-templated transcription initiation	45313	71/28943	0.0526191	0.0950408	0.0465865	Myc	1
GO:2001244	BP	GO:2001244	positive regulation of intrinsic apoptotic signaling pathway	45313	71/28943	0.0526191	0.0950408	0.0465865	Myc	1
GO:0021885	BP	GO:0021885	forebrain cell migration	45313	72/28943	0.053341	0.09542	0.0467724	Col3a1	1
GO:0046579	BP	GO:0046579	positive regulation of Ras protein signal transduction	45313	72/28943	0.053341	0.09542	0.0467724	Col3a1	1
GO:0048678	BP	GO:0048678	response to axon injury	45313	72/28943	0.053341	0.09542	0.0467724	Tnc	1
GO:0070613	BP	GO:0070613	regulation of protein processing	45313	72/28943	0.053341	0.09542	0.0467724	Thbs1	1
GO:1902895	BP	GO:1902895	positive regulation of miRNA transcription	45313	72/28943	0.053341	0.09542	0.0467724	Myc	1
GO:0060537	BP	GO:0060537	muscle tissue development	45344	494/28943	0.0536366	0.0956094	0.0468652	Col3a1/Myc	2
GO:0001541	BP	GO:0001541	ovarian follicle development	45313	73/28943	0.0540624	0.0956094	0.0468652	Inhba	1
GO:0048662	BP	GO:0048662	negative regulation of smooth muscle cell proliferation	45313	73/28943	0.0540624	0.0956094	0.0468652	Ogn	1
GO:1900046	BP	GO:1900046	regulation of hemostasis	45313	73/28943	0.0540624	0.0956094	0.0468652	Thbs1	1
GO:1990868	BP	GO:1990868	response to chemokine	45313	73/28943	0.0540624	0.0956094	0.0468652	Ackr3	1
GO:1990869	BP	GO:1990869	cellular response to chemokine	45313	73/28943	0.0540624	0.0956094	0.0468652	Ackr3	1
GO:0030003	BP	GO:0030003	cellular cation homeostasis	45344	498/28943	0.0544109	0.0959736	0.0470438	Ftl1/Myc	2
GO:0010633	BP	GO:0010633	negative regulation of epithelial cell migration	45313	74/28943	0.0547832	0.0959736	0.0470438	Thbs1	1
GO:0060675	BP	GO:0060675	ureteric bud morphogenesis	45313	74/28943	0.0547832	0.0959736	0.0470438	Myc	1
GO:0060761	BP	GO:0060761	negative regulation of response to cytokine stimulus	45313	74/28943	0.0547832	0.0959736	0.0470438	Ecm1	1
GO:1904029	BP	GO:1904029	regulation of cyclin-dependent protein kinase activity	45313	74/28943	0.0547832	0.0959736	0.0470438	Ccnd1	1
GO:0050818	BP	GO:0050818	regulation of coagulation	45313	75/28943	0.0555035	0.0966903	0.0473951	Thbs1	1
GO:1903578	BP	GO:1903578	regulation of ATP metabolic process	45313	75/28943	0.0555035	0.0966903	0.0473951	Myc	1
GO:2000036	BP	GO:2000036	regulation of stem cell population maintenance	45313	75/28943	0.0555035	0.0966903	0.0473951	Myc	1
GO:0006305	BP	GO:0006305	DNA alkylation	45313	76/28943	0.0562233	0.0972173	0.0476534	Myc	1
GO:0006306	BP	GO:0006306	DNA methylation	45313	76/28943	0.0562233	0.0972173	0.0476534	Myc	1
GO:0061045	BP	GO:0061045	negative regulation of wound healing	45313	76/28943	0.0562233	0.0972173	0.0476534	Thbs1	1
GO:2001021	BP	GO:2001021	negative regulation of response to DNA damage stimulus	45313	76/28943	0.0562233	0.0972173	0.0476534	Ackr3	1
GO:0007492	BP	GO:0007492	endoderm development	45313	77/28943	0.0569426	0.0979161	0.0479959	Inhba	1
GO:0048146	BP	GO:0048146	positive regulation of fibroblast proliferation	45313	77/28943	0.0569426	0.0979161	0.0479959	Myc	1
GO:1903317	BP	GO:1903317	regulation of protein maturation	45313	77/28943	0.0569426	0.0979161	0.0479959	Thbs1	1
GO:0006919	BP	GO:0006919	activation of cysteine-type endopeptidase activity involved in apoptotic process	45313	78/28943	0.0576613	0.0980664	0.0480696	Myc	1
GO:0038034	BP	GO:0038034	signal transduction in absence of ligand	45313	78/28943	0.0576613	0.0980664	0.0480696	Inhba	1
GO:0072171	BP	GO:0072171	mesonephric tubule morphogenesis	45313	78/28943	0.0576613	0.0980664	0.0480696	Myc	1
GO:0097192	BP	GO:0097192	extrinsic apoptotic signaling pathway in absence of ligand	45313	78/28943	0.0576613	0.0980664	0.0480696	Inhba	1
GO:2000379	BP	GO:2000379	positive regulation of reactive oxygen species metabolic process	45313	78/28943	0.0576613	0.0980664	0.0480696	Thbs1	1
GO:2000630	BP	GO:2000630	positive regulation of miRNA metabolic process	45313	78/28943	0.0576613	0.0980664	0.0480696	Myc	1
GO:0051057	BP	GO:0051057	positive regulation of small GTPase mediated signal transduction	45313	79/28943	0.0583796	0.0989268	0.0484913	Col3a1	1
GO:1903036	BP	GO:1903036	positive regulation of response to wounding	45313	79/28943	0.0583796	0.0989268	0.0484913	Thbs1	1
GO:0044773	BP	GO:0044773	mitotic DNA damage checkpoint signaling	45313	80/28943	0.0590973	0.0995997	0.0488212	Ccnd1	1
GO:2000142	BP	GO:2000142	regulation of DNA-templated transcription initiation	45313	80/28943	0.0590973	0.0995997	0.0488212	Myc	1
GO:2000573	BP	GO:2000573	positive regulation of DNA biosynthetic process	45313	80/28943	0.0590973	0.0995997	0.0488212	Myc	1
GO:0008543	BP	GO:0008543	fibroblast growth factor receptor signaling pathway	45313	81/28943	0.0598144	0.100264	0.049147	Thbs1	1
GO:0048844	BP	GO:0048844	artery morphogenesis	45313	81/28943	0.0598144	0.100264	0.049147	Col3a1	1
GO:1901796	BP	GO:1901796	regulation of signal transduction by p53 class mediator	45313	81/28943	0.0598144	0.100264	0.049147	Myc	1
GO:0043279	BP	GO:0043279	response to alkaloid	45313	82/28943	0.0605311	0.101284	0.0496466	Myc	1
GO:0008625	BP	GO:0008625	extrinsic apoptotic signaling pathway via death domain receptors	45313	83/28943	0.0612472	0.102298	0.0501439	Thbs1	1
GO:0043154	BP	GO:0043154	negative regulation of cysteine-type endopeptidase activity involved in apoptotic process	45313	84/28943	0.0619628	0.102574	0.0502793	Thbs1	1
GO:0044774	BP	GO:0044774	mitotic DNA integrity checkpoint signaling	45313	84/28943	0.0619628	0.102574	0.0502793	Ccnd1	1
GO:0045913	BP	GO:0045913	positive regulation of carbohydrate metabolic process	45313	84/28943	0.0619628	0.102574	0.0502793	Myc	1
GO:0072332	BP	GO:0072332	intrinsic apoptotic signaling pathway by p53 class mediator	45313	84/28943	0.0619628	0.102574	0.0502793	Myc	1
GO:1903510	BP	GO:1903510	mucopolysaccharide metabolic process	45313	84/28943	0.0619628	0.102574	0.0502793	Bgn	1
GO:0046323	BP	GO:0046323	glucose import	45313	85/28943	0.0626779	0.103391	0.0506795	Myc	1
GO:0070228	BP	GO:0070228	regulation of lymphocyte apoptotic process	45313	85/28943	0.0626779	0.103391	0.0506795	Myc	1
GO:0003151	BP	GO:0003151	outflow tract morphogenesis	45313	86/28943	0.0633925	0.103834	0.0508969	Thbs1	1
GO:0014015	BP	GO:0014015	positive regulation of gliogenesis	45313	86/28943	0.0633925	0.103834	0.0508969	Myc	1
GO:0060415	BP	GO:0060415	muscle tissue morphogenesis	45313	86/28943	0.0633925	0.103834	0.0508969	Col3a1	1
GO:0072078	BP	GO:0072078	nephron tubule morphogenesis	45313	86/28943	0.0633925	0.103834	0.0508969	Myc	1
GO:0021675	BP	GO:0021675	nerve development	45313	88/28943	0.0648201	0.104882	0.0514107	Ackr3	1
GO:0030500	BP	GO:0030500	regulation of bone mineralization	45313	88/28943	0.0648201	0.104882	0.0514107	Ecm1	1
GO:0032890	BP	GO:0032890	regulation of organic acid transport	45313	88/28943	0.0648201	0.104882	0.0514107	Thbs1	1
GO:0035019	BP	GO:0035019	somatic stem cell population maintenance	45313	88/28943	0.0648201	0.104882	0.0514107	Myc	1
GO:0051881	BP	GO:0051881	regulation of mitochondrial membrane potential	45313	88/28943	0.0648201	0.104882	0.0514107	Myc	1
GO:0072088	BP	GO:0072088	nephron epithelium morphogenesis	45313	88/28943	0.0648201	0.104882	0.0514107	Myc	1
GO:1902893	BP	GO:1902893	regulation of miRNA transcription	45313	88/28943	0.0648201	0.104882	0.0514107	Myc	1
GO:0010827	BP	GO:0010827	regulation of glucose transmembrane transport	45313	89/28943	0.0655331	0.105487	0.0517069	Myc	1
GO:0034620	BP	GO:0034620	cellular response to unfolded protein	45313	89/28943	0.0655331	0.105487	0.0517069	Ccnd1	1
GO:1900542	BP	GO:1900542	regulation of purine nucleotide metabolic process	45313	89/28943	0.0655331	0.105487	0.0517069	Myc	1
GO:0006367	BP	GO:0006367	transcription initiation at RNA polymerase II promoter	45313	90/28943	0.0662456	0.106084	0.0519996	Myc	1
GO:0061614	BP	GO:0061614	miRNA transcription	45313	90/28943	0.0662456	0.106084	0.0519996	Myc	1
GO:0072028	BP	GO:0072028	nephron morphogenesis	45313	90/28943	0.0662456	0.106084	0.0519996	Myc	1
GO:0001656	BP	GO:0001656	metanephros development	45313	91/28943	0.0669576	0.106674	0.0522889	Myc	1
GO:0006029	BP	GO:0006029	proteoglycan metabolic process	45313	91/28943	0.0669576	0.106674	0.0522889	Bgn	1
GO:0035023	BP	GO:0035023	regulation of Rho protein signal transduction	45313	91/28943	0.0669576	0.106674	0.0522889	Col3a1	1
GO:0045638	BP	GO:0045638	negative regulation of myeloid cell differentiation	45313	92/28943	0.067669	0.10744	0.0526645	Myc	1
GO:0061333	BP	GO:0061333	renal tubule morphogenesis	45313	92/28943	0.067669	0.10744	0.0526645	Myc	1
GO:0030512	BP	GO:0030512	negative regulation of transforming growth factor beta receptor signaling pathway	45313	93/28943	0.06838	0.108385	0.0531273	Tgfb1i1	1
GO:0032204	BP	GO:0032204	regulation of telomere maintenance	45313	94/28943	0.0690904	0.108771	0.0533165	Myc	1
GO:0035914	BP	GO:0035914	skeletal muscle cell differentiation	45313	94/28943	0.0690904	0.108771	0.0533165	Myc	1
GO:0048644	BP	GO:0048644	muscle organ morphogenesis	45313	94/28943	0.0690904	0.108771	0.0533165	Col3a1	1
GO:1903035	BP	GO:1903035	negative regulation of response to wounding	45313	94/28943	0.0690904	0.108771	0.0533165	Thbs1	1
GO:0006140	BP	GO:0006140	regulation of nucleotide metabolic process	45313	95/28943	0.0698003	0.109518	0.053683	Myc	1
GO:0043535	BP	GO:0043535	regulation of blood vessel endothelial cell migration	45313	95/28943	0.0698003	0.109518	0.053683	Thbs1	1
GO:0010717	BP	GO:0010717	regulation of epithelial to mesenchymal transition	45313	96/28943	0.0705097	0.109891	0.0538659	Tgfb1i1	1
GO:0044344	BP	GO:0044344	cellular response to fibroblast growth factor stimulus	45313	96/28943	0.0705097	0.109891	0.0538659	Thbs1	1
GO:0044728	BP	GO:0044728	DNA methylation or demethylation	45313	96/28943	0.0705097	0.109891	0.0538659	Myc	1
GO:2000117	BP	GO:2000117	negative regulation of cysteine-type endopeptidase activity	45313	96/28943	0.0705097	0.109891	0.0538659	Thbs1	1
GO:0001570	BP	GO:0001570	vasculogenesis	45313	97/28943	0.0712185	0.110626	0.054226	Ackr3	1
GO:0070252	BP	GO:0070252	actin-mediated cell contraction	45313	97/28943	0.0712185	0.110626	0.054226	Acta2	1
GO:0015908	BP	GO:0015908	fatty acid transport	45313	98/28943	0.0719269	0.110987	0.0544027	Thbs1	1
GO:0032091	BP	GO:0032091	negative regulation of protein binding	45313	98/28943	0.0719269	0.110987	0.0544027	Myc	1
GO:0071774	BP	GO:0071774	response to fibroblast growth factor	45313	98/28943	0.0719269	0.110987	0.0544027	Thbs1	1
GO:1901992	BP	GO:1901992	positive regulation of mitotic cell cycle phase transition	45313	98/28943	0.0719269	0.110987	0.0544027	Ccnd1	1
GO:0019935	BP	GO:0019935	cyclic-nucleotide-mediated signaling	45313	99/28943	0.0726347	0.111894	0.0548473	Thbs1	1
GO:0014910	BP	GO:0014910	regulation of smooth muscle cell migration	45313	100/28943	0.0733421	0.112426	0.0551081	Myc	1
GO:0051781	BP	GO:0051781	positive regulation of cell division	45313	100/28943	0.0733421	0.112426	0.0551081	Vegfd	1
GO:2001243	BP	GO:2001243	negative regulation of intrinsic apoptotic signaling pathway	45313	100/28943	0.0733421	0.112426	0.0551081	Ackr3	1
GO:0031638	BP	GO:0031638	zymogen activation	45313	101/28943	0.0740489	0.113323	0.0555478	Thbs1	1
GO:0009408	BP	GO:0009408	response to heat	45313	102/28943	0.0747552	0.113657	0.0557117	Tgfb1i1	1
GO:0060021	BP	GO:0060021	roof of mouth development	45313	102/28943	0.0747552	0.113657	0.0557117	Inhba	1
GO:0060395	BP	GO:0060395	SMAD protein signal transduction	45313	102/28943	0.0747552	0.113657	0.0557117	Inhba	1
GO:2000628	BP	GO:2000628	regulation of miRNA metabolic process	45313	102/28943	0.0747552	0.113657	0.0557117	Myc	1
GO:0010389	BP	GO:0010389	regulation of G2/M transition of mitotic cell cycle	45313	103/28943	0.0754609	0.114543	0.0561461	Ccnd1	1
GO:0000045	BP	GO:0000045	autophagosome assembly	45313	104/28943	0.0761662	0.114866	0.0563041	Trp53inp2	1
GO:0007229	BP	GO:0007229	integrin-mediated signaling pathway	45313	104/28943	0.0761662	0.114866	0.0563041	Col3a1	1
GO:0042116	BP	GO:0042116	macrophage activation	45313	104/28943	0.0761662	0.114866	0.0563041	Thbs1	1
GO:0090288	BP	GO:0090288	negative regulation of cellular response to growth factor stimulus	45313	104/28943	0.0761662	0.114866	0.0563041	Thbs1	1
GO:0072080	BP	GO:0072080	nephron tubule development	45313	105/28943	0.076871	0.115741	0.0567333	Myc	1
GO:0001704	BP	GO:0001704	formation of primary germ layer	45313	106/28943	0.0775752	0.116238	0.0569769	Inhba	1
GO:0006754	BP	GO:0006754	ATP biosynthetic process	45313	106/28943	0.0775752	0.116238	0.0569769	Myc	1
GO:0030203	BP	GO:0030203	glycosaminoglycan metabolic process	45313	106/28943	0.0775752	0.116238	0.0569769	Bgn	1
GO:0001657	BP	GO:0001657	ureteric bud development	45313	107/28943	0.0782789	0.11673	0.0572178	Myc	1
GO:0060993	BP	GO:0060993	kidney morphogenesis	45313	107/28943	0.0782789	0.11673	0.0572178	Myc	1
GO:0070167	BP	GO:0070167	regulation of biomineral tissue development	45313	107/28943	0.0782789	0.11673	0.0572178	Ecm1	1
GO:0007006	BP	GO:0007006	mitochondrial membrane organization	45313	108/28943	0.0789821	0.116955	0.0573282	Myc	1
GO:0032755	BP	GO:0032755	positive regulation of interleukin-6 production	45313	108/28943	0.0789821	0.116955	0.0573282	Vegfd	1
GO:0006304	BP	GO:0006304	DNA modification	45313	109/28943	0.0796848	0.116955	0.0573282	Myc	1
GO:0016525	BP	GO:0016525	negative regulation of angiogenesis	45313	109/28943	0.0796848	0.116955	0.0573282	Thbs1	1
GO:0033555	BP	GO:0033555	multicellular organismal response to stress	45313	109/28943	0.0796848	0.116955	0.0573282	Thbs1	1
GO:0035967	BP	GO:0035967	cellular response to topologically incorrect protein	45313	109/28943	0.0796848	0.116955	0.0573282	Ccnd1	1
GO:0042310	BP	GO:0042310	vasoconstriction	45313	109/28943	0.0796848	0.116955	0.0573282	Acta2	1
GO:0070227	BP	GO:0070227	lymphocyte apoptotic process	45313	109/28943	0.0796848	0.116955	0.0573282	Myc	1
GO:0072676	BP	GO:0072676	lymphocyte migration	45313	109/28943	0.0796848	0.116955	0.0573282	Ecm1	1
GO:0110149	BP	GO:0110149	regulation of biomineralization	45313	109/28943	0.0796848	0.116955	0.0573282	Ecm1	1
GO:0010595	BP	GO:0010595	positive regulation of endothelial cell migration	45313	110/28943	0.080387	0.117064	0.0573815	Thbs1	1
GO:0071456	BP	GO:0071456	cellular response to hypoxia	45313	110/28943	0.080387	0.117064	0.0573815	Myc	1
GO:0072163	BP	GO:0072163	mesonephric epithelium development	45313	110/28943	0.080387	0.117064	0.0573815	Myc	1
GO:0072164	BP	GO:0072164	mesonephric tubule development	45313	110/28943	0.080387	0.117064	0.0573815	Myc	1
GO:2000243	BP	GO:2000243	positive regulation of reproductive process	45313	110/28943	0.080387	0.117064	0.0573815	Inhba	1
GO:0014909	BP	GO:0014909	smooth muscle cell migration	45313	111/28943	0.0810887	0.117352	0.0575229	Myc	1
GO:0032760	BP	GO:0032760	positive regulation of tumor necrosis factor production	45313	111/28943	0.0810887	0.117352	0.0575229	Thbs1	1
GO:0061326	BP	GO:0061326	renal tubule development	45313	111/28943	0.0810887	0.117352	0.0575229	Myc	1
GO:2000181	BP	GO:2000181	negative regulation of blood vessel morphogenesis	45313	111/28943	0.0810887	0.117352	0.0575229	Thbs1	1
GO:1901343	BP	GO:1901343	negative regulation of vasculature development	45313	112/28943	0.0817899	0.117916	0.0577993	Thbs1	1
GO:1905037	BP	GO:1905037	autophagosome organization	45313	112/28943	0.0817899	0.117916	0.0577993	Trp53inp2	1
GO:0001823	BP	GO:0001823	mesonephros development	45313	113/28943	0.0824905	0.117916	0.0577993	Myc	1
GO:0021987	BP	GO:0021987	cerebral cortex development	45313	113/28943	0.0824905	0.117916	0.0577993	Col3a1	1
GO:0043473	BP	GO:0043473	pigmentation	45313	113/28943	0.0824905	0.117916	0.0577993	Myc	1
GO:0045639	BP	GO:0045639	positive regulation of myeloid cell differentiation	45313	113/28943	0.0824905	0.117916	0.0577993	Inhba	1
GO:1902106	BP	GO:1902106	negative regulation of leukocyte differentiation	45313	113/28943	0.0824905	0.117916	0.0577993	Myc	1
GO:1903557	BP	GO:1903557	positive regulation of tumor necrosis factor superfamily cytokine production	45313	113/28943	0.0824905	0.117916	0.0577993	Thbs1	1
GO:0000077	BP	GO:0000077	DNA damage checkpoint signaling	45313	114/28943	0.0831907	0.118372	0.0580229	Ccnd1	1
GO:0050886	BP	GO:0050886	endocrine process	45313	114/28943	0.0831907	0.118372	0.0580229	Inhba	1
GO:1902749	BP	GO:1902749	regulation of cell cycle G2/M phase transition	45313	114/28943	0.0831907	0.118372	0.0580229	Ccnd1	1
GO:0001942	BP	GO:0001942	hair follicle development	45313	116/28943	0.0845894	0.119451	0.0585515	Inhba	1
GO:0007589	BP	GO:0007589	body fluid secretion	45313	116/28943	0.0845894	0.119451	0.0585515	Ccnd1	1
GO:0060840	BP	GO:0060840	artery development	45313	116/28943	0.0845894	0.119451	0.0585515	Col3a1	1
GO:1904035	BP	GO:1904035	regulation of epithelial cell apoptotic process	45313	116/28943	0.0845894	0.119451	0.0585515	Thbs1	1
GO:1904659	BP	GO:1904659	glucose transmembrane transport	45313	116/28943	0.0845894	0.119451	0.0585515	Myc	1
GO:0006939	BP	GO:0006939	smooth muscle contraction	45313	117/28943	0.085288	0.119532	0.0585912	Acta2	1
GO:0008645	BP	GO:0008645	hexose transmembrane transport	45313	117/28943	0.085288	0.119532	0.0585912	Myc	1
GO:0009206	BP	GO:0009206	purine ribonucleoside triphosphate biosynthetic process	45313	117/28943	0.085288	0.119532	0.0585912	Myc	1
GO:0010586	BP	GO:0010586	miRNA metabolic process	45313	117/28943	0.085288	0.119532	0.0585912	Myc	1
GO:1903707	BP	GO:1903707	negative regulation of hemopoiesis	45313	117/28943	0.085288	0.119532	0.0585912	Myc	1
GO:0009145	BP	GO:0009145	purine nucleoside triphosphate biosynthetic process	45313	118/28943	0.0859862	0.120149	0.0588937	Myc	1
GO:0051897	BP	GO:0051897	positive regulation of protein kinase B signaling	45313	118/28943	0.0859862	0.120149	0.0588937	Thbs1	1
GO:0008585	BP	GO:0008585	female gonad development	45313	119/28943	0.0866838	0.120222	0.0589297	Inhba	1
GO:0022404	BP	GO:0022404	molting cycle process	45313	119/28943	0.0866838	0.120222	0.0589297	Inhba	1
GO:0022405	BP	GO:0022405	hair cycle process	45313	119/28943	0.0866838	0.120222	0.0589297	Inhba	1
GO:1901989	BP	GO:1901989	positive regulation of cell cycle phase transition	45313	119/28943	0.0866838	0.120222	0.0589297	Ccnd1	1
GO:2000106	BP	GO:2000106	regulation of leukocyte apoptotic process	45313	119/28943	0.0866838	0.120222	0.0589297	Myc	1
GO:0015749	BP	GO:0015749	monosaccharide transmembrane transport	45313	120/28943	0.0873808	0.12065	0.0591396	Myc	1
GO:0072009	BP	GO:0072009	nephron epithelium development	45313	120/28943	0.0873808	0.12065	0.0591396	Myc	1
GO:0098773	BP	GO:0098773	skin epidermis development	45313	120/28943	0.0873808	0.12065	0.0591396	Inhba	1
GO:0031570	BP	GO:0031570	DNA integrity checkpoint signaling	45313	121/28943	0.0880774	0.121432	0.0595229	Ccnd1	1
GO:0006022	BP	GO:0006022	aminoglycan metabolic process	45313	122/28943	0.0887735	0.121493	0.0595528	Bgn	1
GO:0007498	BP	GO:0007498	mesoderm development	45313	122/28943	0.0887735	0.121493	0.0595528	Inhba	1
GO:0009201	BP	GO:0009201	ribonucleoside triphosphate biosynthetic process	45313	122/28943	0.0887735	0.121493	0.0595528	Myc	1
GO:0043534	BP	GO:0043534	blood vessel endothelial cell migration	45313	122/28943	0.0887735	0.121493	0.0595528	Thbs1	1
GO:0046545	BP	GO:0046545	development of primary female sexual characteristics	45313	122/28943	0.0887735	0.121493	0.0595528	Inhba	1
GO:0015718	BP	GO:0015718	monocarboxylic acid transport	45313	124/28943	0.0901641	0.123035	0.0603086	Myc	1
GO:0048145	BP	GO:0048145	regulation of fibroblast proliferation	45313	124/28943	0.0901641	0.123035	0.0603086	Myc	1
GO:0006352	BP	GO:0006352	DNA-templated transcription initiation	45313	125/28943	0.0908587	0.123802	0.0606843	Myc	1
GO:0014812	BP	GO:0014812	muscle cell migration	45313	126/28943	0.0915527	0.124565	0.0610586	Myc	1
GO:0034219	BP	GO:0034219	carbohydrate transmembrane transport	45313	127/28943	0.0922463	0.124962	0.0612529	Myc	1
GO:0043280	BP	GO:0043280	positive regulation of cysteine-type endopeptidase activity involved in apoptotic process	45313	127/28943	0.0922463	0.124962	0.0612529	Myc	1
GO:0051101	BP	GO:0051101	regulation of DNA binding	45313	127/28943	0.0922463	0.124962	0.0612529	Myc	1
GO:0001952	BP	GO:0001952	regulation of cell-matrix adhesion	45313	128/28943	0.0929393	0.125173	0.0613564	Thbs1	1
GO:0019882	BP	GO:0019882	antigen processing and presentation	45313	128/28943	0.0929393	0.125173	0.0613564	Thbs1	1
GO:0030048	BP	GO:0030048	actin filament-based movement	45313	128/28943	0.0929393	0.125173	0.0613564	Acta2	1
GO:0048565	BP	GO:0048565	digestive tract development	45313	128/28943	0.0929393	0.125173	0.0613564	Col3a1	1
GO:0042476	BP	GO:0042476	odontogenesis	45313	129/28943	0.0936319	0.125561	0.0615467	Inhba	1
GO:0071621	BP	GO:0071621	granulocyte chemotaxis	45313	129/28943	0.0936319	0.125561	0.0615467	Thbs1	1
GO:2000278	BP	GO:2000278	regulation of DNA biosynthetic process	45313	129/28943	0.0936319	0.125561	0.0615467	Myc	1
GO:0043406	BP	GO:0043406	positive regulation of MAP kinase activity	45313	130/28943	0.0943239	0.126126	0.0618237	Thbs1	1
GO:0051592	BP	GO:0051592	response to calcium ion	45313	130/28943	0.0943239	0.126126	0.0618237	Thbs1	1
GO:0030282	BP	GO:0030282	bone mineralization	45313	131/28943	0.0950154	0.126869	0.0621877	Ecm1	1
GO:0009142	BP	GO:0009142	nucleoside triphosphate biosynthetic process	45313	132/28943	0.0957064	0.127609	0.0625504	Myc	1
GO:0045931	BP	GO:0045931	positive regulation of mitotic cell cycle	45313	133/28943	0.0963969	0.128346	0.0629117	Ccnd1	1
GO:0010212	BP	GO:0010212	response to ionizing radiation	45313	134/28943	0.097087	0.12908	0.0632716	Myc	1
GO:0014013	BP	GO:0014013	regulation of gliogenesis	45313	135/28943	0.0977765	0.129627	0.0635397	Myc	1
GO:0036294	BP	GO:0036294	cellular response to decreased oxygen levels	45313	135/28943	0.0977765	0.129627	0.0635397	Myc	1
GO:0009582	BP	GO:0009582	detection of abiotic stimulus	45313	136/28943	0.0984655	0.130341	0.0638896	Myc	1
GO:0001889	BP	GO:0001889	liver development	45313	137/28943	0.099154	0.130341	0.0638896	Ccnd1	1
GO:0001959	BP	GO:0001959	regulation of cytokine-mediated signaling pathway	45313	137/28943	0.099154	0.130341	0.0638896	Ecm1	1
GO:0009581	BP	GO:0009581	detection of external stimulus	45313	137/28943	0.099154	0.130341	0.0638896	Myc	1
GO:0042303	BP	GO:0042303	molting cycle	45313	137/28943	0.099154	0.130341	0.0638896	Inhba	1
GO:0042633	BP	GO:0042633	hair cycle	45313	137/28943	0.099154	0.130341	0.0638896	Inhba	1
GO:0000086	BP	GO:0000086	G2/M transition of mitotic cell cycle	45313	139/28943	0.100529	0.131777	0.0645937	Ccnd1	1
GO:0007266	BP	GO:0007266	Rho protein signal transduction	45313	139/28943	0.100529	0.131777	0.0645937	Col3a1	1
GO:0006119	BP	GO:0006119	oxidative phosphorylation	45313	140/28943	0.101216	0.131935	0.0646713	Myc	1
GO:0030278	BP	GO:0030278	regulation of ossification	45313	140/28943	0.101216	0.131935	0.0646713	Ecm1	1
GO:0031623	BP	GO:0031623	receptor internalization	45313	140/28943	0.101216	0.131935	0.0646713	Ackr3	1
GO:0061008	BP	GO:0061008	hepaticobiliary system development	45313	140/28943	0.101216	0.131935	0.0646713	Ccnd1	1
GO:0055123	BP	GO:0055123	digestive system development	45313	141/28943	0.101903	0.132645	0.065019	Col3a1	1
GO:0045727	BP	GO:0045727	positive regulation of translation	45313	142/28943	0.102589	0.133351	0.0653654	Thbs1	1
GO:0002761	BP	GO:0002761	regulation of myeloid leukocyte differentiation	45313	143/28943	0.103274	0.133869	0.0656191	Myc	1
GO:0014902	BP	GO:0014902	myotube differentiation	45313	143/28943	0.103274	0.133869	0.0656191	Myc	1
GO:0000723	BP	GO:0000723	telomere maintenance	45313	144/28943	0.103959	0.134383	0.0658711	Myc	1
GO:0042471	BP	GO:0042471	ear morphogenesis	45313	144/28943	0.103959	0.134383	0.0658711	Myc	1
GO:0007093	BP	GO:0007093	mitotic cell cycle checkpoint signaling	45313	147/28943	0.106011	0.136468	0.066893	Ccnd1	1
GO:0060759	BP	GO:0060759	regulation of response to cytokine stimulus	45313	147/28943	0.106011	0.136468	0.066893	Ecm1	1
GO:0090101	BP	GO:0090101	negative regulation of transmembrane receptor protein serine/threonine kinase signaling pathway	45313	147/28943	0.106011	0.136468	0.066893	Tgfb1i1	1
GO:0071887	BP	GO:0071887	leukocyte apoptotic process	45313	148/28943	0.106694	0.136969	0.0671385	Myc	1
GO:1904019	BP	GO:1904019	epithelial cell apoptotic process	45313	148/28943	0.106694	0.136969	0.0671385	Thbs1	1
GO:0032200	BP	GO:0032200	telomere organization	45313	149/28943	0.107377	0.137278	0.0672899	Myc	1
GO:0043467	BP	GO:0043467	regulation of generation of precursor metabolites and energy	45313	149/28943	0.107377	0.137278	0.0672899	Myc	1
GO:2001056	BP	GO:2001056	positive regulation of cysteine-type endopeptidase activity	45313	149/28943	0.107377	0.137278	0.0672899	Myc	1
GO:0030218	BP	GO:0030218	erythrocyte differentiation	45313	150/28943	0.108059	0.137583	0.0674398	Inhba	1
GO:0045598	BP	GO:0045598	regulation of fat cell differentiation	45313	150/28943	0.108059	0.137583	0.0674398	Tgfb1i1	1
GO:0072331	BP	GO:0072331	signal transduction by p53 class mediator	45313	150/28943	0.108059	0.137583	0.0674398	Myc	1
GO:0009411	BP	GO:0009411	response to UV	45313	151/28943	0.108741	0.137886	0.0675881	Ccnd1	1
GO:0071453	BP	GO:0071453	cellular response to oxygen levels	45313	151/28943	0.108741	0.137886	0.0675881	Myc	1
GO:0097306	BP	GO:0097306	cellular response to alcohol	45313	151/28943	0.108741	0.137886	0.0675881	Inhba	1
GO:0010508	BP	GO:0010508	positive regulation of autophagy	45313	152/28943	0.109422	0.138373	0.0678268	Trp53inp2	1
GO:0046660	BP	GO:0046660	female sex differentiation	45313	152/28943	0.109422	0.138373	0.0678268	Inhba	1
GO:0044839	BP	GO:0044839	cell cycle G2/M phase transition	45313	154/28943	0.110782	0.139904	0.0685771	Ccnd1	1
GO:0001837	BP	GO:0001837	epithelial to mesenchymal transition	45313	155/28943	0.111462	0.140381	0.0688113	Tgfb1i1	1
GO:0072073	BP	GO:0072073	kidney epithelium development	45313	155/28943	0.111462	0.140381	0.0688113	Myc	1
GO:0008643	BP	GO:0008643	carbohydrate transport	45313	156/28943	0.112141	0.140856	0.0690439	Myc	1
GO:0030216	BP	GO:0030216	keratinocyte differentiation	45313	156/28943	0.112141	0.140856	0.0690439	Etv4	1
GO:0032368	BP	GO:0032368	regulation of lipid transport	45313	157/28943	0.112819	0.141327	0.0692749	Thbs1	1
GO:0048593	BP	GO:0048593	camera-type eye morphogenesis	45313	157/28943	0.112819	0.141327	0.0692749	Col8a1	1
GO:0010634	BP	GO:0010634	positive regulation of epithelial cell migration	45313	160/28943	0.114852	0.14368	0.0704283	Thbs1	1
GO:0006865	BP	GO:0006865	amino acid transport	45313	161/28943	0.115528	0.143947	0.0705591	Myc	1
GO:0072006	BP	GO:0072006	nephron development	45313	161/28943	0.115528	0.143947	0.0705591	Myc	1
GO:2000377	BP	GO:2000377	regulation of reactive oxygen species metabolic process	45313	161/28943	0.115528	0.143947	0.0705591	Thbs1	1
GO:0034101	BP	GO:0034101	erythrocyte homeostasis	45313	162/28943	0.116204	0.144596	0.0708772	Inhba	1
GO:0097530	BP	GO:0097530	granulocyte migration	45313	163/28943	0.11688	0.145243	0.0711942	Thbs1	1
GO:0021543	BP	GO:0021543	pallium development	45313	167/28943	0.119577	0.1482	0.0726435	Col3a1	1
GO:0032675	BP	GO:0032675	regulation of interleukin-6 production	45313	167/28943	0.119577	0.1482	0.0726435	Vegfd	1
GO:0007292	BP	GO:0007292	female gamete generation	45313	170/28943	0.121595	0.150102	0.0735759	Inhba	1
GO:0010950	BP	GO:0010950	positive regulation of endopeptidase activity	45313	170/28943	0.121595	0.150102	0.0735759	Myc	1
GO:0034250	BP	GO:0034250	positive regulation of cellular amide metabolic process	45313	170/28943	0.121595	0.150102	0.0735759	Thbs1	1
GO:0042770	BP	GO:0042770	signal transduction in response to DNA damage	45313	171/28943	0.122267	0.150532	0.0737868	Ccnd1	1
GO:0071466	BP	GO:0071466	cellular response to xenobiotic stimulus	45313	171/28943	0.122267	0.150532	0.0737868	Myc	1
GO:0062013	BP	GO:0062013	positive regulation of small molecule metabolic process	45313	172/28943	0.122938	0.150959	0.0739963	Myc	1
GO:2001022	BP	GO:2001022	positive regulation of response to DNA damage stimulus	45313	172/28943	0.122938	0.150959	0.0739963	Myc	1
GO:0035296	BP	GO:0035296	regulation of tube diameter	45313	173/28943	0.123609	0.151185	0.0741071	Acta2	1
GO:0071230	BP	GO:0071230	cellular response to amino acid stimulus	45313	173/28943	0.123609	0.151185	0.0741071	Col3a1	1
GO:0097746	BP	GO:0097746	blood vessel diameter maintenance	45313	173/28943	0.123609	0.151185	0.0741071	Acta2	1
GO:0009266	BP	GO:0009266	response to temperature stimulus	45313	174/28943	0.124279	0.151607	0.0743138	Tgfb1i1	1
GO:0035150	BP	GO:0035150	regulation of tube size	45313	174/28943	0.124279	0.151607	0.0743138	Acta2	1
GO:0035107	BP	GO:0035107	appendage morphogenesis	45313	175/28943	0.124948	0.151828	0.074422	Col3a1	1
GO:0035108	BP	GO:0035108	limb morphogenesis	45313	175/28943	0.124948	0.151828	0.074422	Col3a1	1
GO:0051896	BP	GO:0051896	regulation of protein kinase B signaling	45313	175/28943	0.124948	0.151828	0.074422	Thbs1	1
GO:0010594	BP	GO:0010594	regulation of endothelial cell migration	45313	176/28943	0.125618	0.152244	0.074626	Thbs1	1
GO:0032635	BP	GO:0032635	interleukin-6 production	45313	176/28943	0.125618	0.152244	0.074626	Vegfd	1
GO:0007596	BP	GO:0007596	blood coagulation	45313	177/28943	0.126286	0.15246	0.0747317	Thbs1	1
GO:0009612	BP	GO:0009612	response to mechanical stimulus	45313	177/28943	0.126286	0.15246	0.0747317	Myc	1
GO:0051100	BP	GO:0051100	negative regulation of binding	45313	177/28943	0.126286	0.15246	0.0747317	Myc	1
GO:0031214	BP	GO:0031214	biomineral tissue development	45313	179/28943	0.127622	0.153873	0.0754246	Ecm1	1
GO:0007599	BP	GO:0007599	hemostasis	45313	180/28943	0.128289	0.153881	0.0754286	Thbs1	1
GO:0010952	BP	GO:0010952	positive regulation of peptidase activity	45313	180/28943	0.128289	0.153881	0.0754286	Myc	1
GO:0050817	BP	GO:0050817	coagulation	45313	180/28943	0.128289	0.153881	0.0754286	Thbs1	1
GO:0050906	BP	GO:0050906	detection of stimulus involved in sensory perception	45313	180/28943	0.128289	0.153881	0.0754286	Myc	1
GO:0002244	BP	GO:0002244	hematopoietic progenitor cell differentiation	45313	182/28943	0.129622	0.15528	0.0761144	Inhba	1
GO:0007369	BP	GO:0007369	gastrulation	45313	183/28943	0.130288	0.155878	0.0764071	Inhba	1
GO:0071897	BP	GO:0071897	DNA biosynthetic process	45313	185/28943	0.131618	0.157267	0.0770882	Myc	1
GO:0032680	BP	GO:0032680	regulation of tumor necrosis factor production	45313	186/28943	0.132283	0.157626	0.077264	Thbs1	1
GO:0009060	BP	GO:0009060	aerobic respiration	45313	187/28943	0.132946	0.157626	0.077264	Myc	1
GO:0048592	BP	GO:0048592	eye morphogenesis	45313	187/28943	0.132946	0.157626	0.077264	Col8a1	1
GO:0071229	BP	GO:0071229	cellular response to acid chemical	45313	187/28943	0.132946	0.157626	0.077264	Col3a1	1
GO:1905952	BP	GO:1905952	regulation of lipid localization	45313	187/28943	0.132946	0.157626	0.077264	Thbs1	1
GO:0000075	BP	GO:0000075	cell cycle checkpoint signaling	45313	188/28943	0.13361	0.157626	0.077264	Ccnd1	1
GO:0010951	BP	GO:0010951	negative regulation of endopeptidase activity	45313	188/28943	0.13361	0.157626	0.077264	Thbs1	1
GO:0016331	BP	GO:0016331	morphogenesis of embryonic epithelium	45313	188/28943	0.13361	0.157626	0.077264	Tgfb1i1	1
GO:0043200	BP	GO:0043200	response to amino acid	45313	188/28943	0.13361	0.157626	0.077264	Col3a1	1
GO:0110148	BP	GO:0110148	biomineralization	45313	188/28943	0.13361	0.157626	0.077264	Ecm1	1
GO:1903555	BP	GO:1903555	regulation of tumor necrosis factor superfamily cytokine production	45313	189/28943	0.134273	0.158207	0.0775492	Thbs1	1
GO:0046631	BP	GO:0046631	alpha-beta T cell activation	45313	191/28943	0.135597	0.159566	0.0782151	Myc	1
GO:0032640	BP	GO:0032640	tumor necrosis factor production	45313	193/28943	0.136919	0.160919	0.0788783	Thbs1	1
GO:0009749	BP	GO:0009749	response to glucose	45313	194/28943	0.13758	0.161086	0.0789601	Thbs1	1
GO:0050777	BP	GO:0050777	negative regulation of immune response	45313	194/28943	0.13758	0.161086	0.0789601	Col3a1	1
GO:0051099	BP	GO:0051099	positive regulation of binding	45313	194/28943	0.13758	0.161086	0.0789601	Myc	1
GO:0043524	BP	GO:0043524	negative regulation of neuron apoptotic process	45313	195/28943	0.13824	0.161655	0.0792393	Ccnd1	1
GO:0019722	BP	GO:0019722	calcium-mediated signaling	45313	196/28943	0.138899	0.16202	0.079418	Ackr3	1
GO:0071706	BP	GO:0071706	tumor necrosis factor superfamily cytokine production	45313	196/28943	0.138899	0.16202	0.079418	Thbs1	1
GO:0007033	BP	GO:0007033	vacuole organization	45313	197/28943	0.139558	0.162382	0.0795956	Trp53inp2	1
GO:0009746	BP	GO:0009746	response to hexose	45313	197/28943	0.139558	0.162382	0.0795956	Thbs1	1
GO:0043405	BP	GO:0043405	regulation of MAP kinase activity	45313	198/28943	0.140217	0.162742	0.079772	Thbs1	1
GO:0098739	BP	GO:0098739	import across plasma membrane	45313	198/28943	0.140217	0.162742	0.079772	Thbs1	1
GO:0006109	BP	GO:0006109	regulation of carbohydrate metabolic process	45313	199/28943	0.140875	0.163253	0.0800222	Myc	1
GO:0001764	BP	GO:0001764	neuron migration	45313	200/28943	0.141532	0.163253	0.0800222	Col3a1	1
GO:0009152	BP	GO:0009152	purine ribonucleotide biosynthetic process	45313	200/28943	0.141532	0.163253	0.0800222	Myc	1
GO:0030308	BP	GO:0030308	negative regulation of cell growth	45313	200/28943	0.141532	0.163253	0.0800222	Inhba	1
GO:0034284	BP	GO:0034284	response to monosaccharide	45313	200/28943	0.141532	0.163253	0.0800222	Thbs1	1
GO:0098656	BP	GO:0098656	anion transmembrane transport	45313	202/28943	0.142846	0.164564	0.0806651	Myc	1
GO:0046578	BP	GO:0046578	regulation of Ras protein signal transduction	45313	203/28943	0.143502	0.165116	0.0809355	Col3a1	1
GO:0048736	BP	GO:0048736	appendage development	45313	205/28943	0.144813	0.166214	0.0814737	Col3a1	1
GO:0060173	BP	GO:0060173	limb development	45313	205/28943	0.144813	0.166214	0.0814737	Col3a1	1
GO:0002262	BP	GO:0002262	myeloid cell homeostasis	45313	206/28943	0.145468	0.16676	0.0817413	Inhba	1
GO:0007519	BP	GO:0007519	skeletal muscle tissue development	45313	207/28943	0.146122	0.167099	0.0819074	Myc	1
GO:0043491	BP	GO:0043491	protein kinase B signaling	45313	207/28943	0.146122	0.167099	0.0819074	Thbs1	1
GO:0019827	BP	GO:0019827	stem cell population maintenance	45313	208/28943	0.146775	0.167641	0.082173	Myc	1
GO:0001101	BP	GO:0001101	response to acid chemical	45313	209/28943	0.147429	0.168181	0.0824377	Col3a1	1
GO:0021953	BP	GO:0021953	central nervous system neuron differentiation	45313	210/28943	0.148081	0.168719	0.0827015	Inhba	1
GO:0009260	BP	GO:0009260	ribonucleotide biosynthetic process	45313	212/28943	0.149386	0.169789	0.0832264	Myc	1
GO:0071824	BP	GO:0071824	protein-DNA complex subunit organization	45313	212/28943	0.149386	0.169789	0.0832264	Myc	1
GO:0098727	BP	GO:0098727	maintenance of cell number	45313	213/28943	0.150037	0.170322	0.0834874	Myc	1
GO:0009743	BP	GO:0009743	response to carbohydrate	45313	214/28943	0.150688	0.170853	0.0837476	Thbs1	1
GO:0006164	BP	GO:0006164	purine nucleotide biosynthetic process	45313	217/28943	0.152637	0.172853	0.0847281	Myc	1
GO:0060538	BP	GO:0060538	skeletal muscle organ development	45313	219/28943	0.153935	0.174111	0.0853446	Myc	1
GO:0043393	BP	GO:0043393	regulation of protein binding	45313	221/28943	0.15523	0.174939	0.0857507	Myc	1
GO:0046390	BP	GO:0046390	ribose phosphate biosynthetic process	45313	221/28943	0.15523	0.174939	0.0857507	Myc	1
GO:1903828	BP	GO:1903828	negative regulation of protein localization	45313	221/28943	0.15523	0.174939	0.0857507	Trp53inp2	1
GO:0035264	BP	GO:0035264	multicellular organism growth	45313	224/28943	0.15717	0.176911	0.0867174	Col3a1	1
GO:0001649	BP	GO:0001649	osteoblast differentiation	45313	225/28943	0.157816	0.176997	0.0867592	Trp53inp2	1
GO:0072522	BP	GO:0072522	purine-containing compound biosynthetic process	45313	225/28943	0.157816	0.176997	0.0867592	Myc	1
GO:2000241	BP	GO:2000241	regulation of reproductive process	45313	225/28943	0.157816	0.176997	0.0867592	Inhba	1
GO:0008217	BP	GO:0008217	regulation of blood pressure	45313	226/28943	0.158461	0.177507	0.0870092	Acta2	1
GO:0051651	BP	GO:0051651	maintenance of location in cell	45313	232/28943	0.162322	0.181614	0.0890223	Ftl1	1
GO:0007204	BP	GO:0007204	positive regulation of cytosolic calcium ion concentration	45313	234/28943	0.163605	0.182393	0.0894041	Ackr3	1
GO:0043542	BP	GO:0043542	endothelial cell migration	45313	234/28943	0.163605	0.182393	0.0894041	Thbs1	1
GO:0097305	BP	GO:0097305	response to alcohol	45313	234/28943	0.163605	0.182393	0.0894041	Inhba	1
GO:0003018	BP	GO:0003018	vascular process in circulatory system	45313	235/28943	0.164246	0.182888	0.0896472	Acta2	1
GO:0051056	BP	GO:0051056	regulation of small GTPase mediated signal transduction	45313	236/28943	0.164887	0.183383	0.0898893	Col3a1	1
GO:0042098	BP	GO:0042098	T cell proliferation	45313	237/28943	0.165527	0.183875	0.0901307	Myc	1
GO:0032984	BP	GO:0032984	protein-containing complex disassembly	45313	238/28943	0.166166	0.184366	0.0903712	Myc	1
GO:0033044	BP	GO:0033044	regulation of chromosome organization	45313	241/28943	0.168082	0.185828	0.0910878	Myc	1
GO:0071241	BP	GO:0071241	cellular response to inorganic substance	45313	241/28943	0.168082	0.185828	0.0910878	Thbs1	1
GO:2001234	BP	GO:2001234	negative regulation of apoptotic signaling pathway	45313	241/28943	0.168082	0.185828	0.0910878	Ackr3	1
GO:0009913	BP	GO:0009913	epidermal cell differentiation	45313	242/28943	0.16872	0.186311	0.091325	Etv4	1
GO:0045333	BP	GO:0045333	cellular respiration	45313	245/28943	0.17063	0.187753	0.0920319	Myc	1
GO:0048762	BP	GO:0048762	mesenchymal cell differentiation	45313	245/28943	0.17063	0.187753	0.0920319	Tgfb1i1	1
GO:0072593	BP	GO:0072593	reactive oxygen species metabolic process	45313	245/28943	0.17063	0.187753	0.0920319	Thbs1	1
GO:0002573	BP	GO:0002573	myeloid leukocyte differentiation	45313	246/28943	0.171266	0.188231	0.0922659	Myc	1
GO:0010632	BP	GO:0010632	regulation of epithelial cell migration	45313	248/28943	0.172536	0.189404	0.0928407	Thbs1	1
GO:0016236	BP	GO:0016236	macroautophagy	45313	249/28943	0.17317	0.189876	0.0930724	Trp53inp2	1
GO:0098657	BP	GO:0098657	import into cell	45313	250/28943	0.173804	0.190347	0.0933034	Thbs1	1
GO:0043583	BP	GO:0043583	ear development	45313	254/28943	0.176336	0.192893	0.094551	Myc	1
GO:0007411	BP	GO:0007411	axon guidance	45313	259/28943	0.179489	0.196112	0.0961291	Etv4	1
GO:0097485	BP	GO:0097485	neuron projection guidance	45313	260/28943	0.180118	0.196569	0.0963532	Etv4	1
GO:0045926	BP	GO:0045926	negative regulation of growth	45313	261/28943	0.180747	0.197025	0.0965765	Inhba	1
GO:0009165	BP	GO:0009165	nucleotide biosynthetic process	45313	264/28943	0.182631	0.198846	0.0974691	Myc	1
GO:1901215	BP	GO:1901215	negative regulation of neuron death	45313	267/28943	0.184511	0.200658	0.0983573	Ccnd1	1
GO:0090068	BP	GO:0090068	positive regulation of cell cycle process	45313	269/28943	0.185761	0.201548	0.0987935	Ccnd1	1
GO:1901293	BP	GO:1901293	nucleoside phosphate biosynthetic process	45313	269/28943	0.185761	0.201548	0.0987935	Myc	1
GO:0002274	BP	GO:0002274	myeloid leukocyte activation	45313	272/28943	0.187634	0.203343	0.0996735	Thbs1	1
GO:0006898	BP	GO:0006898	receptor-mediated endocytosis	45313	274/28943	0.18888	0.204456	0.100219	Ackr3	1
GO:0060560	BP	GO:0060560	developmental growth involved in morphogenesis	45313	278/28943	0.191367	0.206908	0.101421	Tnc	1
GO:0007605	BP	GO:0007605	sensory perception of sound	45313	280/28943	0.192608	0.208008	0.10196	Myc	1
GO:0048863	BP	GO:0048863	stem cell differentiation	45313	282/28943	0.193847	0.209104	0.102497	Etv4	1
GO:0003007	BP	GO:0003007	heart morphogenesis	45313	283/28943	0.194466	0.209287	0.102587	Thbs1	1
GO:0051606	BP	GO:0051606	detection of stimulus	45313	283/28943	0.194466	0.209287	0.102587	Myc	1
GO:0010506	BP	GO:0010506	regulation of autophagy	45313	285/28943	0.195702	0.210374	0.10312	Trp53inp2	1
GO:0043523	BP	GO:0043523	regulation of neuron apoptotic process	45313	290/28943	0.198785	0.213196	0.104503	Ccnd1	1
GO:0046942	BP	GO:0046942	carboxylic acid transport	45313	290/28943	0.198785	0.213196	0.104503	Myc	1
GO:0015850	BP	GO:0015850	organic hydroxy compound transport	45313	294/28943	0.201243	0.215584	0.105674	Myc	1
GO:0010038	BP	GO:0010038	response to metal ion	45313	296/28943	0.202469	0.216649	0.106196	Thbs1	1
GO:0001818	BP	GO:0001818	negative regulation of cytokine production	45313	297/28943	0.203082	0.217055	0.106395	Thbs1	1
GO:0045165	BP	GO:0045165	cell fate commitment	45313	298/28943	0.203694	0.21746	0.106593	Tgfb1i1	1
GO:0050769	BP	GO:0050769	positive regulation of neurogenesis	45313	305/28943	0.207965	0.221766	0.108704	Myc	1
GO:0048511	BP	GO:0048511	rhythmic process	45313	306/28943	0.208574	0.222161	0.108898	Inhba	1
GO:0046883	BP	GO:0046883	regulation of hormone secretion	45313	308/28943	0.209789	0.223201	0.109407	Inhba	1
GO:0050954	BP	GO:0050954	sensory perception of mechanical stimulus	45313	310/28943	0.211003	0.224236	0.109915	Myc	1
GO:0006936	BP	GO:0006936	muscle contraction	45313	317/28943	0.215237	0.228475	0.111993	Acta2	1
GO:0009416	BP	GO:0009416	response to light stimulus	45313	322/28943	0.218249	0.231408	0.11343	Ccnd1	1
GO:0010631	BP	GO:0010631	epithelial cell migration	45313	328/28943	0.221847	0.23469	0.115039	Thbs1	1
GO:0051054	BP	GO:0051054	positive regulation of DNA metabolic process	45313	328/28943	0.221847	0.23469	0.115039	Myc	1
GO:0051402	BP	GO:0051402	neuron apoptotic process	45313	329/28943	0.222446	0.235056	0.115218	Ccnd1	1
GO:0006338	BP	GO:0006338	chromatin remodeling	45313	330/28943	0.223043	0.235154	0.115267	Myc	1
GO:0090132	BP	GO:0090132	epithelium migration	45313	330/28943	0.223043	0.235154	0.115267	Thbs1	1
GO:0090130	BP	GO:0090130	tissue migration	45313	332/28943	0.224238	0.236147	0.115753	Thbs1	1
GO:0048562	BP	GO:0048562	embryonic organ morphogenesis	45313	333/28943	0.224834	0.236507	0.11593	Myc	1
GO:0001822	BP	GO:0001822	kidney development	45313	334/28943	0.22543	0.2366	0.115975	Myc	1
GO:0051146	BP	GO:0051146	striated muscle cell differentiation	45313	334/28943	0.22543	0.2366	0.115975	Myc	1
GO:0006790	BP	GO:0006790	sulfur compound metabolic process	45313	335/28943	0.226026	0.236959	0.116151	Bgn	1
GO:0015980	BP	GO:0015980	energy derivation by oxidation of organic compounds	45313	337/28943	0.227216	0.237939	0.116631	Myc	1
GO:0043414	BP	GO:0043414	macromolecule methylation	45313	338/28943	0.22781	0.238293	0.116805	Myc	1
GO:0051235	BP	GO:0051235	maintenance of location	45313	341/28943	0.229591	0.239886	0.117586	Ftl1	1
GO:0046651	BP	GO:0046651	lymphocyte proliferation	45313	344/28943	0.231367	0.241472	0.118363	Myc	1
GO:0072001	BP	GO:0072001	renal system development	45313	348/28943	0.23373	0.243664	0.119438	Myc	1
GO:1902105	BP	GO:1902105	regulation of leukocyte differentiation	45313	349/28943	0.234319	0.244006	0.119605	Myc	1
GO:0044282	BP	GO:0044282	small molecule catabolic process	45313	350/28943	0.234908	0.244347	0.119772	Eno3	1
GO:0032943	BP	GO:0032943	mononuclear cell proliferation	45313	351/28943	0.235497	0.244686	0.119939	Myc	1
GO:0018209	BP	GO:0018209	peptidyl-serine modification	45313	354/28943	0.23726	0.246244	0.120702	Bgn	1
GO:0009100	BP	GO:0009100	glycoprotein metabolic process	45313	355/28943	0.237847	0.246578	0.120866	Bgn	1
GO:0015711	BP	GO:0015711	organic anion transport	45313	356/28943	0.238434	0.246912	0.12103	Myc	1
GO:0045862	BP	GO:0045862	positive regulation of proteolysis	45313	357/28943	0.23902	0.247244	0.121192	Myc	1
GO:0051962	BP	GO:0051962	positive regulation of nervous system development	45313	366/28943	0.244275	0.2524	0.12372	Myc	1
GO:0050727	BP	GO:0050727	regulation of inflammatory response	45313	367/28943	0.244857	0.252721	0.123877	Tnc	1
GO:0062012	BP	GO:0062012	regulation of small molecule metabolic process	45313	368/28943	0.245439	0.253041	0.124034	Myc	1
GO:0043434	BP	GO:0043434	response to peptide hormone	45313	369/28943	0.246019	0.253359	0.12419	Col3a1	1
GO:0046879	BP	GO:0046879	hormone secretion	45313	375/28943	0.249496	0.256373	0.125667	Inhba	1
GO:0048872	BP	GO:0048872	homeostasis of number of cells	45313	375/28943	0.249496	0.256373	0.125667	Inhba	1
GO:0032259	BP	GO:0032259	methylation	45313	382/28943	0.253533	0.260234	0.12756	Myc	1
GO:0009914	BP	GO:0009914	hormone transport	45313	383/28943	0.254108	0.260538	0.127709	Inhba	1
GO:0010720	BP	GO:0010720	positive regulation of cell development	45313	384/28943	0.254683	0.260553	0.127716	Myc	1
GO:0070661	BP	GO:0070661	leukocyte proliferation	45313	384/28943	0.254683	0.260553	0.127716	Myc	1
GO:0006417	BP	GO:0006417	regulation of translation	45313	394/28943	0.260405	0.266116	0.130443	Thbs1	1
GO:1901214	BP	GO:1901214	regulation of neuron death	45313	399/28943	0.26325	0.268729	0.131724	Ccnd1	1
GO:0032102	BP	GO:0032102	negative regulation of response to external stimulus	45313	407/28943	0.267782	0.273055	0.133845	Thbs1	1
GO:0051098	BP	GO:0051098	regulation of binding	45313	408/28943	0.268346	0.273332	0.13398	Myc	1
GO:0007159	BP	GO:0007159	leukocyte cell-cell adhesion	45313	411/28943	0.270037	0.274754	0.134677	Thbs1	1
GO:0032970	BP	GO:0032970	regulation of actin filament-based process	45313	416/28943	0.272847	0.27731	0.13593	Acta2	1
GO:1901652	BP	GO:1901652	response to peptide	45313	430/28943	0.280661	0.284941	0.139671	Col3a1	1
GO:0003012	BP	GO:0003012	muscle system process	45313	432/28943	0.28177	0.285756	0.14007	Acta2	1
GO:0022411	BP	GO:0022411	cellular component disassembly	45313	439/28943	0.285641	0.289367	0.14184	Myc	1
GO:0042692	BP	GO:0042692	muscle cell differentiation	45313	449/28943	0.291137	0.294614	0.144412	Myc	1
GO:0070997	BP	GO:0070997	neuron death	45313	450/28943	0.291684	0.294847	0.144527	Ccnd1	1
GO:0034248	BP	GO:0034248	regulation of cellular amide metabolic process	45313	453/28943	0.293323	0.296183	0.145181	Thbs1	1
GO:0007015	BP	GO:0007015	actin filament organization	45313	460/28943	0.297135	0.299707	0.146909	Elmo1	1
GO:0050767	BP	GO:0050767	regulation of neurogenesis	45313	463/28943	0.298762	0.301023	0.147554	Myc	1
GO:0006914	BP	GO:0006914	autophagy	45313	469/28943	0.302006	0.303308	0.148674	Trp53inp2	1
GO:0042391	BP	GO:0042391	regulation of membrane potential	45313	469/28943	0.302006	0.303308	0.148674	Myc	1
GO:0061919	BP	GO:0061919	process utilizing autophagic mechanism	45313	469/28943	0.302006	0.303308	0.148674	Trp53inp2	1
GO:2000112	BP	GO:2000112	regulation of cellular macromolecule biosynthetic process	45313	482/28943	0.308986	0.309984	0.151946	Thbs1	1
GO:0007409	BP	GO:0007409	axonogenesis	45313	493/28943	0.31484	0.315517	0.154658	Etv4	1
GO:0050808	BP	GO:0050808	synapse organization	45313	496/28943	0.316428	0.316768	0.155272	Tnc	1
GO:0006820	BP	GO:0006820	anion transport	45313	500/28943	0.318541	0.318541	0.15614	Myc	1
GO:0062023	CC	GO:0062023	collagen-containing extracellular matrix	45557	396/28804	6.80788e-12	2.92739e-10	1.71989e-10	Bgn/Ccdc80/Col3a1/Col6a2/Col8a1/Ecm1/Ogn/Thbs1/Tnc	9
GO:0005581	CC	GO:0005581	collagen trimer	45373	81/28804	3.1743e-05	0.000682475	0.000400965	Col3a1/Col6a2/Col8a1	3
GO:0005614	CC	GO:0005614	interstitial matrix	45344	17/28804	7.52098e-05	0.00107801	0.000633346	Ccdc80/Tnc	2
GO:0005604	CC	GO:0005604	basement membrane	45373	120/28804	0.000102489	0.00110176	0.000647301	Ccdc80/Col8a1/Tnc	3
GO:0017053	CC	GO:0017053	transcription repressor complex	45344	76/28804	0.00153367	0.0131896	0.00774908	Ccnd1/Myc	2
GO:0005776	CC	GO:0005776	autophagosome	45344	89/28804	0.00209471	0.0150121	0.00881982	Ftl1/Trp53inp2	2
GO:0042383	CC	GO:0042383	sarcolemma	45344	166/28804	0.00707003	0.0402014	0.0236189	Bgn/Col6a2	2
GO:0005583	CC	GO:0005583	fibrillar collagen trimer	45313	12/28804	0.00912873	0.0402014	0.0236189	Col3a1	1
GO:0098643	CC	GO:0098643	banded collagen fibril	45313	12/28804	0.00912873	0.0402014	0.0236189	Col3a1	1
GO:0044754	CC	GO:0044754	autolysosome	45313	14/28804	0.0106424	0.0402014	0.0236189	Ftl1	1
GO:0098637	CC	GO:0098637	protein complex involved in cell-matrix adhesion	45313	14/28804	0.0106424	0.0402014	0.0236189	Tnc	1
GO:0005869	CC	GO:0005869	dynactin complex	45313	16/28804	0.0121539	0.0402014	0.0236189	Acta2	1
GO:0090571	CC	GO:0090571	RNA polymerase II transcription repressor complex	45313	16/28804	0.0121539	0.0402014	0.0236189	Myc	1
GO:0005767	CC	GO:0005767	secondary lysosome	45313	18/28804	0.0136632	0.0402758	0.0236627	Ftl1	1
GO:0032045	CC	GO:0032045	guanyl-nucleotide exchange factor complex	45313	19/28804	0.014417	0.0402758	0.0236627	Elmo1	1
GO:0098644	CC	GO:0098644	complex of collagen trimers	45313	20/28804	0.0151703	0.0402758	0.0236627	Col3a1	1
GO:0031091	CC	GO:0031091	platelet alpha granule	45313	21/28804	0.015923	0.0402758	0.0236627	Thbs1	1
GO:0000307	CC	GO:0000307	cyclin-dependent protein kinase holoenzyme complex	45313	51/28804	0.0382509	0.0913772	0.0536855	Ccnd1	1
GO:0098636	CC	GO:0098636	protein complex involved in cell adhesion	45313	56/28804	0.0419249	0.0948826	0.055745	Tnc	1
GO:0000791	CC	GO:0000791	euchromatin	45313	68/28804	0.0506879	0.106765	0.0627259	Myc	1
GO:0005905	CC	GO:0005905	clathrin-coated pit	45313	70/28804	0.0521409	0.106765	0.0627259	Ackr3	1
GO:0016529	CC	GO:0016529	sarcoplasmic reticulum	45313	76/28804	0.0564873	0.110407	0.0648658	Thbs1	1
GO:0001725	CC	GO:0001725	stress fiber	45313	88/28804	0.065123	0.115084	0.0676134	Acta2	1
GO:0097517	CC	GO:0097517	contractile actin filament bundle	45313	88/28804	0.065123	0.115084	0.0676134	Acta2	1
GO:0032432	CC	GO:0032432	actin filament bundle	45313	97/28804	0.0715503	0.115084	0.0676134	Acta2	1
GO:0042641	CC	GO:0042641	actomyosin	45313	97/28804	0.0715503	0.115084	0.0676134	Acta2	1
GO:0016528	CC	GO:0016528	sarcoplasm	45313	98/28804	0.0722618	0.115084	0.0676134	Thbs1	1
GO:1902554	CC	GO:1902554	serine/threonine protein kinase complex	45313	123/28804	0.0898819	0.138033	0.0810964	Ccnd1	1
GO:1902911	CC	GO:1902911	protein kinase complex	45313	136/28804	0.0989176	0.146671	0.0861714	Ccnd1	1
GO:0005923	CC	GO:0005923	bicellular tight junction	45313	142/28804	0.103059	0.147706	0.0867797	Ccnd1	1
GO:0005875	CC	GO:0005875	microtubule associated complex	45313	152/28804	0.109921	0.147706	0.0867797	Acta2	1
GO:0070160	CC	GO:0070160	tight junction	45313	152/28804	0.109921	0.147706	0.0867797	Ccnd1	1
GO:0043296	CC	GO:0043296	apical junction complex	45313	167/28804	0.12012	0.156185	0.0917608	Ccnd1	1
GO:0005925	CC	GO:0005925	focal adhesion	45313	172/28804	0.123495	0.156185	0.0917608	Tgfb1i1	1
GO:0030055	CC	GO:0030055	cell-substrate junction	45313	185/28804	0.132212	0.162431	0.0954309	Tgfb1i1	1
GO:0030139	CC	GO:0030139	endocytic vesicle	45313	211/28804	0.149398	0.178447	0.10484	Ftl1	1
GO:0043292	CC	GO:0043292	contractile fiber	45313	236/28804	0.165616	0.191762	0.112663	Acta2	1
GO:0090575	CC	GO:0090575	RNA polymerase II transcription regulator complex	45313	242/28804	0.169464	0.191762	0.112663	Myc	1
GO:0031514	CC	GO:0031514	motile cilium	45313	269/28804	0.186573	0.205708	0.120857	Acta2	1
GO:0061695	CC	GO:0061695	transferase complex, transferring phosphorus-containing groups	45313	281/28804	0.194068	0.208623	0.122569	Ccnd1	1
GO:0030133	CC	GO:0030133	transport vesicle	45313	346/28804	0.233535	0.244927	0.143898	Bgn	1
GO:0005819	CC	GO:0005819	spindle	45313	360/28804	0.241791	0.247548	0.145438	Myc	1
GO:0030141	CC	GO:0030141	secretory granule	45313	440/28804	0.287362	0.287362	0.16883	Thbs1	1
GO:0005201	MF	GO:0005201	extracellular matrix structural constituent	45526	150/28404	1.50461e-13	1.27892e-11	6.01843e-12	Bgn/Col3a1/Col6a2/Col8a1/Ecm1/Ogn/Thbs1/Tnc	8
GO:0030020	MF	GO:0030020	extracellular matrix structural constituent conferring tensile strength	45373	38/28404	3.34263e-06	0.000142062	6.68526e-05	Col3a1/Col6a2/Col8a1	3
GO:0001968	MF	GO:0001968	fibronectin binding	45373	48/28404	6.81896e-06	0.000193204	9.09194e-05	Ccdc80/Thbs1/Tnc	3
GO:0050840	MF	GO:0050840	extracellular matrix binding	45373	57/28404	1.14838e-05	0.000244031	0.000114838	Bgn/Ecm1/Thbs1	3
GO:0030021	MF	GO:0030021	extracellular matrix structural constituent conferring compression resistance	45344	14/28404	5.18195e-05	0.000880931	0.000414556	Bgn/Ogn	2
GO:0008083	MF	GO:0008083	growth factor activity	45373	149/28404	0.000202481	0.00278767	0.00131184	Inhba/Ogn/Vegfd	3
GO:0043236	MF	GO:0043236	laminin binding	45344	29/28404	0.000229573	0.00278767	0.00131184	Ecm1/Thbs1	2
GO:0005539	MF	GO:0005539	glycosaminoglycan binding	45373	233/28404	0.000747802	0.0079454	0.00373901	Bgn/Ccdc80/Thbs1	3
GO:0005518	MF	GO:0005518	collagen binding	45344	80/28404	0.00174461	0.0164769	0.00775383	Col6a2/Thbs1	2
GO:0046332	MF	GO:0046332	SMAD binding	45344	85/28404	0.00196636	0.0167141	0.00786544	Col3a1/Tgfb1i1	2
GO:0019838	MF	GO:0019838	growth factor binding	45344	152/28404	0.00612597	0.0415981	0.0195756	Col3a1/Thbs1	2
GO:0070851	MF	GO:0070851	growth factor receptor binding	45344	153/28404	0.00620421	0.0415981	0.0195756	Ecm1/Vegfd	2
GO:0005178	MF	GO:0005178	integrin binding	45344	155/28404	0.00636206	0.0415981	0.0195756	Col3a1/Thbs1	2
GO:0008201	MF	GO:0008201	heparin binding	45344	170/28404	0.00760393	0.0437125	0.0205706	Ccdc80/Thbs1	2
GO:0070697	MF	GO:0070697	activin receptor binding	45313	10/28404	0.00771967	0.0437125	0.0205706	Inhba	1
GO:0048495	MF	GO:0048495	Roundabout binding	45313	11/28404	0.0084885	0.0437125	0.0205706	Tgfb1i1	1
GO:0002020	MF	GO:0002020	protease binding	45344	185/28404	0.00894646	0.0437125	0.0205706	Col3a1/Ecm1	2
GO:0048407	MF	GO:0048407	platelet-derived growth factor binding	45313	12/28404	0.00925676	0.0437125	0.0205706	Col3a1	1
GO:0070411	MF	GO:0070411	I-SMAD binding	45313	14/28404	0.0107916	0.0482781	0.0227191	Tgfb1i1	1
GO:0005172	MF	GO:0005172	vascular endothelial growth factor receptor binding	45313	16/28404	0.0123241	0.0523775	0.0246483	Vegfd	1
GO:0008199	MF	GO:0008199	ferric iron binding	45313	18/28404	0.0138544	0.0535284	0.0251898	Ftl1	1
GO:0030169	MF	GO:0030169	low-density lipoprotein particle binding	45313	18/28404	0.0138544	0.0535284	0.0251898	Thbs1	1
GO:0070064	MF	GO:0070064	proline-rich region binding	45313	20/28404	0.0153824	0.0568481	0.026752	Ccnd1	1
GO:0016493	MF	GO:0016493	C-C chemokine receptor activity	45313	24/28404	0.0184317	0.0570348	0.0268399	Ackr3	1
GO:0001637	MF	GO:0001637	G protein-coupled chemoattractant receptor activity	45313	25/28404	0.0191926	0.0570348	0.0268399	Ackr3	1
GO:0004950	MF	GO:0004950	chemokine receptor activity	45313	25/28404	0.0191926	0.0570348	0.0268399	Ackr3	1
GO:0019957	MF	GO:0019957	C-C chemokine binding	45313	25/28404	0.0191926	0.0570348	0.0268399	Ackr3	1
GO:0017134	MF	GO:0017134	fibroblast growth factor binding	45313	26/28404	0.0199529	0.0570348	0.0268399	Thbs1	1
GO:0070696	MF	GO:0070696	transmembrane receptor protein serine/threonine kinase binding	45313	26/28404	0.0199529	0.0570348	0.0268399	Inhba	1
GO:1901681	MF	GO:1901681	sulfur compound binding	45344	284/28404	0.0201714	0.0570348	0.0268399	Ccdc80/Thbs1	2
GO:0071813	MF	GO:0071813	lipoprotein particle binding	45313	28/28404	0.0214719	0.0570348	0.0268399	Thbs1	1
GO:0071814	MF	GO:0071814	protein-lipid complex binding	45313	28/28404	0.0214719	0.0570348	0.0268399	Thbs1	1
GO:0015026	MF	GO:0015026	coreceptor activity	45313	29/28404	0.0222306	0.0572606	0.0269462	Ackr3	1
GO:0050839	MF	GO:0050839	cell adhesion molecule binding	45344	308/28404	0.0234679	0.0581925	0.0273847	Col3a1/Thbs1	2
GO:0005126	MF	GO:0005126	cytokine receptor binding	45344	315/28404	0.0244688	0.0581925	0.0273847	Ecm1/Vegfd	2
GO:0050681	MF	GO:0050681	nuclear androgen receptor binding	45313	33/28404	0.0252596	0.0581925	0.0273847	Tgfb1i1	1
GO:0019956	MF	GO:0019956	chemokine binding	45313	34/28404	0.0260155	0.0581925	0.0273847	Ackr3	1
GO:0033612	MF	GO:0033612	receptor serine/threonine kinase binding	45313	34/28404	0.0260155	0.0581925	0.0273847	Inhba	1
GO:0008198	MF	GO:0008198	ferrous iron binding	45313	35/28404	0.0267707	0.0583465	0.0274572	Ftl1	1
GO:0042056	MF	GO:0042056	chemoattractant activity	45313	41/28404	0.0312908	0.0664929	0.0312908	Vegfd	1
GO:0005044	MF	GO:0005044	scavenger receptor activity	45313	43/28404	0.032793	0.0679855	0.0319932	Ackr3	1
GO:0070888	MF	GO:0070888	E-box binding	45313	46/28404	0.0350422	0.0707492	0.0332937	Myc	1
GO:0016538	MF	GO:0016538	cyclin-dependent protein serine/threonine kinase regulator activity	45313	47/28404	0.0357908	0.0707492	0.0332937	Ccnd1	1
GO:0001046	MF	GO:0001046	core promoter sequence-specific DNA binding	45313	51/28404	0.0387797	0.0749153	0.0352542	Myc	1
GO:0017046	MF	GO:0017046	peptide hormone binding	45313	53/28404	0.0402708	0.0760671	0.0357963	Inhba	1
GO:0043394	MF	GO:0043394	proteoglycan binding	45313	55/28404	0.0417597	0.0771647	0.0363128	Tnc	1
GO:0016836	MF	GO:0016836	hydro-lyase activity	45313	64/28404	0.0484326	0.0875909	0.0412193	Eno3	1
GO:0001786	MF	GO:0001786	phosphatidylserine binding	45313	67/28404	0.0506471	0.0896875	0.0422059	Thbs1	1
GO:0003712	MF	GO:0003712	transcription coregulator activity	45344	490/28404	0.0546619	0.0948217	0.044622	Ccnd1/Tgfb1i1	2
GO:0016835	MF	GO:0016835	carbon-oxygen lyase activity	45313	81/28404	0.0609162	0.103558	0.0487329	Eno3	1
GO:0038024	MF	GO:0038024	cargo receptor activity	45313	83/28404	0.0623745	0.103958	0.0489212	Ackr3	1
GO:0042562	MF	GO:0042562	hormone binding	45313	87/28404	0.0652847	0.106715	0.050219	Inhba	1
GO:0043130	MF	GO:0043130	ubiquitin binding	45313	89/28404	0.0667366	0.10703	0.0503672	Trp53inp2	1
GO:0004896	MF	GO:0004896	cytokine receptor activity	45313	97/28404	0.0725225	0.114156	0.0537204	Ackr3	1
GO:0072341	MF	GO:0072341	modified amino acid binding	45313	108/28404	0.0804222	0.124289	0.0584889	Thbs1	1
GO:0032182	MF	GO:0032182	ubiquitin-like protein binding	45313	111/28404	0.0825656	0.125323	0.0589754	Trp53inp2	1
GO:0017124	MF	GO:0017124	SH3 domain binding	45313	131/28404	0.0967329	0.139681	0.0657324	Elmo1	1
GO:0005179	MF	GO:0005179	hormone activity	45313	132/28404	0.0974358	0.139681	0.0657324	Inhba	1
GO:0001221	MF	GO:0001221	transcription coregulator binding	45313	133/28404	0.0981381	0.139681	0.0657324	Myc	1
GO:0042826	MF	GO:0042826	histone deacetylase binding	45313	134/28404	0.0988399	0.139681	0.0657324	Ccnd1	1
GO:0140375	MF	GO:0140375	immune receptor activity	45313	136/28404	0.100242	0.139681	0.0657324	Ackr3	1
GO:0019955	MF	GO:0019955	cytokine binding	45313	145/28404	0.106526	0.144663	0.0680769	Ackr3	1
GO:0008528	MF	GO:0008528	G protein-coupled peptide receptor activity	45313	146/28404	0.107221	0.144663	0.0680769	Ackr3	1
GO:0001653	MF	GO:0001653	peptide receptor activity	45313	153/28404	0.112076	0.148368	0.0698204	Ackr3	1
GO:0016922	MF	GO:0016922	nuclear receptor binding	45313	155/28404	0.113458	0.148368	0.0698204	Tgfb1i1	1
GO:0005506	MF	GO:0005506	iron ion binding	45313	171/28404	0.124444	0.160268	0.0754204	Ftl1	1
GO:0003714	MF	GO:0003714	transcription corepressor activity	45313	191/28404	0.137993	0.175065	0.0823837	Ccnd1	1
GO:0016829	MF	GO:0016829	lyase activity	45313	197/28404	0.142018	0.177523	0.0835402	Eno3	1
GO:0005085	MF	GO:0005085	guanyl-nucleotide exchange factor activity	45313	202/28404	0.145359	0.179066	0.0842662	Elmo1	1
GO:0000287	MF	GO:0000287	magnesium ion binding	45313	213/28404	0.152666	0.18356	0.0863814	Eno3	1
GO:0019887	MF	GO:0019887	protein kinase regulator activity	45313	214/28404	0.153327	0.18356	0.0863814	Ccnd1	1
GO:0005125	MF	GO:0005125	cytokine activity	45313	228/28404	0.162533	0.191879	0.090296	Inhba	1
GO:0008022	MF	GO:0008022	protein C-terminus binding	45313	233/28404	0.165798	0.193052	0.0908479	Ecm1	1
GO:0019207	MF	GO:0019207	kinase regulator activity	45313	246/28404	0.174229	0.200128	0.0941777	Ccnd1	1
GO:0003713	MF	GO:0003713	transcription coactivator activity	45313	261/28404	0.183856	0.20837	0.0980566	Tgfb1i1	1
GO:0031625	MF	GO:0031625	ubiquitin protein ligase binding	45313	315/28404	0.217635	0.243408	0.114545	Myc	1
GO:0001227	MF	GO:0001227	DNA-binding transcription repressor activity, RNA polymerase II-specific	45313	331/28404	0.227385	0.246607	0.11605	Myc	1
GO:0044389	MF	GO:0044389	ubiquitin-like protein ligase binding	45313	332/28404	0.22799	0.246607	0.11605	Myc	1
GO:0001217	MF	GO:0001217	DNA-binding transcription repressor activity	45313	334/28404	0.2292	0.246607	0.11605	Myc	1
GO:0061629	MF	GO:0061629	RNA polymerase II-specific DNA-binding transcription factor binding	45313	376/28404	0.254187	0.267354	0.125814	Tgfb1i1	1
GO:0042277	MF	GO:0042277	peptide binding	45313	377/28404	0.254772	0.267354	0.125814	Inhba	1
GO:0030695	MF	GO:0030695	GTPase regulator activity	45313	424/28404	0.281797	0.288588	0.135806	Elmo1	1
GO:0060589	MF	GO:0060589	nucleoside-triphosphatase regulator activity	45313	424/28404	0.281797	0.288588	0.135806	Elmo1	1
GO:0033218	MF	GO:0033218	amide binding	45313	452/28404	0.29745	0.300991	0.141643	Inhba	1
GO:0005543	MF	GO:0005543	phospholipid binding	45313	460/28404	0.301862	0.301862	0.142053	Thbs1	1
