# Supplementary material for: Entrectinib can induce nerve cell damage by inhibiting PI3K-AKT and TGF-β signaling pathways
Source: Front Pharmacol. 2025 Feb 13;16:1489210. doi: 10.3389/fphar.2025.1489210 (PMC11865199; doi:10.3389/fphar.2025.1489210)
Supplement: Supplementary file 4 [file Table6.xlsx]

## Sheet: All_gene_counts
#ID	Symbol	HT22-NC1	HT22-NC2	HT22-NC3	HT22-Y1-4	HT22-Y1-5	HT22-Y1-6	HT22-Y2-7	HT22-Y2-8	HT22-Y2-9	PC12-NC1	PC12-NC2	PC12-NC3	PC12-Y1-4	PC12-Y1-5	PC12-Y1-6	PC12-Y2-7	PC12-Y2-8	PC12-Y2-9	SK-NC1	SK-Y1-2	SK-Y2-3
ENSMUSG00000028180	Zranb2	3406	3724	3592	4054	3710	4512	3630	3136	3989	882	1117	1242	1951	2329	2030	2217	1373	1848	0	0	81
ENSMUSG00000028182	Lrriq3	0	16	20	20	15	14	13	11	8	0	0	0	0	0	0	0	0	0	0	0	0
ENSMUSG00000028185	Dnase2b	0	0	0	0	0	0	0	0	0	0	0	0	0	0	0	0	0	0	0	0	0
ENSMUSG00000028184	Adgrl2	7502	7723	7493	6320	4653	7167	4536	5580	5298	0	2	0	0	9	0	0	0	0	0	0	0
ENSMUSG00000028187	Rpf1	1765	1618	1052	1730	1082	2097	899	1251	944	59	67	125	175	127	127	151	76	87	0	0	0
ENSMUSG00000028186	Uox	8	0	0	0	0	0	0	0	0	0	0	0	3	0	0	2	0	0	0	0	0
ENSMUSG00000028189	Ctbs	417	476	662	425	417	480	496	474	600	8	0	0	0	0	0	0	0	0	0	0	0
ENSMUSG00000028188	Spata1	20	51	53	68	50	91	36	42	45	0	0	0	0	0	0	0	0	0	0	0	0
ENSMUSG00000035429	Ptprh	0	9	3	3	0	6	0	2	7	0	0	0	0	0	0	0	0	0	0	0	0
ENSMUSG00000035427	Mageb4	0	0	0	0	0	0	0	0	0	0	0	0	0	0	0	0	0	0	0	0	0
ENSMUSG00000035420	Fam170a	0	0	0	0	0	0	0	0	0	0	0	0	0	0	0	0	0	0	0	0	0
ENSMUSG00000020755	Sap30bp	2405	2732	2207	3061	1890	3405	2324	3225	2963	396	474	569	605	478	354	636	369	450	0	0	0
ENSMUSG00000020752	Recql5	383	307	454	411	424	473	506	534	622	55	53	117	69	59	65	139	70	87	0	0	0
ENSMUSG00000020758	Itgb4	83	71	95	84	66	174	13	14	12	0	21	24	20	22	21	26	8	20	0	2	0
ENSMUSG00000069833	Ahnak	14675	11003	17271	12956	17029	15555	14599	14691	16553	393	637	687	580	731	776	317	210	334	16	3	4
ENSMUSG00000069830	Nlrp1a	0	0	0	0	3	0	0	0	0	0	0	0	0	0	0	0	0	0	0	0	0
ENSMUSG00000028238	Atp6v0d2	0	0	0	0	0	4	3	0	0	0	0	0	0	0	0	0	0	0	0	0	0
ENSMUSG00000033862	Cdk10	552	523	658	492	433	580	874	959	911	40	57	111	55	94	56	74	44	74	0	0	0
ENSMUSG00000003269	Cyth2	2543	1986	2404	1913	1712	2547	2836	3372	3445	1370	1644	2374	2139	1503	1418	2020	1285	1600	0	0	0
ENSMUSG00000033860	Fgg	0	0	0	0	0	4	0	0	0	0	0	0	6	0	0	2	0	0	0	0	0
ENSMUSG00000069835	Sat2	207	134	310	114	165	169	310	252	349	0	86	0	0	40	26	43	0	55	0	0	0
ENSMUSG00000028233	Tgs1	646	699	497	739	561	712	532	518	594	0	0	0	2	0	0	0	0	0	2	0	0
ENSMUSG00000028232	Tmem68	205	244	476	433	421	463	292	451	491	33	29	43	61	33	30	54	41	43	0	0	0
ENSMUSG00000028236	Sdr16c5	0	0	0	0	0	0	0	0	0	0	0	0	0	0	0	0	0	0	0	0	0
ENSMUSG00000028234	Rps20	10467	10300	26376	6797	20680	10291	42503	13245	40424	0	0	0	0	0	0	147	175	0	4	7	0
ENSMUSG00000044537	Olfr779	0	0	0	0	0	0	0	0	0	0	0	0	0	0	0	0	0	0	0	0	0
ENSMUSG00000044534	Ackr2	0	0	2	0	2	0	5	0	0	0	0	0	0	0	0	0	0	0	0	0	0
ENSMUSG00000044533	Rps2	3153	2749	3227	3097	3606	4297	3528	3044	4247	360	93	1181	489	281	589	276	147	400	2	0	0
ENSMUSG00000093857	Btbd35f22	0	0	0	0	0	0	0	0	0	0	0	0	0	0	0	0	0	0	0	0	0
ENSMUSG00000068129	Cst7	0	0	0	0	0	0	0	0	0	0	0	0	0	0	0	0	0	0	0	0	0
ENSMUSG00000027405	Nop56	8633	9831	9767	12456	8134	12723	7317	12446	10979	1149	1069	1603	1769	1375	1281	2154	1414	1685	0	0	0
ENSMUSG00000027404	Snrpb	3592	3257	9088	2885	7487	3906	11055	5629	11224	1869	2336	2923	2039	1504	1640	2990	2208	3226	0	0	8
ENSMUSG00000075167	Olfr1101	0	0	0	0	0	0	0	0	0	0	0	0	0	0	0	0	0	0	0	0	0
ENSMUSG00000075166	Olfr1104	0	0	0	0	0	0	0	0	0	0	0	0	0	0	0	0	0	0	0	0	0
ENSMUSG00000075161	Olfr1109	0	0	0	0	0	0	0	0	0	0	0	0	0	0	0	0	0	0	0	0	0
ENSMUSG00000027400	Pdyn	0	0	0	0	0	0	0	0	2	0	0	0	0	0	0	0	0	0	0	0	0
ENSMUSG00000027403	Tgm6	0	0	0	0	2	4	0	0	2	0	0	0	0	0	0	0	0	0	0	0	0
ENSMUSG00000075169	Olfr1098	0	0	0	0	0	0	0	0	0	0	0	0	0	0	0	0	0	0	0	0	0
ENSMUSG00000075168	Olfr1099	0	0	0	0	0	0	0	0	0	0	0	0	0	0	0	0	0	0	0	0	0
ENSMUSG00000073730	4933415F23Rik	0	0	0	0	2	0	0	0	0	0	0	0	0	0	0	0	0	0	0	0	0
ENSMUSG00000018209	Stk4	1206	1475	1197	1729	1049	1731	1334	1408	1454	60	81	94	71	83	54	97	56	106	0	0	0
ENSMUSG00000044288	Cnr1	0	0	0	3	0	0	0	0	0	0	0	0	0	0	0	0	0	0	0	0	0
NewGene_8774	NewGene_8774	0	0	0	16	6	3	0	0	10	0	0	0	0	0	0	0	0	0	0	0	0
NewGene_8772	NewGene_8772	0	4	3	13	0	13	0	0	0	0	0	0	0	0	0	0	0	0	0	0	0
NewGene_8773	NewGene_8773	12	12	36	49	22	74	4	15	24	0	0	0	0	0	0	0	0	0	0	0	0
ENSMUSG00000044286	Olfr221	0	0	0	0	0	1	0	2	0	0	0	0	0	0	0	0	0	0	0	0	0
ENSMUSG00000044287	Nrn1l	0	3	0	0	2	3	5	2	3	0	0	5	0	0	0	3	5	8	0	0	0
ENSMUSG00000006958	Chrd	543	381	711	337	330	470	881	762	951	325	313	628	739	527	511	366	223	319	0	0	0
ENSMUSG00000058568	Defb50	0	0	0	0	0	0	0	0	0	0	0	0	0	0	0	0	0	0	0	0	0
ENSMUSG00000058569	Tmed9	2265	2177	3968	2590	3750	3247	4086	3457	5114	732	775	1024	737	655	818	1052	895	1126	0	0	0
ENSMUSG00000079806	Gm21719	0	0	0	0	0	0	0	0	0	0	0	0	0	0	0	0	0	0	0	0	0
ENSMUSG00000021583	Erap1	596	507	585	643	566	627	503	640	664	365	466	446	724	726	765	648	383	662	0	0	0
ENSMUSG00000021587	Pcsk1	0	0	0	0	0	0	0	0	0	0	0	0	0	0	0	0	0	0	0	0	0
ENSMUSG00000021585	Cast	3939	3359	3367	3972	3495	4717	3206	3404	3541	0	0	0	0	0	0	0	0	0	2	0	0
ENSMUSG00000021589	Rhobtb3	2671	2376	3028	2315	2143	2379	2904	2904	3333	87	113	138	266	217	240	173	114	197	0	0	0
NewGene_159	NewGene_159	1	5	2	0	0	0	3	6	4	0	0	0	0	0	0	0	0	0	0	0	0
NewGene_154	NewGene_154	0	0	0	21	6	18	0	0	0	0	0	0	0	0	0	0	0	0	0	0	0
NewGene_152	NewGene_152	35	46	27	47	18	50	52	44	104	0	0	0	0	0	0	0	0	0	0	0	0
ENSMUSG00000079034	Gm8300	0	0	0	4	25	11	0	0	0	0	0	0	0	0	0	0	0	0	0	0	0
ENSMUSG00000030889	Vwa3a	0	3	0	0	0	19	0	0	0	0	0	0	0	0	0	0	0	0	0	0	0
ENSMUSG00000030888	Rrp8	1720	1891	1650	2224	1655	2299	1528	1713	1950	28	41	70	89	45	40	45	44	44	0	0	0
ENSMUSG00000030881	Arfip2	1484	1212	1828	1643	1534	1890	2129	2012	2313	860	977	1470	1173	968	838	1820	1061	1403	117	114	182
ENSMUSG00000030880	Polr3e	461	512	625	653	594	767	727	746	817	447	548	709	757	647	543	986	527	823	0	0	0
ENSMUSG00000026750	Psmb7	4015	3240	7103	3840	6077	5017	8075	5702	9760	5723	8698	9210	6609	5301	5676	7009	5790	7106	534	1166	1124
ENSMUSG00000030882	Dnhd1	21	50	23	44	7	73	0	43	58	0	0	0	0	0	2	0	0	6	0	0	0
ENSMUSG00000030884	Uqcrc2	3324	4146	5400	5159	4940	5757	4671	7312	7869	617	641	860	1148	956	963	1314	721	1132	0	0	0
ENSMUSG00000026754	Golga1	339	370	264	642	305	477	246	419	291	65	75	55	186	215	156	124	82	142	67	44	48
ENSMUSG00000026755	Arpc5l	2075	2128	2525	1766	2001	2420	2832	2487	3338	527	700	678	550	473	620	635	584	797	0	0	0
ENSMUSG00000059218	Gm13084	0	0	0	0	0	0	0	0	0	0	0	0	0	0	0	0	0	0	0	0	0
ENSMUSG00000059213	Ddn	4	0	8	22	15	5	2	8	6	33	31	54	34	12	16	45	22	57	0	0	0
ENSMUSG00000086228	Ubap1l	5	2	0	5	0	0	0	4	0	0	0	0	0	0	0	0	0	0	0	0	0
ENSMUSG00000003824	Syce2	2	17	0	38	11	28	0	7	15	0	5	0	8	0	0	3	0	0	0	0	0
ENSMUSG00000081649	Olfr213	2	0	0	0	0	4	0	0	0	0	0	0	0	0	0	0	0	0	0	0	0
ENSMUSG00000094678	Olfr857	0	0	0	2	0	0	0	0	0	0	0	0	0	0	0	0	0	0	0	0	0
ENSMUSG00000094679	Gm21721	0	0	0	0	0	0	0	0	0	0	0	0	0	0	0	0	0	0	0	0	0
ENSMUSG00000004446	Bid	3096	3349	3025	3269	2281	3796	2930	3685	3439	0	0	0	0	0	0	0	0	0	0	0	0
ENSMUSG00000094672	Vmn2r25	0	0	0	0	0	0	0	0	0	0	0	0	0	0	0	0	0	0	0	0	0
ENSMUSG00000094673	Olfr1354	0	0	0	0	0	0	0	0	0	0	0	0	0	0	0	0	0	0	0	0	0
ENSMUSG00000098557	Kctd12	0	0	0	0	2	0	0	0	0	0	0	2	0	0	0	5	0	0	3	2	0
ENSMUSG00000033863	Klf9	2521	2721	1657	2802	1343	2769	1841	3205	2410	284	392	550	456	327	349	728	360	561	34	7	44
ENSMUSG00000028937	Acot7	2719	2397	2755	3364	2680	3875	3149	3292	3480	398	629	900	671	580	456	862	444	779	0	0	0
ENSMUSG00000047161	Chst9	0	0	0	0	0	0	0	0	0	0	0	0	0	0	0	0	0	0	0	0	0
ENSMUSG00000029919	Hpgds	0	20	0	0	0	4	0	0	0	0	0	0	0	0	0	0	0	0	0	0	0
ENSMUSG00000029918	Mrps33	769	794	1149	831	1275	955	1936	1208	1982	0	0	0	0	0	0	0	0	0	0	0	0
ENSMUSG00000029915	Clec5a	14	2	12	3	4	14	0	8	2	0	0	0	0	0	0	0	0	0	0	0	0
ENSMUSG00000029917	C130060K24Rik	0	0	0	0	0	0	0	0	0	0	0	0	0	0	0	0	0	0	0	0	0
ENSMUSG00000029916	Agk	1133	1253	1426	1437	1034	1430	1426	1913	2102	39	87	126	92	61	49	147	61	124	0	0	0
ENSMUSG00000029911	Ssbp1	1208	1220	1152	1243	983	1444	1009	981	1219	0	0	58	90	47	13	37	28	47	0	0	0
ENSMUSG00000029910	Mad2l1	5168	6042	3503	5793	3419	7319	3228	4702	4123	8	18	0	21	0	0	22	23	54	0	0	0
ENSMUSG00000029913	Prdm5	611	588	577	807	419	719	547	804	778	0	0	0	0	0	0	0	0	0	0	0	0
ENSMUSG00000070527	Mkrn3	70	108	140	88	142	110	188	157	217	195	180	144	189	124	187	242	219	177	0	0	0
ENSMUSG00000095108	Gm17467	0	0	0	0	0	0	0	0	0	0	0	0	0	0	0	0	0	0	0	0	0
ENSMUSG00000095101	Gm13285	1	4	5	2	5	2	4	3	11	0	0	0	0	0	0	0	0	0	0	0	0
ENSMUSG00000006179	Prss16	0	0	0	0	0	0	0	0	0	0	0	0	0	0	0	0	0	0	0	0	0
ENSMUSG00000095105	Edaradd	0	0	0	0	0	0	0	0	0	0	0	0	0	0	0	0	0	0	0	0	0
ENSMUSG00000095104	Esp15	0	0	0	0	0	0	0	0	0	0	0	0	0	0	0	0	0	0	0	0	0
ENSMUSG00000026848	Tor1b	1435	1595	2620	2116	2164	2077	2450	2895	3623	176	178	269	174	187	136	291	213	329	0	0	0
ENSMUSG00000043263	Ifi209	0	0	3	0	0	0	0	0	0	0	0	0	0	0	0	0	0	0	0	0	0
ENSMUSG00000043262	Uevld	632	774	820	1094	818	855	506	734	711	0	0	0	0	0	0	6	4	0	0	0	0
ENSMUSG00000043267	Olfr1031	0	0	0	0	0	0	0	0	0	0	0	0	0	0	0	0	0	0	0	0	0
ENSMUSG00000026047	Kdelc1	1648	1743	1964	1637	1338	1643	1879	2360	2154	229	210	277	283	249	280	457	252	332	0	0	0
ENSMUSG00000035279	Ssc5d	490	1042	269	368	170	416	113	153	188	28	13	29	43	31	32	10	8	0	0	0	0
ENSMUSG00000035278	Plekhj1	1812	1419	1589	1269	1230	1788	1908	1666	2031	92	157	203	153	110	98	195	137	248	0	0	0
ENSMUSG00000000125	Wnt3	0	0	0	0	0	0	0	0	0	0	0	0	0	0	0	0	0	0	0	0	0
ENSMUSG00000068122	Agtr2	0	0	0	0	0	0	0	0	3	74	80	111	187	140	112	49	36	43	0	0	0
ENSMUSG00000034435	Tmem30b	0	0	2	0	0	0	0	0	0	19	14	33	23	14	15	47	41	75	0	0	0
ENSMUSG00000034430	Zxdc	1588	1760	2114	2050	1957	2506	2470	2429	2953	151	167	277	294	176	171	372	244	287	0	0	0
ENSMUSG00000034432	Cops8	2285	2396	3112	3415	3060	3751	2960	3983	4117	366	376	482	410	398	362	444	386	464	0	0	0
ENSMUSG00000034438	Gbp8	0	0	0	0	0	0	0	2	0	0	0	0	0	0	0	4	0	0	0	0	0
ENSMUSG00000074011	Gm7682	0	0	0	8	29	35	0	0	0	0	0	0	0	0	0	0	0	0	0	0	0
NewGene_7758	NewGene_7758	42	62	28	65	47	109	36	36	28	0	0	0	0	0	0	0	0	0	0	0	0
NewGene_7750	NewGene_7750	4	0	0	87	53	61	2	0	5	0	0	0	0	0	0	0	0	0	0	0	0
NewGene_7755	NewGene_7755	0	0	13	0	29	22	22	16	29	0	0	0	0	0	0	0	0	0	0	0	0
NewGene_7754	NewGene_7754	47	147	98	119	148	86	90	84	132	0	0	0	0	0	0	0	0	0	0	0	0
NewGene_7757	NewGene_7757	0	0	0	0	4	0	10	0	6	0	0	0	0	0	0	0	0	0	0	0	0
NewGene_7756	NewGene_7756	4	7	5	6	6	9	3	2	8	0	0	0	0	0	0	0	0	0	0	0	0
NewGene_1344	NewGene_1344	0	0	0	0	0	4	0	0	0	0	0	0	0	0	0	0	0	0	0	0	0
NewGene_1345	NewGene_1345	0	0	2	0	0	10	0	0	0	0	0	0	0	0	0	0	0	0	0	0	0
NewGene_1346	NewGene_1346	8	0	4	9	15	19	0	8	6	0	0	0	0	0	0	0	0	0	0	0	0
NewGene_1341	NewGene_1341	4	4	0	4	0	0	0	0	0	0	0	0	0	0	0	0	0	0	0	0	0
NewGene_1342	NewGene_1342	0	0	0	6	0	0	8	0	0	0	0	0	0	0	0	0	0	0	0	0	0
ENSMUSG00000053914	Kdm4d	0	0	5	8	0	12	0	0	0	0	0	0	0	0	0	0	0	0	0	0	0
NewGene_1349	NewGene_1349	15	20	24	15	14	26	0	5	0	0	0	0	0	0	0	0	0	0	0	0	0
ENSMUSG00000053916	Nanp	193	198	280	231	187	46	243	325	327	0	15	81	65	104	21	109	25	34	0	0	0
ENSMUSG00000017723	Wfdc2	0	4	0	0	0	0	0	0	0	2	0	3	0	0	0	0	0	0	0	4	0
ENSMUSG00000017721	Pigt	4996	5247	2822	5252	2665	7144	3308	4736	3818	2183	2620	4513	4336	2990	2080	5354	2640	3378	0	0	0
ENSMUSG00000017720	Trp53tg5	0	3	0	2	2	0	0	0	0	0	0	0	0	0	0	0	0	0	0	0	0
ENSMUSG00000017724	Etv4	558	435	646	709	706	754	329	219	276	54	43	85	228	143	104	0	8	0	0	0	0
ENSMUSG00000009356	Lpo	0	0	0	0	0	0	0	0	0	0	0	0	0	0	0	0	0	0	0	0	0
ENSMUSG00000009350	Mpo	0	0	0	0	0	0	0	0	0	0	0	0	0	0	0	0	0	0	0	0	0
NewGene_5834	NewGene_5834	4	10	2	0	2	6	0	0	0	0	0	0	0	0	0	0	0	0	0	0	0
ENSMUSG00000015474	Ppt2	963	750	1053	837	840	934	1753	1522	1919	183	239	248	176	99	167	308	228	360	0	0	0
ENSMUSG00000011267	Zfp296	24	16	35	24	33	30	27	37	18	0	0	0	0	0	0	0	0	0	0	0	0
ENSMUSG00000078816	Prkcg	178	311	103	397	149	450	76	141	123	22	22	56	87	104	97	43	44	62	0	0	0
ENSMUSG00000078817	Nlrp12	0	0	3	0	0	0	0	0	0	0	0	0	0	0	0	0	0	0	0	0	0
ENSMUSG00000078815	Cacng6	0	0	0	0	0	6	0	0	0	0	0	0	0	0	0	0	0	0	0	0	0
ENSMUSG00000078812	Eif5a	29106	21381	33940	25117	30620	34347	32979	27252	35683	9381	12178	16613	13074	9780	10154	13719	9290	12235	5885	12425	8729
ENSMUSG00000078813	Leng1	552	689	696	607	705	836	812	906	916	3	2	5	5	5	5	10	4	4	0	0	0
ENSMUSG00000078810	Gp6	0	0	0	0	0	0	0	0	0	0	0	0	0	0	0	0	0	0	0	0	0
NewGene_1692	NewGene_1692	18	25	5	5	2	25	8	6	4	0	0	0	0	0	0	0	0	0	0	0	0
NewGene_1693	NewGene_1693	0	7	7	2	4	6	3	6	2	0	0	0	0	0	0	0	0	0	0	0	0
NewGene_1690	NewGene_1690	0	0	0	4	0	0	0	0	0	0	0	0	0	0	0	0	0	0	0	0	0
NewGene_1697	NewGene_1697	28	52	105	58	110	97	94	61	79	0	0	0	0	0	0	0	0	0	0	0	0
NewGene_1694	NewGene_1694	18	39	33	41	54	48	27	55	33	0	0	0	0	0	0	0	0	0	0	0	0
ENSMUSG00000050296	Abca12	0	7	0	2	3	0	0	3	0	0	0	0	0	0	0	0	0	0	0	0	0
ENSMUSG00000075165	Olfr1105	0	0	0	0	0	0	0	0	0	0	0	0	0	0	0	0	0	0	0	0	0
ENSMUSG00000050295	Foxc1	1047	1336	834	1126	589	1269	889	1245	950	231	305	335	420	232	312	194	160	146	29	18	11
ENSMUSG00000075164	Olfr1106	0	0	0	0	0	0	0	0	0	0	0	0	0	0	0	0	0	0	0	0	0
ENSMUSG00000027406	Idh3b	2931	3427	3037	3674	2608	4192	3611	4560	4791	293	435	374	497	414	448	466	291	529	0	4	0
ENSMUSG00000027401	Tgm3	0	5	0	0	2	4	0	0	0	0	0	0	0	0	0	0	0	0	0	0	0
ENSMUSG00000100231	Gm29554	0	0	0	0	0	0	0	0	0	0	0	0	0	0	0	0	0	0	0	0	0
ENSMUSG00000075160	Olfr259	0	0	0	0	0	0	0	0	0	0	0	0	0	0	0	0	0	0	0	0	0
ENSMUSG00000075163	Olfr1107	0	0	0	0	0	0	0	0	0	0	0	0	0	0	0	0	0	0	0	0	0
ENSMUSG00000041138	Nme8	0	0	0	2	0	3	0	0	0	0	0	0	0	0	0	0	0	0	0	0	0
ENSMUSG00000041130	Zfp598	1851	2447	2077	2509	2004	2863	2297	2300	2812	413	499	579	498	457	477	653	396	671	0	0	0
ENSMUSG00000041133	Smc1a	7398	6237	4113	4529	3617	6470	4809	4354	4174	639	1130	1279	923	1221	940	988	608	925	0	0	222
ENSMUSG00000041132	N4bp2l1	73	59	81	45	45	57	71	67	102	56	71	105	96	48	44	162	104	124	0	0	0
ENSMUSG00000041135	Ripk2	574	587	565	684	516	818	481	632	664	60	71	103	106	94	95	150	87	100	0	0	0
ENSMUSG00000041134	Cyyr1	0	4	0	0	0	0	0	0	0	0	0	0	0	0	0	0	0	0	0	0	0
ENSMUSG00000112027	Gm9045	76	49	36	55	44	87	43	49	45	4	4	7	9	6	3	9	5	9	0	0	0
ENSMUSG00000027409	1700020A23Rik	0	0	0	0	0	0	0	0	0	0	0	0	0	0	0	0	0	0	0	0	0
ENSMUSG00000016921	Srsf6	10519	12084	11156	12182	9690	13476	10423	12336	12729	1496	1673	2413	2247	1713	1545	2006	1535	1507	425	119	455
ENSMUSG00000027408	Cpxm1	29	18	22	71	53	57	34	151	35	0	0	0	0	0	0	0	0	0	0	0	0
NewGene_2583	NewGene_2583	4	0	3	17	43	25	0	0	3	0	0	0	0	0	0	0	0	0	0	0	0
NewGene_2582	NewGene_2582	6	14	15	26	24	43	14	0	20	0	1	2	0	0	2	0	0	0	0	0	0
NewGene_2584	NewGene_2584	0	0	0	2	0	0	0	0	0	0	0	0	0	0	0	0	0	0	0	0	0
ENSMUSG00000031402	Mpp1	3187	2999	3819	5688	4811	6163	2898	3919	3979	0	0	2	0	0	0	0	0	0	0	0	0
NewGene_2589	NewGene_2589	0	0	0	0	2	0	0	0	0	0	0	0	0	0	0	0	0	0	0	0	0
NewGene_2588	NewGene_2588	0	5	0	10	0	4	0	3	0	0	0	0	0	0	0	0	0	0	0	0	0
NewGene_3188	NewGene_3188	0	0	0	0	2	15	0	0	0	0	0	0	0	0	0	0	0	0	0	0	0
NewGene_3182	NewGene_3182	0	0	0	0	9	0	0	0	0	0	0	0	0	0	0	0	0	0	0	0	0
NewGene_3185	NewGene_3185	0	0	0	8	4	0	0	0	0	0	0	0	0	0	0	0	0	0	0	0	0
NewGene_3187	NewGene_3187	11	15	7	16	11	18	2	6	0	0	0	0	0	0	0	0	0	0	0	0	0
NewGene_2639	NewGene_2639	0	0	0	2	0	0	0	0	0	0	0	0	0	0	0	0	0	0	0	0	0
ENSMUSG00000058600	Rpl30	519	608	1128	830	1357	844	1688	690	1859	0	0	0	0	0	0	0	0	0	0	0	0
NewGene_2630	NewGene_2630	0	0	0	4	0	3	0	2	0	0	0	0	0	0	0	0	0	0	0	0	0
ENSMUSG00000090346	Vmn1r5	0	0	0	0	0	0	0	0	0	0	0	0	0	0	0	0	0	0	0	0	0
NewGene_2632	NewGene_2632	0	4	0	5	10	5	0	5	0	0	0	0	0	0	0	0	0	0	0	0	0
NewGene_2634	NewGene_2634	430	290	505	687	821	763	604	490	713	0	0	0	0	0	4	0	0	0	0	2	0
NewGene_2637	NewGene_2637	0	0	0	0	4	5	0	0	0	0	0	0	0	0	0	0	0	0	0	0	0
ENSMUSG00000055401	Fbxo6	1719	1176	2102	1222	1576	1690	2838	1876	2769	0	0	0	0	0	0	0	0	0	0	0	0
ENSMUSG00000055407	Map6	2075	2048	1410	2653	1525	3334	1334	1863	1640	46	63	62	72	39	59	66	12	54	0	0	0
ENSMUSG00000055409	Nell1	0	0	0	0	0	0	0	0	0	2	0	0	0	0	0	0	0	0	0	0	0
ENSMUSG00000050439	Enthd1	4	4	0	14	4	7	2	18	2	0	0	0	3	3	0	0	0	0	0	0	0
ENSMUSG00000051527	Usp29	9	6	0	24	9	13	6	0	0	20	8	19	25	26	35	37	10	20	0	0	0
ENSMUSG00000057054	Inca1	59	54	23	35	37	47	76	69	105	0	0	0	0	0	0	0	0	0	0	0	0
ENSMUSG00000051528	Olfr424	0	0	0	0	0	0	0	0	0	0	0	0	0	0	0	0	0	0	0	0	0
ENSMUSG00000109166	Gm5890	0	0	0	8	0	2	0	0	0	0	0	0	0	0	0	0	0	0	0	0	0
ENSMUSG00000094995	Pate3	0	0	0	0	0	0	0	2	0	0	0	0	0	0	0	0	0	0	0	0	0
ENSMUSG00000040771	Oard1	544	542	728	637	615	564	682	690	1035	150	185	226	273	173	136	269	159	165	0	0	0
ENSMUSG00000040774	Cept1	654	833	1299	807	1033	908	1108	1103	1473	416	413	583	777	717	691	935	509	713	90	107	157
NewGene_7039	NewGene_7039	0	0	0	0	8	0	0	0	0	0	0	0	0	0	0	0	0	0	0	0	0
ENSMUSG00000094992	Fbxw25	2	0	0	0	0	0	0	0	0	0	0	0	0	0	0	0	0	0	0	0	0
NewGene_7034	NewGene_7034	0	3	0	0	0	0	0	0	0	0	0	0	0	0	0	0	0	0	0	0	0
NewGene_7035	NewGene_7035	0	0	4	17	32	41	0	0	0	0	0	0	0	0	0	0	0	0	0	0	0
NewGene_7037	NewGene_7037	0	0	4	17	19	29	4	10	8	0	0	0	0	0	0	0	0	0	0	0	0
NewGene_7031	NewGene_7031	6	8	0	8	4	4	6	3	4	0	0	0	0	0	0	0	0	0	0	0	0
NewGene_7032	NewGene_7032	4	9	12	5	8	6	4	7	7	0	0	0	0	0	0	0	0	0	0	0	0
ENSMUSG00000111709	Gm3776	6	12	8	10	20	26	0	0	5	0	0	0	0	0	0	0	0	0	0	0	0
ENSMUSG00000056174	Col8a2	0	0	6	7	0	0	0	0	0	12	31	35	24	13	39	9	3	24	0	0	0
ENSMUSG00000111700	Gm49385	0	0	0	0	0	0	0	0	0	0	0	0	0	0	0	0	0	0	0	0	0
ENSMUSG00000057801	Olfr135	0	0	0	0	0	0	0	0	0	0	0	0	0	0	0	0	0	0	0	0	0
ENSMUSG00000057805	1700084M14Rik	0	0	0	0	0	0	0	0	0	0	0	0	0	0	0	0	0	0	0	0	0
ENSMUSG00000012126	Ubxn11	16	0	45	18	19	12	23	28	48	2	0	1	8	2	6	3	0	5	0	0	0
ENSMUSG00000012123	Crybg2	0	0	0	16	3	4	0	3	0	0	0	0	0	0	0	0	3	9	0	0	0
ENSMUSG00000025269	Apex2	1303	1177	1410	1246	1041	1665	1289	1479	1327	80	142	194	144	96	60	162	110	153	0	2	0
ENSMUSG00000025268	Maged2	2752	2456	3176	2865	2441	3233	2035	2360	2586	731	995	1315	1156	1002	1075	897	596	731	0	0	6
ENSMUSG00000025266	Gnl3l	3330	3804	4852	4937	4063	4919	3824	5083	4881	240	269	304	473	488	324	521	266	508	0	0	0
ENSMUSG00000025265	Fgd1	1652	1862	1462	1740	1267	2103	1451	2024	1711	1319	1271	1954	1844	1175	1082	2397	1265	1752	39	19	75
ENSMUSG00000025264	Tsr2	2641	2599	3069	3311	2915	3952	3257	3757	4256	310	413	602	526	433	257	668	426	568	0	0	0
ENSMUSG00000025262	Fam120c	585	532	493	599	386	698	525	565	617	96	74	135	156	96	97	146	77	117	3	0	0
ENSMUSG00000025261	Huwe1	12232	13235	10080	13247	10044	17132	9173	12777	10740	3202	3736	5564	4462	4142	3601	5606	3308	4158	746	238	862
ENSMUSG00000025260	Hsd17b10	6231	4503	6690	4401	5280	5971	7924	7241	8540	1041	1448	1802	1332	1020	881	1593	1044	1732	0	0	0
ENSMUSG00000091122	Gm8247	2	0	0	0	4	5	2	0	0	0	0	0	0	0	0	0	0	0	0	0	0
ENSMUSG00000094336	Gm13693	0	0	0	0	0	0	0	0	0	0	0	0	0	0	0	0	0	0	0	0	0
ENSMUSG00000094338	Hist1h2bl	23	24	25	10	15	28	16	14	12	6	0	6	6	2	1	6	0	4	0	0	0
ENSMUSG00000091129	Iqcf6	0	0	0	0	0	2	0	0	0	0	0	0	0	0	0	0	0	0	0	0	0
ENSMUSG00000060131	Atp8b4	2	4	0	4	0	3	0	5	0	0	0	0	0	0	0	0	0	0	0	0	0
NewGene_6631	NewGene_6631	0	0	0	0	5	0	0	0	0	0	0	0	0	0	0	0	0	0	0	0	0
NewGene_6633	NewGene_6633	0	0	0	0	2	0	0	0	0	0	0	0	0	0	0	0	0	0	0	0	0
NewGene_6632	NewGene_6632	439	489	535	673	887	856	524	408	707	0	0	0	0	0	0	0	0	0	3	0	0
ENSMUSG00000047203	Vmn1r54	0	0	0	4	0	0	0	0	0	0	0	0	0	0	0	0	0	0	0	0	0
ENSMUSG00000047205	Dusp18	0	0	2	14	5	30	0	11	11	0	0	0	0	0	0	0	0	0	0	0	0
ENSMUSG00000047207	Olfr1495	0	0	0	0	0	0	0	0	0	0	0	0	0	0	0	0	0	0	0	0	0
ENSMUSG00000002486	Tchp	430	412	413	548	462	753	450	561	583	0	0	0	0	0	0	0	0	0	0	0	0
ENSMUSG00000097972	Scgb2b15	0	0	0	0	0	0	0	0	0	0	0	0	0	0	0	0	0	0	0	0	0
ENSMUSG00000067780	Pi15	5	0	12	0	0	0	0	4	0	0	0	0	0	0	0	0	0	0	0	0	0
ENSMUSG00000067786	Nnat	3	11	5	8	4	7	2	10	14	2468	3498	5198	4365	2796	2618	2537	1633	2476	0	0	0
ENSMUSG00000067787	Blcap	794	979	1291	1387	1281	1459	1432	1442	1567	69	85	135	150	126	69	153	75	143	120	65	162
ENSMUSG00000053279	Aldh1a1	867	1179	1801	742	582	722	717	989	1062	0	0	0	0	0	0	0	0	9	0	2	0
ENSMUSG00000109833	Gm40193	0	0	0	0	0	0	0	0	0	0	0	0	0	0	0	0	0	0	0	0	0
ENSMUSG00000109835	Olfr730	0	0	0	0	0	0	0	0	0	0	0	0	0	0	0	0	0	0	0	0	0
ENSMUSG00000068327	Tlx2	0	0	0	0	0	0	0	0	3	188	267	397	255	196	168	123	87	94	0	0	0
ENSMUSG00000068323	Slc4a5	0	0	0	5	0	3	0	0	0	0	0	0	0	0	0	0	0	0	0	0	0
ENSMUSG00000068329	Htra2	1695	1233	2615	1429	1795	1548	2438	1928	2745	156	145	259	230	190	180	295	180	261	0	0	0
ENSMUSG00000068328	Aup1	7406	6643	5566	5817	3679	7715	7165	7989	7547	1045	1703	2178	1640	1257	1124	2345	1404	2028	0	0	0
ENSMUSG00000063445	Nmral1	1570	1408	1486	1024	1002	1180	1770	1834	1995	0	0	0	0	10	0	8	0	37	0	0	0
ENSMUSG00000063447	Ube2d2b	0	0	0	0	0	0	0	0	0	0	0	0	0	0	0	0	0	0	0	0	0
ENSMUSG00000063446	Plppr1	0	2	0	0	0	0	0	0	0	3	0	0	0	0	8	0	0	0	0	0	0
ENSMUSG00000066438	Plekhd1	0	0	0	2	4	0	0	0	2	90	92	93	0	0	0	92	0	99	0	0	0
NewGene_8571	NewGene_8571	0	0	0	0	0	2	0	0	0	0	0	0	0	0	0	0	0	0	0	0	0
ENSMUSG00000100972	Gm28553	0	0	0	0	0	0	0	0	0	0	0	0	0	0	0	0	0	0	0	0	0
NewGene_8575	NewGene_8575	9	12	2	9	4	16	6	8	7	0	0	0	0	0	0	0	0	0	0	0	0
ENSMUSG00000092470	Gm20518	0	69	36	73	44	64	28	53	61	0	0	0	0	0	0	0	0	0	0	0	0
ENSMUSG00000092473	Vmn1r180	0	0	0	0	0	0	0	0	0	0	0	0	0	0	0	0	0	0	0	0	0
ENSMUSG00000019932	Kera	0	0	3	0	0	0	0	0	0	0	0	0	0	0	0	0	0	0	0	0	0
ENSMUSG00000019933	Mrln	0	0	0	0	0	0	0	0	0	0	0	0	0	0	0	0	0	0	0	0	0
ENSMUSG00000019935	Slc17a8	0	0	0	13	0	14	3	0	0	0	0	0	0	0	0	0	0	0	0	0	0
ENSMUSG00000019936	Epyc	0	0	0	0	0	0	0	0	0	0	0	0	0	0	0	0	0	0	0	0	0
ENSMUSG00000070469	Adamtsl3	0	0	0	4	0	0	0	0	0	0	0	9	0	0	0	0	4	0	0	0	0
ENSMUSG00000064145	Arih2	1721	2154	2030	3148	2255	3239	2046	2567	2756	344	312	515	722	404	317	624	464	582	0	0	0
ENSMUSG00000020346	Mgat1	1593	1578	2578	1618	2100	1875	2700	2382	3141	153	214	283	220	180	228	244	163	301	0	0	0
ENSMUSG00000064147	Rab44	3	0	0	46	14	10	7	0	4	0	0	0	0	0	0	0	0	0	0	0	0
ENSMUSG00000070464	Ccl26	0	0	0	0	0	0	0	0	0	0	0	0	0	0	0	0	0	0	0	0	0
ENSMUSG00000064141	Zfp69	216	323	233	331	186	422	205	272	225	0	0	0	0	0	0	0	0	0	0	0	0
ENSMUSG00000064140	Trim38	0	0	0	2	0	0	0	0	0	0	0	0	0	0	0	0	0	0	0	0	0
ENSMUSG00000103770	Pcdha9	0	0	14	0	0	0	9	0	0	0	0	6	7	2	2	0	0	9	0	0	0
ENSMUSG00000070460	Olfr291	0	0	0	0	0	0	0	0	0	0	0	0	0	0	0	0	0	0	0	0	0
ENSMUSG00000053490	Trim60	0	0	0	0	0	0	0	0	0	0	0	0	0	0	0	0	0	0	0	0	0
ENSMUSG00000107478	Gm45234	3	0	7	0	0	7	3	8	5	472	699	852	860	0	737	761	0	811	0	0	0
ENSMUSG00000054728	Phactr1	92	116	86	40	48	93	59	60	55	0	4	0	0	0	0	0	4	0	0	0	0
ENSMUSG00000054723	Vmac	933	692	898	692	565	963	1188	1241	1432	0	0	0	0	0	0	0	0	0	0	0	0
ENSMUSG00000054720	Lrrc8c	3745	4203	2770	3589	2003	4341	2725	3523	3485	138	157	200	185	159	175	125	68	128	0	0	0
ENSMUSG00000054727	1700013H16Rik	0	0	0	0	0	4	0	0	0	0	0	0	0	0	0	0	0	0	0	0	0
ENSMUSG00000036744	Olfr701	0	0	0	0	0	5	0	0	0	0	0	0	0	0	0	0	0	0	0	0	0
ENSMUSG00000036745	Ttll7	319	320	288	554	368	545	262	320	413	5	0	0	6	0	0	0	0	6	0	0	0
ENSMUSG00000096201	Gm10715	0	0	0	0	0	0	0	0	0	0	0	0	0	0	0	0	0	0	0	0	0
ENSMUSG00000036743	Psma8	0	0	0	0	0	0	0	0	0	0	0	0	0	0	0	0	0	0	0	0	0
ENSMUSG00000033510	Otud7a	0	0	0	0	2	0	0	0	0	66	105	116	159	111	157	85	29	81	0	3	4
ENSMUSG00000036748	Cuedc2	4643	2965	5909	2991	3954	3772	5978	5280	6842	0	0	0	0	0	0	0	0	0	0	0	0
ENSMUSG00000036749	Pramel5	0	0	0	0	0	0	0	0	0	0	0	0	0	0	0	0	0	0	0	0	0
ENSMUSG00000096209	Olfr510	0	0	0	0	0	0	0	0	0	0	0	0	0	0	0	0	0	0	0	0	0
ENSMUSG00000116045	Hgs	2601	2979	1543	3162	1807	3908	2172	2280	2116	827	990	1535	1338	1160	918	1548	938	1383	3	0	0
NewGene_4097	NewGene_4097	25	44	16	25	37	33	29	27	26	0	0	0	0	0	0	0	0	0	0	0	0
ENSMUSG00000062797	Hikeshi	1312	1157	1751	1250	1618	1712	1783	1451	2294	845	1002	892	700	510	844	1226	991	1328	0	0	0
ENSMUSG00000062794	Zfp599	99	115	122	139	69	130	91	90	88	0	0	0	0	0	0	0	0	0	0	0	0
NewGene_4094	NewGene_4094	18	37	9	17	6	22	9	8	7	0	0	0	0	0	0	0	0	0	0	0	0
NewGene_4092	NewGene_4092	10	16	0	19	0	12	0	4	7	0	0	0	0	0	0	0	0	0	0	0	0
ENSMUSG00000116048	Sept2	2611	2336	3246	4067	1788	2534	0	62	3347	0	0	0	0	0	0	0	0	0	0	0	0
ENSMUSG00000062791	Gm382	0	0	0	0	0	0	0	0	0	0	0	0	0	0	0	0	0	0	0	0	0
NewGene_425	NewGene_425	3	0	0	18	20	14	0	17	6	0	0	0	0	0	0	0	0	0	0	0	0
ENSMUSG00000062421	Arf2	963	961	1701	1403	1741	1760	1331	1770	1931	101	96	126	134	145	93	63	49	76	0	0	0
NewGene_427	NewGene_427	0	0	0	0	5	0	0	0	0	0	0	0	0	0	0	0	0	0	0	0	0
NewGene_421	NewGene_421	42	37	54	144	132	199	33	43	57	0	0	2	0	14	9	0	0	0	0	0	0
NewGene_420	NewGene_420	0	2	0	0	0	0	0	0	0	0	0	0	0	0	0	0	0	0	0	0	0
NewGene_423	NewGene_423	0	0	0	7	0	0	0	0	0	0	0	0	0	0	0	0	0	0	0	0	0
NewGene_422	NewGene_422	85	116	82	133	99	128	109	98	141	0	0	0	0	0	0	0	0	0	0	0	0
ENSMUSG00000019066	Rab3d	536	554	672	558	573	621	877	741	1004	0	0	0	0	0	0	0	0	0	6	0	0
ENSMUSG00000035498	Cdcp1	2	0	0	48	4	12	0	0	0	44	40	51	48	33	37	100	37	92	0	0	0
ENSMUSG00000055891	Ubl4b	0	0	0	0	4	0	0	0	0	0	0	0	0	0	0	0	0	0	0	0	0
ENSMUSG00000055895	Oosp2	0	0	0	0	0	0	0	0	0	0	0	0	0	0	0	0	0	0	0	0	0
ENSMUSG00000108011	Gm44596	0	0	0	0	0	0	0	0	0	3	0	0	0	0	0	0	0	0	0	0	0
ENSMUSG00000071738	Cldn34b3	0	0	0	0	0	0	0	0	0	0	0	0	0	0	0	0	0	0	0	0	0
ENSMUSG00000060491	4930522H14Rik	0	0	0	0	0	0	0	0	0	0	0	0	0	0	0	0	0	0	0	0	0
ENSMUSG00000060499	Rpl10l	0	0	0	0	0	0	0	0	0	0	0	0	0	0	0	0	0	0	0	0	0
ENSMUSG00000031918	Mtmr2	1668	2717	2565	3370	2078	3199	1872	2932	2900	558	720	811	1142	843	808	1029	638	1026	0	0	0
ENSMUSG00000031919	Tmed6	0	0	0	7	0	0	0	0	0	0	0	0	0	0	0	0	0	0	0	0	0
ENSMUSG00000031916	Cog8	2539	2283	2359	2495	2183	3057	2780	3091	3141	186	186	294	256	153	179	325	162	233	0	0	0
ENSMUSG00000031917	Nip7	3376	2202	4090	3054	4140	3858	4920	3875	5322	0	0	0	0	0	0	0	0	2	0	0	0
ENSMUSG00000031910	Has3	48	22	27	66	32	53	30	30	42	0	0	2	4	10	2	9	0	3	0	0	0
ENSMUSG00000031913	Vps4a	1836	1945	2092	2450	1910	2789	2271	2874	2735	760	957	1241	1514	1041	845	1536	922	1379	0	0	0
ENSMUSG00000049349	Gm5105	6	0	1	0	0	0	0	0	0	0	0	0	0	0	0	0	0	0	0	0	0
ENSMUSG00000038637	Lrrc56	60	81	82	58	59	80	79	94	123	0	14	12	0	0	0	23	9	10	0	0	0
ENSMUSG00000038633	Degs1	11265	11125	11646	13187	9816	15186	12266	16066	16481	2	0	0	6	0	0	2	3	4	2	0	0
ENSMUSG00000038630	Zkscan16	0	0	0	0	0	0	0	0	0	0	0	0	0	0	0	0	0	0	0	0	0
ENSMUSG00000030359	Pzp	13	0	0	11	12	11	13	0	0	0	0	0	0	0	0	5	0	0	0	0	0
ENSMUSG00000030357	Fkbp4	9069	6682	10467	7510	8962	10115	10822	10414	11314	3222	3953	5980	4223	3118	2724	5553	3245	4558	0	4	0
ENSMUSG00000030351	Tspan11	726	699	902	395	454	512	798	510	775	0	0	0	0	0	0	0	0	0	0	0	0
ENSMUSG00000030350	Prmt8	0	0	0	0	0	0	0	0	0	0	0	0	0	0	0	0	0	0	0	0	0
ENSMUSG00000030353	Tead4	473	498	443	715	404	886	458	628	585	0	0	15	9	13	8	20	0	18	0	0	0
ENSMUSG00000030352	Tspan9	2028	2090	3047	2340	2314	2742	1930	1980	2401	29	18	49	27	31	14	0	18	0	0	0	0
ENSMUSG00000001627	Ifrd1	3719	4418	5078	5139	4165	5489	3474	4546	4728	816	1209	1503	2610	1801	1762	980	720	803	0	0	0
ENSMUSG00000073460	Pnldc1	12	10	22	15	15	44	15	19	0	0	0	0	0	4	18	0	0	0	0	0	0
ENSMUSG00000073468	Sft2d1	936	874	1518	588	973	835	1986	1158	1949	42	34	68	37	29	56	63	36	49	0	0	0
ENSMUSG00000049699	Ucn2	4	6	4	16	14	6	15	11	5	0	0	0	0	0	0	0	0	0	0	0	0
ENSMUSG00000049694	BC048671	0	0	0	0	0	0	0	0	0	0	0	0	0	0	0	0	0	0	0	0	0
ENSMUSG00000049690	Nckap5	276	274	299	137	136	175	241	237	272	9	13	22	72	60	35	18	14	5	0	0	0
ENSMUSG00000049691	Nkx3-2	0	0	0	0	0	0	0	0	0	9	16	27	18	11	7	34	12	21	0	0	0
ENSMUSG00000049692	Tmem239	0	0	0	0	0	0	0	0	0	0	0	0	0	0	0	0	0	0	0	0	0
ENSMUSG00000035329	Fbxo33	496	727	574	985	582	855	538	707	820	351	425	321	522	527	624	510	423	385	64	73	99
ENSMUSG00000035325	Sec31a	7483	9579	6449	9275	5460	11279	6068	7666	7249	139	148	254	244	169	139	220	117	146	0	0	0
ENSMUSG00000070605	Zfp992	344	255	247	252	246	273	389	367	454	0	0	0	0	0	1	0	0	0	0	0	0
ENSMUSG00000026950	Neb	31	0	4	14	9	14	14	0	0	4	7	0	12	15	8	4	0	0	0	0	0
ENSMUSG00000075704	Txnrd2	498	357	662	476	714	512	1093	627	1141	43	51	58	125	60	56	62	52	75	0	0	0
ENSMUSG00000075707	Dio3	0	0	0	0	0	0	0	0	0	0	0	0	0	0	0	0	0	0	0	0	0
ENSMUSG00000075706	Gpx4	13187	8179	22279	8360	17132	11375	32390	17007	31453	1719	2727	2598	1489	1456	1466	1672	1550	2226	4	0	0
ENSMUSG00000075701	Selenos	1537	1231	2501	1470	1698	1821	2421	2180	2901	911	1151	1437	1354	983	920	1491	1084	1204	0	0	0
ENSMUSG00000023707	Ogfod2	193	163	292	254	338	249	536	322	529	0	0	0	0	0	0	0	0	0	0	0	0
ENSMUSG00000075703	Selenoi	1421	1681	2001	2108	1499	1859	1586	1780	1928	193	173	206	258	189	239	313	224	218	11	0	13
ENSMUSG00000075702	Selenom	1693	1428	2028	1132	1544	1409	2656	1702	2671	622	957	1023	849	698	528	1005	714	1069	0	2	0
ENSMUSG00000026958	Dpp7	2536	2238	3484	2256	2424	2495	6233	5029	7256	466	664	819	478	636	511	1116	659	1558	0	0	0
ENSMUSG00000026959	Grin1	0	0	0	3	0	3	0	0	0	94	136	112	96	81	109	57	39	47	4	0	3
ENSMUSG00000056812	St8sia3	0	0	0	0	0	0	0	0	0	0	3	0	0	5	6	0	0	0	0	0	0
ENSMUSG00000043068	Fam89a	0	0	7	15	14	12	0	2	0	0	0	0	0	0	0	0	0	0	0	0	0
ENSMUSG00000056815	Gm6812	0	0	0	0	0	0	0	0	0	0	0	0	0	0	0	0	0	0	0	0	0
ENSMUSG00000043061	Tmem18	726	836	1305	1009	1110	918	1205	1484	2022	0	0	0	0	0	0	0	0	0	0	0	0
ENSMUSG00000043060	Fscb	0	0	0	0	0	0	0	0	0	0	0	0	0	0	0	0	0	0	0	0	0
ENSMUSG00000043065	Spice1	368	336	387	319	241	343	339	335	350	23	13	32	30	33	0	35	20	38	6	0	0
ENSMUSG00000043067	Dpy19l1	1668	1856	1937	2011	1683	1945	1603	1750	2024	0	52	0	0	41	45	0	27	79	0	0	0
ENSMUSG00000043066	Vmn1r66	0	0	0	0	0	0	0	0	0	0	0	0	0	0	0	0	0	0	0	0	0
ENSMUSG00000022257	Laptm4b	3669	4369	5200	3724	3543	4084	5662	6530	7955	0	0	0	0	0	0	0	0	0	0	2	0
ENSMUSG00000022255	Mtdh	6993	8179	6372	8035	5032	8532	5890	7452	6865	444	371	388	640	660	642	770	532	646	181	154	166
ENSMUSG00000029286	Enam	0	0	0	0	0	0	0	0	0	0	0	0	0	0	0	0	0	0	0	0	0
ENSMUSG00000029281	Smr2	0	0	0	0	0	0	0	0	0	0	0	0	0	0	0	0	0	0	0	0	0
ENSMUSG00000029280	Smr3a	0	0	0	7	0	0	0	0	0	0	0	0	0	0	0	0	0	0	0	0	0
ENSMUSG00000029283	Cdc7	729	1040	1090	1444	971	1238	668	917	1090	18	0	16	12	0	0	30	0	14	0	0	0
ENSMUSG00000029282	Amtn	0	0	0	0	0	2	0	0	0	0	0	0	0	0	0	0	0	0	0	0	0
ENSMUSG00000029288	Ambn	0	0	0	0	0	0	0	0	0	0	0	0	0	0	0	0	0	0	0	0	0
ENSMUSG00000031007	Atp6ap2	6123	5938	9390	6400	7991	6948	10764	8173	11939	0	0	0	0	0	0	0	0	0	0	0	0
ENSMUSG00000068860	Gm128	0	0	0	4	2	0	0	2	0	0	0	0	0	0	0	0	0	0	0	0	0
ENSMUSG00000028882	Ppp1r8	2928	2663	3225	2952	2606	3627	2890	3509	3633	0	8	0	0	0	0	0	0	11	0	0	0
ENSMUSG00000028883	Sema3a	745	701	535	358	327	490	210	221	289	6	16	19	7	24	10	12	0	0	2	0	0
ENSMUSG00000028884	Rpa2	2396	2062	3504	2828	3289	3010	3395	3347	3989	0	0	0	0	0	0	0	0	0	0	0	0
ENSMUSG00000028885	Smpdl3b	0	2	11	0	6	0	0	0	0	0	0	0	0	0	0	0	0	0	0	0	0
ENSMUSG00000028886	Eya3	1315	1536	1419	1935	1363	2004	1560	1930	1917	105	93	192	186	158	82	179	129	133	4	0	0
ENSMUSG00000039653	Baat	3	0	0	0	11	10	0	0	0	0	0	0	0	0	0	0	0	0	0	0	0
ENSMUSG00000034636	Zyg11b	2195	1858	2246	2225	1817	2299	2243	2422	2410	18	11	26	50	32	24	52	15	44	0	0	0
ENSMUSG00000034634	Ly6d	12	8	0	40	41	52	8	0	0	0	0	0	0	0	0	0	0	0	0	0	0
ENSMUSG00000048562	Sp8	0	0	0	0	0	0	0	0	0	0	0	0	0	0	0	0	0	0	0	0	0
ENSMUSG00000102416	4933424G06Rik	0	0	0	0	0	0	0	0	0	0	0	0	0	0	0	0	0	0	0	0	0
ENSMUSG00000102418	Sh2d1b1	0	0	0	0	0	10	0	0	0	0	0	0	0	0	0	0	0	0	0	0	0
ENSMUSG00000029420	Rimbp2	0	0	0	0	2	0	0	0	0	85	90	151	103	94	111	145	52	105	0	0	0
ENSMUSG00000029423	Piwil1	0	0	0	0	0	0	0	0	0	0	0	0	0	0	0	0	0	0	0	0	0
ENSMUSG00000029422	Rsrc2	1873	2212	1250	1886	1667	2661	1261	1535	1409	182	368	386	384	505	477	416	229	328	19	11	34
ENSMUSG00000029427	Zcchc8	1997	2228	1585	2761	1432	2829	1659	2394	1884	147	137	236	253	236	136	337	153	236	9	0	0
ENSMUSG00000029426	Scarb2	4636	4874	6040	5608	4212	5807	5574	6758	7691	0	0	0	0	0	0	0	11	19	0	2	0
ENSMUSG00000029428	Stx2	1342	1813	1662	2017	1598	1931	1696	1952	1957	226	250	330	428	240	222	274	205	268	0	0	0
ENSMUSG00000035582	Gdpd4	0	0	0	0	0	0	0	0	0	0	0	0	0	0	0	0	0	0	0	0	0
ENSMUSG00000035580	Kcnh8	0	0	0	0	0	0	0	0	0	0	0	0	0	5	0	0	0	0	0	0	0
ENSMUSG00000035585	Tsen34	4391	4072	6589	2663	4577	3795	7590	4555	7598	1366	1682	2356	1314	907	1238	1622	1262	1365	2	0	0
ENSMUSG00000025701	Alox5	0	0	0	0	0	6	0	0	0	0	0	0	6	0	0	0	0	0	0	0	0
ENSMUSG00000025702	2024-03-08	2301	2706	3720	3516	3157	3663	3017	4005	4337	181	260	288	260	222	199	300	214	293	0	0	0
ENSMUSG00000034987	Hrh2	5	7	0	13	5	6	2	2	6	0	0	0	0	0	0	0	0	0	0	0	0
ENSMUSG00000034981	Parm1	0	0	2	0	11	3	0	0	6	0	0	0	0	0	0	0	7	0	0	0	0
ENSMUSG00000021635	Rad17	364	390	418	566	469	603	391	434	458	0	0	0	18	0	30	0	11	0	0	0	0
ENSMUSG00000021636	Marveld2	0	0	0	0	0	0	0	0	0	23	38	65	33	43	43	84	55	73	0	0	0
ENSMUSG00000032679	Cd59a	0	0	0	10	0	25	0	0	0	0	0	0	0	0	0	0	0	0	0	0	0
ENSMUSG00000021638	Ocln	0	0	0	0	2	8	7	0	0	0	0	0	0	0	17	0	0	0	0	0	0
ENSMUSG00000032671	A930018P22Rik	0	0	0	0	0	0	0	0	0	0	0	0	0	0	0	0	0	0	0	0	0
ENSMUSG00000032673	Prorsd1	19	37	68	39	62	70	85	43	81	21	26	21	24	27	40	30	19	48	0	0	0
ENSMUSG00000032586	Traip	972	979	1025	1471	1036	1672	946	1254	1210	15	0	47	0	31	0	0	32	0	0	0	0
ENSMUSG00000032584	Mst1r	0	0	2	0	0	0	0	0	5	0	0	0	0	0	0	0	0	0	0	0	0
ENSMUSG00000032582	Rbm6	1597	1359	1223	1484	1119	1860	1174	1449	1341	78	161	169	171	242	170	211	122	175	39	12	37
ENSMUSG00000074156	Ces1h	0	0	0	0	0	0	0	0	3	0	0	0	0	0	0	0	0	0	0	0	0
ENSMUSG00000032580	Rbm5	3133	3277	2277	3332	2097	3378	2757	3207	3016	724	747	895	1499	1486	1064	1830	1005	1498	124	24	114
ENSMUSG00000074158	Zfp976	42	45	47	52	29	79	16	20	21	0	0	0	0	0	0	0	0	0	0	0	0
ENSMUSG00000032589	Bsn	310	399	321	238	233	379	231	305	254	16	25	34	8	11	13	13	0	14	0	0	0
ENSMUSG00000042002	Foxn4	9	0	0	0	6	0	2	0	0	0	0	0	0	0	0	0	0	0	0	0	0
ENSMUSG00000046186	Cd109	8245	7293	7241	6083	4194	6381	7573	7613	7715	0	0	0	0	0	0	0	0	0	2	0	0
ENSMUSG00000045052	Prlhr	0	0	0	0	0	0	0	0	0	0	0	0	0	0	0	0	0	0	0	0	0
ENSMUSG00000045053	Kcng3	0	0	0	0	0	0	0	0	0	0	0	0	0	0	0	0	0	0	0	0	0
ENSMUSG00000114582	3110040M04Rik	0	0	0	1	7	2	0	0	0	0	0	0	0	0	0	0	0	0	0	0	0
ENSMUSG00000026753	Ppp6c	1603	1843	1664	1951	1399	2462	1506	2043	2067	1160	1210	1413	2083	1567	1579	2124	1409	1387	382	335	419
ENSMUSG00000061068	Mcpt4	0	0	0	0	0	0	0	0	0	0	0	0	0	0	0	0	0	0	0	0	0
ENSMUSG00000026751	Nr5a1	0	0	0	0	0	4	0	0	0	0	0	0	0	0	0	0	0	0	0	0	0
ENSMUSG00000033985	Tesk2	412	468	507	814	479	863	574	656	640	31	24	33	22	15	31	31	13	30	0	0	0
ENSMUSG00000033987	Dnah17	16	2	29	39	57	29	28	42	39	2	3	5	7	3	0	2	6	0	0	0	0
ENSMUSG00000002083	Bbc3	597	460	582	568	634	590	520	430	575	340	473	771	777	623	617	559	298	480	0	0	0
ENSMUSG00000033981	Gria2	0	0	0	0	0	0	0	0	0	0	16	29	21	19	23	18	14	7	0	0	0
ENSMUSG00000033983	Coil	495	497	822	649	702	664	651	761	1016	0	0	0	0	0	0	3	0	0	0	0	0
ENSMUSG00000030887	Pdzd9	12	9	3	10	4	10	9	3	7	0	0	0	0	0	0	0	0	0	0	0	0
ENSMUSG00000007338	Mrpl49	2830	2695	3259	3337	2727	3552	3717	3928	4526	161	199	189	133	171	126	175	150	288	0	0	0
ENSMUSG00000044098	Rsbn1	736	591	574	996	738	1103	576	592	633	209	217	326	405	459	425	605	319	379	26	17	34
ENSMUSG00000044092	C130050O18Rik	4	1	14	25	15	11	9	6	6	0	0	0	0	0	0	0	0	0	0	0	0
ENSMUSG00000075284	Wipf1	1737	1954	1893	1552	1307	1936	1806	1794	1964	38	54	58	83	42	39	109	49	40	0	0	0
ENSMUSG00000075289	Carns1	101	152	148	94	58	157	86	116	199	29	29	35	24	33	26	24	20	23	0	2	0
NewGene_2039	NewGene_2039	1695	1766	1531	1462	805	1294	1163	1475	1557	0	0	0	0	0	0	0	0	0	0	0	0
NewGene_2033	NewGene_2033	0	0	0	4	13	0	0	0	0	0	0	0	0	0	0	0	0	0	0	0	0
NewGene_2036	NewGene_2036	0	0	0	6	0	19	0	0	0	0	0	0	0	0	0	0	0	0	0	0	0
NewGene_2035	NewGene_2035	7	0	10	3	9	11	4	10	14	0	0	0	0	0	0	0	0	0	0	0	0
NewGene_2034	NewGene_2034	48	85	43	91	41	100	47	48	54	0	0	0	0	0	0	0	0	0	0	0	0
ENSMUSG00000024941	Scyl1	4620	4856	3999	5081	3937	6616	4366	5567	5875	521	512	841	545	473	371	648	364	528	0	3	0
ENSMUSG00000024940	Ltbp3	2591	3520	3239	2892	2175	3472	4256	4280	5099	566	646	1145	629	634	537	1026	446	823	0	0	0
ENSMUSG00000024943	Smc5	1834	1567	1434	1443	1306	1763	1396	1572	1440	58	52	103	55	101	85	73	43	75	0	0	0
ENSMUSG00000024942	Capn1	2849	2671	2430	2689	1993	3465	2273	2755	2744	408	433	730	587	355	394	510	296	465	0	0	0
ENSMUSG00000024944	Arl2	1190	1402	1679	1171	1230	1509	1798	1597	1867	444	482	785	475	257	278	539	394	469	0	0	0
ENSMUSG00000024947	Men1	2482	2556	2046	2675	1867	3220	2246	2603	2571	462	565	818	433	374	387	703	375	708	0	0	0
ENSMUSG00000024140	Epas1	4	3	0	5	18	16	4	2	0	238	136	497	296	145	102	208	51	168	2	0	0
ENSMUSG00000024949	Sf1	10143	12650	9263	10851	7857	14206	9419	9996	10445	2680	3270	4657	4362	3022	2868	4403	2496	3305	632	881	535
ENSMUSG00000024948	Map4k2	1087	1101	1184	1272	951	1239	1264	1343	1516	70	92	177	80	113	96	187	94	154	0	0	0
ENSMUSG00000079614	Seh1l	2243	2483	2767	3742	2552	3314	2066	2322	2412	549	491	670	1314	1089	694	1201	700	905	0	0	0
ENSMUSG00000059534	Uqcr10	1293	1403	2436	1101	2332	1422	5096	1681	4988	0	0	0	0	0	0	0	0	0	0	0	0
ENSMUSG00000051727	Kctd14	0	0	0	6	3	0	3	0	12	0	0	0	0	0	0	0	0	0	0	0	0
ENSMUSG00000051726	Kcnf1	0	0	0	0	0	0	0	0	0	2	7	1	5	2	14	0	0	0	0	0	0
ENSMUSG00000051721	Wdcp	270	355	428	462	288	529	475	500	578	0	0	0	0	0	0	0	0	0	0	0	0
ENSMUSG00000043843	Tmem145	6	2	0	0	0	2	0	0	0	0	6	24	5	7	0	4	4	0	0	0	0
ENSMUSG00000079610	Ankrd39	195	204	333	245	310	284	456	281	490	0	0	0	0	0	0	0	0	0	0	0	0
ENSMUSG00000051728	Fam243	0	0	0	3	0	0	0	0	0	0	0	0	0	0	0	0	0	0	0	0	0
ENSMUSG00000080809	Olfr1273-ps	0	0	0	0	0	0	0	0	0	0	0	0	0	0	0	0	0	0	0	0	0
ENSMUSG00000005615	Pcyt1a	4936	4825	5382	6356	5411	6867	5695	7033	7047	344	331	511	597	536	310	575	320	425	0	0	0
ENSMUSG00000005610	Eif4g2	22481	20183	23466	25629	22790	28270	24224	24971	27125	19780	23037	28416	42710	35319	33663	39925	25048	28741	14212	14872	16124
ENSMUSG00000005611	Mrvi1	213	269	234	153	51	156	94	116	151	0	0	0	0	0	0	0	0	0	0	0	0
ENSMUSG00000040576	Tmem270	0	0	0	0	0	0	0	0	0	0	0	0	0	0	0	0	0	0	0	0	0
ENSMUSG00000040570	Rundc3b	0	0	0	0	0	0	0	0	0	55	47	55	48	59	31	127	64	68	0	0	0
ENSMUSG00000051098	Mblac2	229	319	222	288	152	292	175	242	238	72	54	58	93	82	63	81	78	118	0	0	0
ENSMUSG00000051095	Olfr986	0	0	0	0	0	0	0	0	0	0	0	0	0	0	0	0	0	0	0	0	0
ENSMUSG00000090774	Vmn2r74	0	0	0	0	0	0	0	0	0	0	0	0	0	0	0	0	0	0	0	0	0
ENSMUSG00000046932	Vmn1r193	0	0	0	0	0	0	0	0	0	0	0	0	0	0	0	0	0	0	0	0	0
ENSMUSG00000046934	Csl	0	0	0	0	0	0	0	0	2	34	50	60	53	53	65	71	44	82	0	0	0
ENSMUSG00000026548	Slamf9	12	2	29	7	12	11	0	0	4	0	0	0	0	0	0	0	0	0	0	0	0
ENSMUSG00000026542	Apcs	0	0	0	0	0	0	0	0	0	0	0	0	0	0	0	0	0	0	0	0	0
ENSMUSG00000026547	Tagln2	17977	17029	12197	15680	11256	22625	11313	10956	11750	3509	4336	6605	7548	4474	4794	3557	2238	2382	8	0	0
ENSMUSG00000026546	Cfap45	0	0	0	6	0	8	0	0	0	0	0	0	0	0	0	0	0	0	0	0	0
ENSMUSG00000026544	Dusp23	67	58	88	80	52	108	64	70	83	0	4	0	0	2	0	0	0	4	3	0	0
ENSMUSG00000059395	Nkapl	0	0	0	0	0	0	0	0	0	0	0	0	3	0	0	0	0	0	0	0	0
ENSMUSG00000059397	Olfr54	0	2	0	0	0	0	0	0	0	0	0	0	0	0	0	0	0	0	0	0	0
ENSMUSG00000000326	Comt	2718	2441	2377	2909	1867	3562	2856	3822	3114	49	40	87	3	33	14	36	0	0	0	0	0
NewGene_3849	NewGene_3849	1454	1320	1254	1142	978	1478	1133	1347	1365	0	0	0	0	0	0	0	0	0	0	0	0
NewGene_3847	NewGene_3847	0	0	0	7	0	0	4	0	5	0	0	0	0	0	0	0	0	0	0	0	0
NewGene_3846	NewGene_3846	0	0	0	6	5	0	6	0	0	0	0	0	0	0	0	0	0	0	0	0	0
ENSMUSG00000095809	Olfr1290	0	0	0	0	0	0	0	0	0	0	0	0	0	0	0	0	0	0	0	0	0
ENSMUSG00000003617	Cp	9967	7618	6167	3572	2324	3810	4152	4395	4099	29	63	68	71	83	75	0	0	16	0	0	0
ENSMUSG00000095804	Olfr824	0	0	0	0	0	0	0	0	0	0	0	0	0	0	0	0	0	0	0	0	0
ENSMUSG00000095806	Gm5728	0	0	0	0	0	0	0	0	0	0	0	0	0	0	0	0	0	0	0	0	0
ENSMUSG00000007107	Atp1a4	0	0	0	0	0	0	0	0	0	0	0	0	0	0	0	0	0	0	0	0	0
ENSMUSG00000046402	Rbp1	861	745	984	552	934	833	780	537	855	0	11	0	0	0	7	0	0	0	0	0	0
ENSMUSG00000096140	Ankrd66	5	0	0	7	5	19	0	0	0	0	0	0	0	0	0	0	0	0	0	0	0
ENSMUSG00000002059	Rab34	4486	3451	5247	3127	3743	4196	7590	6395	8564	856	1185	1782	1016	705	851	1270	798	990	0	0	0
ENSMUSG00000002058	Unc119	789	494	830	606	814	808	1092	903	1140	418	662	736	835	575	483	725	391	591	0	0	0
ENSMUSG00000002057	Foxn1	0	0	0	4	4	4	0	0	0	0	3	0	0	0	0	0	0	0	0	0	0
ENSMUSG00000002055	Spag5	1684	1559	1988	2689	1949	2328	1683	1919	1848	26	63	57	30	40	39	47	41	118	0	0	0
ENSMUSG00000002052	Supt6	4988	5508	3734	5591	3604	7272	3645	4984	4158	1733	1892	2773	2742	2331	1647	2977	1675	2566	0	0	0
ENSMUSG00000002550	Uck1	1233	1407	1701	1866	1820	2397	2166	2024	2840	297	467	531	563	309	217	690	343	464	0	0	0
ENSMUSG00000046062	Ppp1r15b	5449	5308	7324	6271	5853	6761	6041	7218	7625	53	49	67	54	25	41	91	70	95	4	0	0
ENSMUSG00000016356	Col20a1	55	73	56	224	138	203	102	123	117	0	0	0	4	8	0	11	7	20	0	0	0
ENSMUSG00000064302	Clasp1	3001	3090	2556	2758	1921	3474	2235	3018	2789	472	474	813	706	728	579	817	485	734	0	0	0
ENSMUSG00000064307	Lrrc51	349	249	281	327	191	369	298	347	387	10	10	24	24	13	16	25	26	48	0	0	0
ENSMUSG00000064308	2410137M14Rik	0	0	0	0	0	0	0	0	0	0	0	0	0	0	0	0	0	0	0	0	0
NewGene_5876	NewGene_5876	24	13	32	41	43	81	11	4	18	0	0	0	0	0	0	0	0	0	0	0	0
ENSMUSG00000098559	Gm15013	0	0	0	3	0	0	2	4	1	0	0	0	2	2	1	0	0	0	0	0	3
NewGene_5875	NewGene_5875	0	0	0	0	5	0	0	0	0	0	0	0	0	0	0	0	0	0	0	0	0
NewGene_5878	NewGene_5878	0	0	0	7	8	0	3	0	8	0	0	0	0	0	0	0	0	0	0	0	0
NewGene_5879	NewGene_5879	0	0	0	8	0	6	0	0	0	0	0	0	0	0	0	0	0	0	0	0	0
ENSMUSG00000078139	AK157302	24	11	49	22	65	28	70	23	73	3	10	12	5	8	3	9	10	15	0	0	0
ENSMUSG00000107677	Olfr316	0	0	0	0	0	0	0	0	0	0	0	0	0	0	0	0	0	0	0	0	0
ENSMUSG00000078131	Krtap1-3	0	0	0	0	0	0	0	0	0	0	0	0	0	0	0	0	0	0	0	0	0
ENSMUSG00000095377	Olfr91	8	3	0	10	8	2	0	5	0	0	0	0	0	0	0	0	0	0	0	0	0
ENSMUSG00000078132	Gm11939	0	0	0	0	0	0	0	0	0	0	0	0	0	0	0	0	0	0	0	0	0
ENSMUSG00000078134	Gm12355	14	42	42	18	33	21	42	34	39	100	93	129	150	96	126	135	75	119	0	0	0
ENSMUSG00000078137	Ankrd63	0	0	0	0	0	0	0	0	0	3	2	3	0	2	0	0	0	2	0	0	0
ENSMUSG00000095371	Gm9611	0	0	0	0	0	0	0	0	2	0	0	0	0	0	0	0	0	0	0	0	0
ENSMUSG00000038831	Ralgps1	372	498	284	476	262	486	281	459	406	50	64	195	102	122	92	201	82	121	0	0	0
ENSMUSG00000014195	Dnajc7	2843	2615	2180	3484	2007	3312	1936	2558	2155	1022	1308	1387	2243	2150	1717	2020	1223	1766	0	0	0
ENSMUSG00000014198	Zfp385c	0	0	0	8	0	11	0	0	0	0	3	4	0	0	0	5	0	0	0	0	0
ENSMUSG00000091821	Srsx	0	0	0	0	0	0	0	0	0	0	0	0	0	0	0	0	0	0	0	0	0
NewGene_7655	NewGene_7655	0	0	0	9	1	0	0	0	0	0	0	0	0	0	0	0	0	0	0	0	0
NewGene_7650	NewGene_7650	5	0	0	3	1	7	2	0	15	0	0	0	0	0	0	0	0	0	0	0	0
NewGene_7653	NewGene_7653	1458	1709	2228	3107	2471	2946	1782	1979	2229	0	0	0	0	0	0	0	0	5	0	0	0
ENSMUSG00000001508	Sgca	6	1	1	34	55	42	0	5	0	0	0	0	0	0	0	0	0	0	0	0	0
ENSMUSG00000001504	Irx2	889	925	1142	1186	860	1159	969	1237	1302	0	0	0	0	0	0	0	3	0	0	0	0
ENSMUSG00000001506	Col1a1	32237	41063	34722	30475	27772	40720	22766	21732	25910	3225	3650	4841	6404	4115	6705	659	434	703	4	0	0
ENSMUSG00000001507	Itga3	1632	1541	1939	2117	1715	2498	2656	2885	2861	172	167	340	329	302	249	299	206	313	0	0	0
ENSMUSG00000019261	Map1s	1248	1531	1327	1504	1121	1921	1085	1154	1330	0	39	0	0	0	0	41	19	36	0	0	0
ENSMUSG00000092060	Bend4	0	0	2	0	0	0	0	0	0	15	34	39	38	19	20	25	26	34	0	0	0
ENSMUSG00000096775	Gm5796	0	10	10	5	11	0	0	0	0	0	0	0	0	0	0	0	0	0	0	0	0
ENSMUSG00000096773	Olfr675	0	0	0	0	0	0	0	0	0	0	0	0	0	0	0	0	0	0	0	0	0
ENSMUSG00000096770	Amy2a4	0	0	0	0	0	0	0	0	0	0	0	0	0	0	0	0	0	0	0	0	0
ENSMUSG00000017550	Atad5	1399	1002	1088	919	867	1012	1034	931	931	0	26	30	2	20	21	34	23	31	0	0	0
ENSMUSG00000022051	Bnip3l	2549	2280	2776	3258	2563	3433	2440	2626	2751	296	346	391	541	449	508	518	324	499	0	0	0
NewGene_1552	NewGene_1552	56	37	104	47	71	37	72	78	67	0	0	0	0	0	0	0	0	0	0	0	0
ENSMUSG00000038517	Tbkbp1	26	0	7	23	27	21	2	4	10	40	54	80	58	52	38	49	25	26	0	0	0
NewGene_1559	NewGene_1559	12	10	4	28	17	39	25	18	24	0	0	0	0	0	0	0	0	0	0	0	0
ENSMUSG00000022053	Ebf2	0	0	0	5	8	0	2	4	0	4	2	0	0	0	0	0	0	0	0	0	0
ENSMUSG00000022052	Ppp2r2a	2823	3522	2295	3833	2275	4455	2324	3049	2543	2076	2303	2808	4145	2846	2727	3325	2296	2368	0	0	101
NewGene_6019	NewGene_6019	0	0	3	0	0	0	2	0	0	0	0	0	0	0	0	0	0	0	0	0	0
NewGene_6014	NewGene_6014	0	3	7	21	4	2	2	3	5	0	0	0	0	0	0	0	0	0	0	0	0
NewGene_6010	NewGene_6010	8	0	18	38	20	39	19	24	15	0	0	0	0	0	0	0	0	0	0	0	0
NewGene_6012	NewGene_6012	209	224	138	299	215	1935	1472	293	219	133	162	228	376	241	316	306	200	361	1	0	0
ENSMUSG00000010021	Kif19a	0	0	0	0	0	4	0	0	0	9	30	50	27	19	24	35	0	26	0	0	0
ENSMUSG00000010025	Aldh3a2	1945	2222	2262	2561	1599	2521	2114	2589	2501	0	0	0	0	0	0	0	0	0	0	0	0
ENSMUSG00000022057	Adamdec1	0	0	0	15	0	0	0	2	0	0	0	0	0	0	0	0	0	0	2	0	0
NewGene_3025	NewGene_3025	185	404	80	157	61	139	10	49	36	0	0	0	0	0	0	0	0	0	0	0	0
NewGene_3024	NewGene_3024	882	199	380	1040	2193	193	457	2631	2582	1041	8377	4604	6158	3598	7683	4818	3542	4213	0	0	0
NewGene_3029	NewGene_3029	8	8	21	5	15	5	2	14	5	0	0	0	0	0	0	0	0	0	0	0	0
NewGene_3028	NewGene_3028	40	47	26	78	56	149	15	7	33	0	0	0	0	0	0	0	0	0	0	0	0
ENSMUSG00000112187	Gm6993	0	0	0	0	0	0	0	0	0	0	0	0	0	0	0	0	0	0	0	0	0
ENSMUSG00000021506	Pitx1	0	0	0	0	0	0	0	0	0	0	0	0	0	0	0	0	0	0	0	0	137
ENSMUSG00000101286	Gm21317	0	0	0	0	0	0	0	0	0	0	0	0	0	0	0	0	0	0	0	0	0
ENSMUSG00000065952	C330021F23Rik	193	204	195	176	215	266	300	171	262	69	281	161	131	137	130	139	86	584	0	0	0
ENSMUSG00000065954	Tacc1	860	999	859	1154	854	1241	915	1118	1036	28	42	57	40	32	64	46	43	47	0	0	0
ENSMUSG00000065956	Defa37	0	0	0	0	0	0	0	0	0	0	0	0	0	0	0	0	0	0	0	0	0
ENSMUSG00000097425	Vmn1r181	0	0	0	0	0	0	0	0	0	0	0	0	0	0	0	0	0	0	0	0	0
ENSMUSG00000097427	Gm6763	0	0	0	0	0	0	0	0	0	0	0	0	0	0	0	0	0	0	0	0	0
ENSMUSG00000010651	Acaa1b	24	9	32	17	34	17	70	36	53	248	375	459	259	203	175	290	294	311	0	0	0
ENSMUSG00000054966	Lmntd1	0	0	0	0	0	7	0	0	0	0	0	0	0	0	0	0	0	0	0	0	0
ENSMUSG00000054967	Zfp647	236	248	310	268	151	234	247	360	322	0	6	0	8	0	9	8	0	9	0	0	0
NewGene_5587	NewGene_5587	5	6	13	9	3	12	0	0	4	0	0	0	0	0	0	0	0	0	0	0	0
ENSMUSG00000041308	Sntb2	2498	2586	2793	2670	1999	2892	2644	3400	3227	36	21	66	33	40	36	75	53	65	15	0	19
ENSMUSG00000041309	Nkx6-2	0	0	0	0	0	0	0	0	0	0	0	0	0	0	0	0	0	0	0	0	0
ENSMUSG00000041303	Gtf3c3	508	471	563	578	522	616	406	574	525	64	87	88	114	165	91	131	59	148	7	0	10
ENSMUSG00000041301	Cftr	3	0	0	8	9	14	0	0	0	0	0	0	0	0	0	0	0	0	0	0	0
ENSMUSG00000000365	Rnf17	3	0	0	0	0	0	0	0	0	101	93	97	78	141	120	166	73	138	0	0	0
NewGene_2779	NewGene_2779	0	0	0	0	0	7	0	0	0	0	0	0	0	0	0	0	0	0	0	0	0
NewGene_2770	NewGene_2770	0	0	0	0	5	0	0	0	0	0	0	0	0	0	0	0	0	0	0	0	0
ENSMUSG00000022015	Tnfsf11	0	0	0	0	0	0	0	0	0	0	0	0	0	0	0	0	0	0	0	0	0
ENSMUSG00000022014	Epsti1	0	0	0	0	0	2	0	0	0	0	0	0	0	0	0	0	0	0	0	0	0
ENSMUSG00000022016	Akap11	762	607	749	546	560	723	293	584	640	0	15	13	8	16	10	0	0	26	0	0	0
ENSMUSG00000022010	Tsc22d1	5023	4938	6713	4888	5031	5687	7868	7453	9304	1559	1708	2515	3581	2451	2094	1607	1016	1263	0	4	0
ENSMUSG00000022013	Dnajc15	556	443	492	559	568	728	684	546	715	244	278	301	357	311	256	462	264	487	2	5	0
ENSMUSG00000022012	Enox1	0	8	0	0	10	5	7	0	2	32	44	40	65	49	49	39	20	34	0	0	0
ENSMUSG00000022019	Tdrd3	404	465	401	406	235	459	409	427	351	12	33	21	40	30	37	20	19	26	0	0	0
ENSMUSG00000022018	Rgcc	0	2	0	2	0	0	0	0	0	0	0	0	0	0	0	0	0	0	0	0	0
ENSMUSG00000055610	Olfr307	0	0	0	0	0	0	0	0	0	0	0	0	0	0	0	0	0	0	0	0	0
ENSMUSG00000055612	Cdca7	2913	3220	3971	3042	2621	3313	3455	4307	4387	0	15	0	0	0	0	0	0	0	0	0	0
NewGene_5095	NewGene_5095	0	3	1	22	12	8	0	0	0	0	0	0	0	0	0	0	0	0	0	0	0
NewGene_5093	NewGene_5093	0	0	0	4	0	0	0	0	13	0	0	0	0	0	0	0	0	0	0	0	0
ENSMUSG00000020527	Myo19	684	910	520	1184	487	980	523	851	781	42	40	79	88	74	64	81	77	66	2	0	0
ENSMUSG00000020526	Znhit3	1307	1162	1081	1326	1007	1686	1393	1351	1554	0	0	0	0	0	0	0	0	0	0	0	0
ENSMUSG00000020525	Ppm1d	1778	1906	1510	2140	1393	2597	1527	2433	2221	538	569	857	923	778	553	1082	693	701	0	7	0
ENSMUSG00000020524	Gria1	0	0	0	0	0	0	0	0	0	16	16	40	11	31	23	0	0	0	0	0	0
ENSMUSG00000020523	Fam114a2	1630	2266	1860	2556	1756	2617	1695	2435	2284	154	198	244	373	325	213	327	214	297	0	2	0
ENSMUSG00000020522	Mfap3	1136	1419	1279	1804	1156	1525	1071	1300	1303	27	44	55	61	50	41	65	37	64	0	0	0
ENSMUSG00000020521	Rnft1	1794	1925	2159	2060	1632	1734	1841	2927	2649	102	115	191	347	331	281	354	208	238	0	0	0
ENSMUSG00000020520	Galnt10	1157	970	1697	1279	1565	1746	1831	1619	2240	78	65	109	99	76	68	89	44	90	0	0	0
ENSMUSG00000094810	Olfr907	0	0	0	0	0	0	0	0	0	0	0	0	0	0	0	0	0	0	0	0	0
ENSMUSG00000094811	Gm21103	0	0	0	3	0	0	0	0	0	0	0	0	0	0	0	0	0	0	0	0	0
ENSMUSG00000094813	Gm20777	0	0	0	0	0	0	0	0	0	0	0	0	0	0	0	0	0	0	0	0	0
ENSMUSG00000094814	Gm21973	0	0	0	0	0	0	0	0	0	0	0	0	0	0	0	0	0	0	0	0	0
ENSMUSG00000091863	Cldn34a	0	0	0	0	0	0	0	0	0	0	0	0	0	0	0	0	0	0	0	0	0
ENSMUSG00000094817	Cphx3	0	0	0	6	2	2	1	0	4	0	0	0	0	0	0	0	0	0	0	0	0
ENSMUSG00000094818	Defa32	0	0	0	0	0	0	0	0	0	0	0	0	0	0	0	0	0	0	0	0	0
ENSMUSG00000094819	Olfr53	0	0	0	0	0	0	0	0	0	0	0	0	0	0	0	0	0	0	0	0	0
ENSMUSG00000059263	Usp47	2349	1786	1965	1908	1904	2324	2388	1940	2217	603	1057	1214	963	1273	1135	1118	686	1015	0	0	0
ENSMUSG00000020566	Atp6v1c2	0	0	0	2	8	0	0	0	0	5	8	11	16	12	0	3	9	21	0	0	0
ENSMUSG00000052062	Pard3b	0	0	0	2	0	0	2	0	2	0	0	0	0	0	0	0	0	0	0	0	0
ENSMUSG00000013643	Lypd8	4	2	0	4	5	0	0	0	5	0	0	0	0	0	0	0	0	0	0	3	0
ENSMUSG00000013646	Sh3bp5l	848	926	1850	833	1211	1008	1702	1498	1967	263	235	380	308	265	191	305	164	250	0	0	0
ENSMUSG00000025584	Pde8a	6	1	0	13	6	3	0	10	3	0	0	0	0	0	0	0	0	0	0	0	0
ENSMUSG00000057615	Ldoc1	0	0	0	0	0	0	0	0	0	0	0	0	0	0	0	0	0	0	0	0	0
ENSMUSG00000057614	Gnai1	3	0	2	0	11	10	0	3	2	0	0	0	0	0	0	0	0	0	0	0	0
ENSMUSG00000028718	Stil	1407	1071	988	1291	975	1451	1005	1231	1006	0	0	0	0	0	0	0	0	0	0	0	0
ENSMUSG00000028719	Cmpk1	3692	4224	3958	4574	3725	5042	3383	3897	4616	316	343	360	553	446	369	422	270	248	182	125	155
NewGene_8643	NewGene_8643	6	0	0	9	11	10	2	0	3	0	0	0	0	0	0	0	0	0	0	0	0
ENSMUSG00000028710	Atpaf1	330	475	517	539	454	539	772	688	750	0	12	12	9	15	18	25	12	16	0	0	0
ENSMUSG00000025582	Nptx1	0	0	0	0	0	3	0	0	0	27	34	41	76	40	38	28	31	38	0	0	25
ENSMUSG00000028712	Cyp4a31	0	0	0	0	0	0	0	0	0	0	0	0	0	0	0	0	0	0	0	0	0
ENSMUSG00000028713	Cyp4b1	0	6	9	7	18	28	7	19	0	0	0	0	0	0	0	0	2	0	0	0	0
ENSMUSG00000028715	Cyp4a14	0	0	0	0	0	0	0	0	0	0	0	0	0	0	0	0	0	0	0	0	0
ENSMUSG00000028716	Pdzk1ip1	39	6	24	8	29	20	35	10	21	0	0	0	0	0	0	0	0	0	0	0	0
ENSMUSG00000028751	Pla2g2e	148	185	126	61	109	136	111	142	117	0	0	0	0	0	0	0	0	0	0	0	0
ENSMUSG00000039176	Polg	1529	1384	2293	2056	2098	2091	2495	2483	3076	507	587	702	614	425	608	737	474	761	3	3	28
ENSMUSG00000039174	1700003H04Rik	0	0	0	0	0	0	0	0	0	0	0	0	0	0	0	0	0	0	0	0	0
ENSMUSG00000052396	Mogat2	16	10	30	12	12	34	10	2	0	0	0	0	0	0	0	0	0	0	0	0	0
ENSMUSG00000052392	Acot4	0	0	0	0	0	0	0	0	0	0	0	0	0	0	0	0	0	0	0	0	0
ENSMUSG00000039178	Tbc1d19	1124	1320	974	1204	928	1385	802	1315	1156	111	103	141	239	206	209	217	184	156	0	0	0
ENSMUSG00000039179	Tekt5	0	0	0	0	0	0	0	0	0	0	0	0	0	0	0	0	0	0	0	0	0
NewGene_4324	NewGene_4324	0	0	0	0	0	0	6	5	0	0	0	0	0	0	0	0	0	0	0	0	0
NewGene_4321	NewGene_4321	0	4	0	0	3	0	1	0	0	0	0	0	0	0	0	0	0	0	0	0	0
NewGene_4320	NewGene_4320	0	0	0	5	11	16	3	11	5	0	0	0	0	0	0	0	0	0	0	0	0
ENSMUSG00000067627	Gm10217	0	0	0	0	0	0	0	0	0	0	0	0	0	0	0	0	0	0	0	0	0
ENSMUSG00000067629	Syngap1	663	986	480	545	281	606	432	390	500	138	186	203	221	180	203	224	120	190	0	0	9
ENSMUSG00000025090	Ccdc172	0	0	0	0	0	0	0	0	0	0	0	0	0	0	0	0	0	0	0	0	0
NewGene_4328	NewGene_4328	0	0	0	5	0	0	0	0	0	0	0	0	0	0	0	0	0	0	0	0	0
ENSMUSG00000025092	Hspa12a	9263	9868	8925	7457	5550	8566	10783	12614	12053	0	13	21	18	19	0	22	22	22	0	0	0
ENSMUSG00000111517	Olfr1238	0	0	0	0	0	0	0	0	0	0	0	0	0	0	0	0	0	0	0	0	0
ENSMUSG00000021737	Psmd6	1419	1188	2155	1454	2155	1747	2483	2275	2682	173	231	221	395	387	354	320	223	451	0	0	0
ENSMUSG00000021731	Mrps30	1798	1639	1727	1753	1432	2173	1703	1905	1959	150	172	196	264	211	167	189	183	171	0	0	0
ENSMUSG00000021730	Hcn1	0	0	0	2	0	5	0	0	0	2	0	0	0	0	0	0	0	0	0	0	0
ENSMUSG00000021733	Slc4a7	1161	864	1151	802	728	895	1177	911	1020	28	31	27	38	54	36	23	29	63	0	0	7
ENSMUSG00000021732	Fgf10	0	0	5	0	12	16	6	0	6	96	61	81	236	211	149	162	67	90	0	0	0
ENSMUSG00000021738	Atxn7	463	500	553	701	457	748	548	580	642	30	37	17	43	47	26	49	33	41	10	10	13
ENSMUSG00000035873	Pawr	434	666	605	575	551	673	601	709	793	0	0	0	0	0	0	0	0	2	0	0	0
ENSMUSG00000035877	Zhx3	691	784	758	774	665	1080	828	991	1113	49	36	77	72	63	28	85	32	94	0	0	0
ENSMUSG00000103442	Pcdha1	0	6	14	0	22	11	7	5	20	47	16	114	84	317	8	2	0	68	0	0	0
ENSMUSG00000035875	AI182371	0	0	0	7	0	9	6	0	6	0	0	0	0	0	0	0	0	0	0	0	0
NewGene_6849	NewGene_6849	0	0	0	3	0	6	0	0	0	0	0	0	0	0	0	0	0	0	0	0	0
ENSMUSG00000116895	Gm3435	123	115	148	267	225	256	169	225	221	0	0	0	0	0	0	0	0	0	0	0	0
NewGene_6844	NewGene_6844	0	0	0	4	0	0	0	0	0	0	0	0	0	0	0	0	0	0	0	0	0
ENSMUSG00000035878	Hykk	93	61	62	97	40	118	29	39	38	0	0	0	0	0	0	0	0	0	0	0	0
ENSMUSG00000086727	4931428L18Rik	0	6	0	19	0	6	0	0	0	0	0	0	0	0	0	0	0	0	0	0	0
ENSMUSG00000052934	Fbxo31	747	970	915	729	612	764	941	956	976	199	269	338	327	242	184	465	274	498	0	0	0
ENSMUSG00000022837	Iqcb1	255	263	249	267	256	411	240	326	279	101	102	178	208	177	147	237	154	171	0	0	0
ENSMUSG00000022836	Mylk	728	882	684	804	432	824	357	549	466	175	226	345	134	114	86	149	69	125	0	0	0
ENSMUSG00000022833	Ccdc14	246	312	207	358	188	276	199	304	272	0	0	0	0	0	0	0	0	0	0	0	0
ENSMUSG00000022832	Ropn1	0	0	0	0	0	0	0	0	0	0	0	0	0	0	0	4	0	0	0	0	0
ENSMUSG00000022831	Hcls1	0	0	0	0	8	0	0	0	0	0	0	0	0	0	6	0	0	0	0	0	0
ENSMUSG00000022838	Eaf2	18	28	17	17	25	27	27	17	34	0	2	0	0	3	0	0	0	5	0	0	0
ENSMUSG00000039824	Myl6b	247	273	209	287	197	452	157	154	158	9	10	13	15	11	17	6	5	8	0	0	0
ENSMUSG00000039826	Trub2	797	733	1115	1188	867	1028	1242	1141	1606	0	0	0	0	0	0	0	0	0	2	0	0
ENSMUSG00000039828	Wdr70	1334	1073	1033	1708	1150	1946	1149	1355	1418	260	288	401	508	378	304	491	218	312	0	0	0
NewGene_326	NewGene_326	4	0	8	40	58	40	0	0	7	0	0	0	0	0	0	0	0	0	0	0	0
NewGene_324	NewGene_324	0	0	0	0	0	0	4	0	0	0	0	0	0	0	0	0	0	0	0	0	0
NewGene_323	NewGene_323	163	129	710	119	532	211	401	179	710	591	895	1246	831	468	786	911	494	908	0	0	0
NewGene_320	NewGene_320	0	1	0	0	0	0	0	0	0	0	0	0	0	0	0	0	0	0	0	0	0
NewGene_321	NewGene_321	0	0	1	0	2	0	0	0	0	0	0	0	0	0	0	0	0	0	0	0	0
ENSMUSG00000051671	Coa6	601	577	840	500	858	732	1381	669	1342	84	111	128	120	64	74	120	100	144	0	0	0
ENSMUSG00000070348	Ccnd1	2951	3220	3749	4831	4151	5350	1246	1629	1842	72	82	135	416	255	242	4	0	7	0	0	0
ENSMUSG00000020069	Hnrnph3	978	1235	620	1163	662	1454	618	919	714	685	813	1259	1100	1265	660	1328	633	1201	1197	943	1224
ENSMUSG00000020062	Slc5a8	2	2	5	14	5	9	2	5	8	0	0	0	0	0	0	0	0	0	2	0	0
ENSMUSG00000020063	Sirt1	534	439	482	532	428	625	442	448	563	132	172	200	312	378	324	320	187	248	0	0	0
ENSMUSG00000020061	Mybpc1	0	0	0	0	0	0	0	0	0	0	0	0	0	0	0	0	0	0	0	0	0
ENSMUSG00000063632	Sox11	0	0	0	0	0	2	0	0	0	0	0	0	0	0	0	0	0	0	0	0	0
ENSMUSG00000020067	Mypn	0	4	4	0	0	0	0	4	0	0	0	0	0	0	0	0	0	0	0	0	0
ENSMUSG00000020064	Herc4	819	814	989	942	881	837	946	846	1061	182	217	228	480	488	491	516	295	363	153	69	133
ENSMUSG00000070345	Hsf5	0	0	0	6	6	16	0	0	2	0	0	0	0	0	0	0	0	0	0	0	0
ENSMUSG00000009075	Cabp7	3	0	0	4	5	0	0	0	0	4	0	0	0	0	8	7	0	0	0	0	0
ENSMUSG00000030968	Pdilt	0	0	0	0	0	0	0	0	0	0	0	0	0	0	0	0	0	0	0	0	0
ENSMUSG00000030963	Umod	0	0	0	0	0	0	0	0	0	0	0	0	0	0	0	0	0	0	0	0	0
ENSMUSG00000030960	Eef1akmt2	214	167	209	195	176	264	291	242	250	93	207	115	168	160	184	216	112	180	0	0	0
ENSMUSG00000030966	Trim21	191	241	193	387	255	373	182	294	281	0	0	0	0	0	0	0	0	0	0	0	0
ENSMUSG00000030967	Zranb1	783	906	998	959	977	944	1212	948	1249	375	425	551	905	852	669	900	594	797	24	17	73
ENSMUSG00000030965	Abraxas2	393	617	485	791	458	628	462	690	613	380	352	410	717	629	546	963	495	720	0	0	0
ENSMUSG00000031969	Acad8	496	442	834	519	699	555	738	674	917	51	87	88	92	78	107	72	63	76	0	0	23
ENSMUSG00000070699	Sars2	296	346	333	343	211	400	306	391	407	91	95	146	104	92	57	112	57	89	0	0	0
ENSMUSG00000048304	Slitrk3	0	0	0	0	0	0	0	0	0	0	0	0	0	0	0	0	0	0	0	0	0
ENSMUSG00000004105	Angptl2	3575	4375	3252	5167	3163	6050	3148	4505	4045	8	7	11	7	10	10	2	0	3	0	0	0
ENSMUSG00000070697	Utp3	2452	2168	1837	2985	1713	3161	1749	2934	2094	7	10	22	23	22	8	23	13	15	0	0	0
ENSMUSG00000070690	5830473C10Rik	8	9	12	17	12	13	6	17	8	0	0	0	0	0	0	0	0	0	0	0	0
ENSMUSG00000070691	Runx3	0	0	0	0	0	0	0	0	0	0	0	0	0	0	0	0	0	0	0	0	0
ENSMUSG00000004100	Ppan	1892	2142	1469	1727	1236	2410	1294	1549	1507	0	0	0	0	0	0	0	0	0	0	0	0
ENSMUSG00000096436	Olfr1437	0	0	0	0	0	0	0	0	0	0	0	0	0	0	0	0	0	0	0	0	0
ENSMUSG00000096433	Zfp994	300	316	254	354	253	389	243	197	213	0	0	0	0	0	0	0	0	0	0	0	0
ENSMUSG00000033703	Fuk	300	277	488	318	332	352	532	484	591	60	105	122	98	91	101	150	79	125	0	0	0
ENSMUSG00000033701	Acbd6	1862	1903	2185	1796	1428	2259	2496	2460	2564	135	0	0	0	221	0	303	0	128	0	0	0
ENSMUSG00000033707	Lrrc24	4	0	6	5	2	5	0	0	0	22	25	46	41	15	24	91	67	87	0	0	0
ENSMUSG00000033706	Smyd5	1403	1421	1534	1672	1487	1977	1438	1434	1529	0	0	0	0	11	0	0	0	13	0	0	0
ENSMUSG00000033705	Stard9	678	591	654	747	454	784	549	603	654	0	0	0	8	0	0	3	0	4	0	0	0
NewGene_582	NewGene_582	0	0	0	2	6	10	0	0	0	0	0	0	0	0	0	0	0	0	0	0	0
NewGene_587	NewGene_587	0	2	0	10	0	18	0	0	0	0	0	0	0	0	0	0	0	0	0	0	0
NewGene_588	NewGene_588	30	23	6	35	16	32	11	16	22	0	0	0	0	0	0	0	0	0	0	0	0
NewGene_589	NewGene_589	49	83	107	40	57	53	100	50	115	0	0	0	0	0	0	0	0	0	0	0	0
ENSMUSG00000037469	Acp7	0	0	0	0	0	0	0	0	6	2	0	0	0	0	0	0	0	0	0	0	0
ENSMUSG00000037466	Tedc1	601	490	1125	629	856	713	1086	946	1315	12	21	15	0	15	18	0	0	41	0	0	0
ENSMUSG00000037465	Klf10	1717	1764	1753	3907	2146	3423	2024	3129	2855	123	129	243	293	199	180	219	100	163	0	0	0
ENSMUSG00000037463	Fbxo27	0	0	0	0	0	0	0	0	0	0	0	0	0	0	0	0	0	0	0	0	0
ENSMUSG00000037461	Ints7	2423	2372	2331	2862	1854	3318	2568	3070	2855	132	132	193	167	103	88	271	115	237	0	0	0
ENSMUSG00000001123	Lgals9	8946	8246	5374	6780	4128	9519	4111	5724	5136	0	0	0	0	0	0	0	0	0	4	2	0
ENSMUSG00000027927	Lelp1	0	8	0	0	0	6	0	0	0	0	0	0	0	0	0	0	0	0	0	0	0
ENSMUSG00000027925	Sprr2j-ps	2	0	0	12	4	12	0	0	0	0	0	0	0	0	0	0	0	0	0	0	0
ENSMUSG00000027923	Lce1b	0	0	0	0	0	0	0	0	0	0	0	0	0	0	0	0	0	0	0	0	0
ENSMUSG00000031709	Tbc1d9	0	0	6	7	0	12	0	0	0	0	28	48	58	39	81	0	15	49	0	0	0
ENSMUSG00000031708	Tecr	17685	17226	11660	10731	6714	15323	12046	14749	14153	4805	7501	9321	5998	4195	3609	10930	5606	9457	0	0	0
ENSMUSG00000031706	Rfx1	605	712	547	844	490	775	542	653	714	185	264	365	343	226	215	317	147	209	0	0	0
ENSMUSG00000031701	Dnaja2	5735	6099	5507	7284	5321	7966	5676	7223	6803	1520	1687	1799	2302	2110	2309	2435	1672	1821	0	0	0
ENSMUSG00000031700	Gpt2	3984	3661	5253	3421	3334	3390	3625	4175	4620	158	140	327	187	115	113	452	178	387	0	0	0
ENSMUSG00000031703	Itfg1	3062	2582	2844	3321	2745	3857	3431	4162	4118	280	340	440	688	503	477	929	489	634	0	0	0
ENSMUSG00000023009	Nckap5l	193	223	162	160	87	176	129	156	170	21	16	30	48	27	21	13	9	26	0	0	0
ENSMUSG00000023008	Fmnl3	1274	1557	1843	1813	1818	2000	1660	1985	2219	674	725	1068	800	656	618	821	425	736	0	0	0
ENSMUSG00000023004	Tuba1b	110131	98372	106854	80262	73056	109516	106118	103919	122307	21411	23785	37797	34410	24069	20714	31543	20191	25335	7428	1876	13438
ENSMUSG00000023007	Prpf40b	427	531	485	584	385	550	458	562	599	350	368	673	602	472	341	665	361	448	0	0	0
ENSMUSG00000071561	BC100530	0	0	0	0	0	0	0	0	0	0	0	0	0	0	0	0	0	0	0	0	0
ENSMUSG00000023000	Dhh	0	0	2	11	4	3	0	0	0	35	45	44	25	27	14	15	18	24	0	0	0
ENSMUSG00000003452	Bicd1	0	0	0	0	0	2	0	0	0	21	76	79	87	131	86	89	44	68	26	17	42
ENSMUSG00000071562	Stfa1	0	0	0	0	0	0	0	0	0	0	0	0	0	0	0	0	0	0	0	0	0
ENSMUSG00000026032	Ndufb3	542	416	1528	516	1603	704	2574	892	2790	0	18	0	0	0	19	0	0	41	3	0	0
ENSMUSG00000026031	Cflar	1212	1098	1391	1570	1315	1505	1562	1253	1404	0	0	0	0	0	0	0	0	0	0	0	0
ENSMUSG00000026037	Orc2	1250	886	1240	1282	1355	1193	1186	1189	1242	0	0	0	39	0	0	0	0	12	0	0	0
ENSMUSG00000026036	Nif3l1	1076	1161	1515	1583	1317	1713	1396	1545	1784	102	102	84	74	46	120	139	116	148	0	0	0
ENSMUSG00000026035	Ppil3	858	799	1222	835	1112	1104	1542	1235	1641	232	295	191	210	185	243	257	213	335	0	0	0
ENSMUSG00000026034	Clk1	2019	1763	1274	1488	1144	1763	1575	1578	1292	219	237	241	475	507	424	402	214	296	0	0	0
ENSMUSG00000026039	Sgo2a	1709	1257	837	1460	1248	2037	1012	1108	909	0	7	11	0	4	0	6	0	12	0	0	0
ENSMUSG00000034285	Nipsnap1	1730	1427	2143	1501	1394	1692	2138	2384	2661	334	480	664	573	411	299	734	449	674	0	0	0
ENSMUSG00000000957	Mmp14	20331	23173	21693	15303	12865	18676	24121	27719	29470	3054	3398	4805	4912	4092	3860	3175	1860	2617	0	0	33
ENSMUSG00000034282	Evpl	0	0	0	110	14	81	0	0	0	0	0	0	2	0	0	0	0	0	0	0	0
ENSMUSG00000073633	Fbxo36	338	397	188	596	332	847	230	278	252	0	0	0	0	0	0	0	0	0	0	0	0
ENSMUSG00000073631	Gm10553	1	0	0	1	4	5	3	1	4	0	0	0	0	0	0	0	0	0	0	0	0
ENSMUSG00000073639	Rab18	2245	1841	3075	2268	2734	2288	3140	2712	3459	524	555	725	1141	1026	735	843	468	682	10	0	0
ENSMUSG00000049553	Polr1a	1618	1842	1553	2318	1705	2695	1506	1815	1750	79	85	115	105	105	68	170	97	150	0	0	0
ENSMUSG00000049551	Fzd9	0	0	0	0	0	0	0	0	5	6	7	6	19	12	11	35	37	38	0	0	0
ENSMUSG00000049550	Clip1	3134	2730	2217	2591	2024	3862	2803	3230	2791	125	128	150	140	173	141	172	113	168	0	0	0
ENSMUSG00000049556	Lingo1	0	0	0	4	4	24	0	0	0	166	140	259	341	180	149	167	66	109	0	0	0
ENSMUSG00000049555	Tmie	0	0	0	0	0	4	0	0	4	0	0	0	0	0	0	0	0	0	0	0	0
ENSMUSG00000069678	Pcgf1	575	641	626	712	407	687	583	617	680	234	207	317	452	365	157	288	299	406	0	0	0
ENSMUSG00000069670	Nkain2	0	0	0	0	0	0	0	0	0	0	0	0	0	0	0	0	0	0	0	0	0
ENSMUSG00000069584	Gm10272	0	0	0	0	0	0	0	0	0	0	0	0	0	0	0	0	0	0	0	0	0
ENSMUSG00000069582	Krtap10-4	0	0	0	0	0	0	0	0	0	0	0	0	0	0	0	0	0	0	0	0	0
ENSMUSG00000069583	Krtap12-1	0	0	0	0	0	0	0	0	0	0	0	0	0	0	0	0	0	0	0	0	0
ENSMUSG00000069581	Tspear	0	2	0	0	0	0	0	0	0	3	1	7	0	1	0	0	0	8	0	0	0
ENSMUSG00000069588	Gm11733	0	0	0	0	0	0	0	0	0	0	0	0	0	0	0	0	0	0	0	0	0
ENSMUSG00000046269	Usp27x	150	192	130	202	150	219	172	158	156	142	211	231	257	207	201	266	121	140	0	0	0
ENSMUSG00000040428	Plekha4	99	122	126	91	102	117	83	69	70	0	0	0	0	0	0	0	0	0	0	0	0
NewGene_8729	NewGene_8729	16	68	32	58	10	40	7	35	38	21	37	48	43	30	33	36	33	48	0	3	49
ENSMUSG00000046262	C87977	0	0	0	0	0	0	0	0	0	0	0	0	0	0	0	0	0	0	0	0	0
ENSMUSG00000022353	Mtss1	0	0	0	14	0	6	2	4	12	299	376	433	447	386	452	480	296	357	0	0	0
ENSMUSG00000022350	Washc5	7781	7939	5848	8659	5221	9598	6279	6593	6210	209	244	241	442	313	355	457	266	410	2	0	0
ENSMUSG00000022351	Sqle	17661	18270	20247	13106	10846	14114	18370	20044	22032	307	351	544	331	236	185	693	417	525	0	0	0
ENSMUSG00000022357	Klhl38	12	6	3	5	4	5	4	2	10	0	0	0	0	0	0	0	0	0	0	0	0
ENSMUSG00000022354	Ndufb9	3274	2446	6050	2327	4883	3290	9265	4889	9238	0	0	7	0	0	0	8	0	9	4	0	0
ENSMUSG00000022358	Fbxo32	337	268	391	270	219	254	386	354	457	33	40	62	35	44	39	93	62	62	0	0	0
ENSMUSG00000022359	Wdyhv1	669	583	875	547	567	749	1016	1110	1239	0	7	0	0	0	0	0	0	12	0	0	0
ENSMUSG00000034868	Myl12b	11376	8479	9660	9332	7928	12646	12351	14098	15417	246	495	467	425	274	231	424	6	634	4	0	0
ENSMUSG00000034863	Ano8	1331	1166	1465	908	696	1030	1311	1525	1635	366	331	590	493	345	398	591	248	475	0	0	0
ENSMUSG00000034867	Ankrd27	1251	1116	1345	1212	950	1310	1097	1408	1485	0	0	0	0	0	32	64	0	53	0	0	0
ENSMUSG00000037960	Card19	1466	1258	1138	1624	1293	2309	2632	2236	2444	949	1413	2044	1715	1305	876	1505	983	1407	0	0	0
ENSMUSG00000045795	Whamm	620	792	403	918	432	1229	394	661	666	0	0	0	0	0	0	0	0	37	0	0	0
ENSMUSG00000045794	Lkaaear1	0	0	0	0	0	0	0	0	0	0	0	0	0	0	0	0	0	0	0	0	0
ENSMUSG00000045797	4930402K13Rik	0	0	0	0	0	0	0	0	0	0	0	0	0	0	0	0	0	0	0	0	0
ENSMUSG00000045790	Ccdc149	0	0	0	0	3	1	0	0	0	12	15	23	24	14	31	20	9	27	0	0	0
ENSMUSG00000045792	Olfr578	0	0	0	0	0	0	0	0	0	0	0	0	0	0	0	0	0	0	0	0	0
ENSMUSG00000079685	Ulbp1	7867	5829	7851	6322	5984	6510	6560	5361	6307	0	0	0	2	0	0	5	0	0	0	0	0
ENSMUSG00000102206	Pcdha11	0	0	0	0	0	0	0	0	3	0	4	8	1	4	1	7	1	4	0	0	0
ENSMUSG00000043569	Cldn34c4	0	0	0	0	0	0	0	0	0	0	0	0	0	0	0	0	0	0	0	0	0
ENSMUSG00000089953	Rnf224	0	0	0	3	3	0	0	0	0	0	0	0	0	0	0	0	0	0	0	0	0
ENSMUSG00000089951	Gm14435	9	20	3	12	53	4	36	18	4	0	0	0	0	0	0	0	0	0	0	0	0
ENSMUSG00000006241	Ccdc159	110	82	81	46	82	79	80	74	104	25	25	39	38	22	14	6	19	15	0	0	0
NewGene_8186	NewGene_8186	8	0	4	0	6	14	6	3	3	0	0	0	0	0	0	0	0	0	0	0	0
ENSMUSG00000042211	Fbxo38	1229	1033	882	1312	890	1368	871	1160	1146	87	94	111	169	149	136	231	103	148	8	10	16
ENSMUSG00000042210	Abhd14a	346	180	506	215	289	228	643	452	698	4	15	16	14	0	4	16	9	28	0	0	0
ENSMUSG00000042213	Zfand4	318	352	535	443	335	315	469	398	519	21	15	27	36	23	21	61	26	39	0	0	0
ENSMUSG00000042212	Sprr2d	0	0	0	0	0	0	0	0	0	0	0	0	0	0	0	0	0	0	0	0	0
ENSMUSG00000042215	Bag2	1326	1476	1535	1348	1228	1616	1439	1414	1762	73	108	127	70	96	64	111	78	93	0	0	0
ENSMUSG00000042216	Sgsm1	309	290	406	309	332	382	247	393	307	119	185	219	167	172	132	189	115	178	0	0	0
ENSMUSG00000042219	Olfr631	0	0	0	0	0	4	0	0	0	0	0	0	0	0	0	0	0	0	0	0	0
ENSMUSG00000045248	Med26	467	435	524	581	558	863	572	561	655	54	69	73	69	70	70	87	65	108	0	0	0
ENSMUSG00000032425	Zfp949	301	387	330	320	211	294	250	269	322	0	4	0	0	6	3	0	7	6	0	0	0
ENSMUSG00000032420	Nt5e	0	0	0	0	0	0	0	0	0	0	0	3	0	0	0	0	0	0	0	0	0
ENSMUSG00000032423	Syncrip	7736	5932	5068	6709	4581	8058	4968	5746	5467	2942	3824	4251	6668	5705	5630	5733	3623	4009	2062	2045	2356
ENSMUSG00000032422	Snx14	931	1187	913	1090	792	968	1033	1303	1206	20	29	29	39	66	43	133	41	105	0	0	0
ENSMUSG00000031147	Magix	0	0	0	9	3	3	0	3	0	0	0	0	0	0	0	0	0	0	0	0	0
ENSMUSG00000090272	Mndal	72	65	39	76	51	63	11	33	22	0	0	0	0	0	0	0	0	4	0	0	0
ENSMUSG00000079577	Gm14692	0	0	0	0	0	0	0	0	0	0	0	0	0	0	0	0	0	0	0	0	0
ENSMUSG00000029093	Sorcs2	0	27	6	24	9	6	0	0	0	11	0	19	0	30	17	10	0	0	0	0	0
ENSMUSG00000031143	Ccdc22	1139	1315	1575	1105	1049	1221	1376	1431	1670	581	780	857	605	506	412	750	515	722	0	0	0
ENSMUSG00000079578	Gm1140	0	0	0	0	0	0	0	0	0	0	0	0	0	0	0	0	0	0	0	0	0
ENSMUSG00000079579	Gm6760	0	0	0	0	0	0	0	0	0	0	0	0	0	0	0	0	0	0	0	0	0
NewGene_533	NewGene_533	41	24	10	24	11	36	34	64	50	0	0	0	0	0	0	0	0	0	0	0	0
ENSMUSG00000044117	2900011O08Rik	0	0	0	5	0	0	0	0	0	0	0	0	0	0	0	0	0	0	0	0	0
NewGene_3555	NewGene_3555	0	0	0	0	5	8	0	0	0	0	0	0	0	0	0	0	0	0	0	0	0
NewGene_7247	NewGene_7247	9	0	0	7	6	8	4	0	2	0	0	0	0	0	0	0	0	0	0	0	0
NewGene_7245	NewGene_7245	581	643	952	607	603	665	688	939	780	573	779	904	328	378	389	860	570	839	5	0	27
ENSMUSG00000058099	Nfam1	0	3	2	113	31	68	3	4	7	0	0	0	0	0	0	0	0	0	0	0	0
ENSMUSG00000041548	Hspb8	7461	5860	7949	8229	8113	10320	11202	11578	13487	15	106	28	21	26	120	47	20	222	0	2	0
ENSMUSG00000041544	Disp3	0	0	0	0	6	4	3	2	0	0	0	0	0	0	0	0	0	0	0	0	0
ENSMUSG00000019173	Rab5c	10280	10400	9473	11021	8555	14485	11423	12229	12322	3015	3846	6089	5833	3812	3177	4743	2760	3148	0	0	0
ENSMUSG00000041540	Sox5	10	0	0	0	2	8	0	5	2	0	0	0	0	0	0	0	0	0	0	0	0
ENSMUSG00000050645	Defb19	0	0	0	0	0	0	0	0	0	0	0	0	0	0	0	0	0	0	0	0	0
ENSMUSG00000024598	Fbn2	0	0	0	0	0	8	0	0	0	0	0	0	0	0	0	0	0	0	0	0	0
ENSMUSG00000050641	BC048562	0	0	0	0	0	0	0	0	0	0	0	0	0	0	0	0	0	0	0	0	0
ENSMUSG00000050640	Tmem150c	0	0	0	2	0	0	0	0	0	0	0	0	0	0	0	0	0	0	0	0	0
ENSMUSG00000024592	C330018D20Rik	159	31	174	127	216	148	208	206	264	0	0	0	0	0	0	0	0	0	0	2	0
ENSMUSG00000024593	Megf10	64	30	61	115	76	188	78	85	58	0	0	0	5	0	0	0	0	0	0	0	0
ENSMUSG00000024590	Lmnb1	4146	4409	4978	5370	4222	6074	3476	4417	4360	468	492	721	639	490	459	749	490	673	0	0	0
ENSMUSG00000000168	Dlat	3599	3669	4344	3445	3158	4134	5200	5142	5958	463	548	697	547	461	409	1004	725	833	0	0	0
ENSMUSG00000024594	Prrc1	1544	1482	1792	1382	1339	1574	1739	1756	2053	0	0	0	0	0	0	0	0	0	0	0	0
ENSMUSG00000075091	Olfr1233	0	0	0	0	0	0	0	0	0	0	0	0	0	0	0	0	0	0	0	0	0
ENSMUSG00000075090	Olfr1234	0	0	0	0	0	0	0	0	0	0	0	0	0	0	0	0	0	0	0	0	0
ENSMUSG00000075093	Olfr1231	0	0	0	0	0	0	0	0	0	0	0	0	0	0	0	0	0	0	0	0	0
ENSMUSG00000075092	Olfr1232	0	0	0	0	0	0	0	0	0	0	0	0	0	0	0	0	0	0	0	0	0
ENSMUSG00000075095	Olfr1229	0	0	0	0	0	0	0	0	0	0	0	0	0	0	0	0	0	0	0	0	0
ENSMUSG00000075094	Olfr1230	0	0	0	0	0	0	0	0	0	0	0	0	0	0	0	0	0	0	0	0	0
ENSMUSG00000075097	Olfr1226	0	0	0	0	0	0	0	0	0	0	0	0	0	0	0	0	0	0	0	0	0
ENSMUSG00000075099	Olfr1224-ps1	0	0	0	0	0	0	0	0	0	0	0	0	0	0	0	0	0	0	0	0	0
ENSMUSG00000026456	Cyb5r1	2819	3417	5278	2688	3249	2926	4748	3843	5750	623	717	957	975	620	705	1254	798	1234	0	0	0
ENSMUSG00000036526	Card11	0	0	0	0	0	6	0	0	0	0	0	0	0	0	0	0	0	0	0	0	0
ENSMUSG00000039137	Whrn	423	631	394	449	225	688	336	469	357	40	83	142	101	99	88	97	52	116	0	0	0
ENSMUSG00000041895	Wipi1	1313	1148	1264	1418	1066	1611	1248	1516	1441	111	186	234	303	235	204	209	67	170	0	0	0
ENSMUSG00000041890	Git2	3887	4537	2984	4562	2250	5408	2685	3823	3353	90	108	141	140	100	122	146	99	166	3	0	0
ENSMUSG00000041891	Lman1	3845	4182	4166	4292	3169	4715	3871	4371	4440	367	448	495	940	606	588	929	684	1060	0	0	0
ENSMUSG00000036521	Scgb2b2	0	0	0	0	0	0	0	0	0	0	0	0	0	0	0	0	0	0	0	0	0
ENSMUSG00000083886	Olfr409-ps1	0	0	0	0	0	0	0	0	0	0	0	0	0	0	0	0	0	0	0	0	0
ENSMUSG00000047492	Inhbe	0	0	0	3	3	0	0	0	0	0	0	0	0	0	0	0	8	0	0	0	0
ENSMUSG00000047495	Dlgap2	22	16	21	19	7	13	0	13	4	0	0	0	0	0	0	0	0	2	0	0	0
ENSMUSG00000047496	Rnf152	0	0	0	2	0	4	0	0	0	0	0	0	0	0	0	0	0	0	0	0	0
ENSMUSG00000047497	Adamts12	316	230	312	177	166	258	256	303	302	0	0	0	0	0	0	0	0	0	0	0	0
NewGene_2205	NewGene_2205	5	20	8	2	26	7	6	6	4	0	0	0	0	0	0	0	0	0	0	0	0
NewGene_2206	NewGene_2206	0	0	0	0	2	0	0	0	0	0	0	0	0	0	0	0	0	0	0	0	0
NewGene_2201	NewGene_2201	7	0	12	4	18	6	4	0	2	0	0	0	0	0	0	0	0	0	0	0	0
NewGene_2202	NewGene_2202	2	0	7	24	13	6	3	4	0	0	0	0	0	0	0	0	0	0	0	0	0
NewGene_6513	NewGene_6513	13	4	15	10	11	0	0	0	4	0	0	0	0	0	0	0	0	0	0	0	0
NewGene_2209	NewGene_2209	13	25	11	43	37	40	3	0	18	0	0	0	0	0	0	0	0	0	0	0	0
ENSMUSG00000056728	Ctsll3	0	0	0	0	0	0	0	0	0	0	0	0	0	0	0	0	0	0	0	0	0
ENSMUSG00000051118	Olfr77	21	29	16	35	16	20	34	21	22	5	5	9	0	3	10	11	7	11	0	0	0
ENSMUSG00000051113	Fam71e1	6	4	3	0	6	14	8	19	27	0	0	0	0	0	3	2	0	0	0	0	0
ENSMUSG00000051111	Sv2c	2	2	0	0	0	5	0	0	0	0	0	0	0	5	3	3	0	0	0	0	0
ENSMUSG00000056724	Nbeal2	86	84	58	80	64	92	68	103	92	25	30	55	27	41	41	44	25	62	0	0	0
ENSMUSG00000014837	4931428F04Rik	326	367	428	409	303	482	327	274	293	14	15	40	40	26	16	6	3	19	0	0	0
NewGene_1953	NewGene_1953	12	4	9	15	3	18	11	12	15	0	0	0	0	0	0	0	0	0	0	0	0
NewGene_1952	NewGene_1952	68	67	26	30	25	17	14	27	21	0	0	0	0	0	0	0	0	0	0	0	0
NewGene_1955	NewGene_1955	2	5	1	4	4	8	5	2	4	0	0	0	0	0	0	0	0	0	0	0	0
NewGene_1954	NewGene_1954	0	0	0	6	0	0	0	0	0	0	0	0	0	0	0	0	0	0	0	0	0
NewGene_1957	NewGene_1957	0	0	0	2	0	0	0	0	0	0	0	0	0	0	0	0	0	0	0	0	0
NewGene_1958	NewGene_1958	10	0	0	7	13	9	0	0	0	0	0	0	0	0	0	0	0	0	0	0	0
ENSMUSG00000000838	Fmr1	4555	3802	4080	3653	3617	4692	4240	4144	4272	864	1351	1402	1041	1282	1221	1423	975	1013	1095	381	1009
ENSMUSG00000066113	Adamtsl1	0	0	11	2	3	0	0	0	0	0	11	3	12	6	20	0	0	0	0	0	0
ENSMUSG00000000295	Hddc2	613	479	653	525	757	702	1050	772	1155	0	0	0	0	0	33	0	0	62	0	0	0
ENSMUSG00000057455	Rit2	0	0	0	0	0	0	0	0	0	0	0	0	0	0	0	0	0	0	0	0	0
ENSMUSG00000057454	Lypd3	0	0	0	0	0	0	0	0	0	0	0	0	0	0	0	0	0	0	0	0	0
ENSMUSG00000057457	Phex	52	4	30	74	72	61	17	7	8	2	0	0	0	0	0	0	0	0	0	0	0
ENSMUSG00000055320	Tead1	5047	6193	4538	5942	3754	7600	3706	4954	4896	441	559	752	730	616	783	392	265	270	83	98	90
ENSMUSG00000000290	Itgb2	187	98	191	181	119	194	88	124	173	0	0	0	0	0	0	6	3	0	0	0	0
ENSMUSG00000082754	Olfr1021-ps1	0	0	0	0	0	0	0	0	0	0	0	0	0	0	0	0	0	0	0	0	0
ENSMUSG00000098794	Gm28038	0	0	0	0	0	0	0	0	1	0	0	0	0	0	0	0	0	0	0	0	0
ENSMUSG00000057182	Scn3a	69	113	75	41	49	76	41	50	48	0	0	0	0	4	0	0	0	0	2	0	0
ENSMUSG00000057181	5730455P16Rik	686	639	719	928	664	864	655	728	875	15	22	47	48	27	22	33	24	64	0	0	0
ENSMUSG00000061469	Gm12569	6	13	14	16	13	30	2	37	23	0	0	0	0	0	0	0	0	0	0	0	0
ENSMUSG00000094745	Olfr954	0	0	0	0	0	0	0	0	0	0	0	0	0	0	0	0	0	0	0	0	0
ENSMUSG00000094746	Gm20916	0	0	0	0	0	0	0	0	0	0	0	0	0	0	0	0	0	0	0	0	0
ENSMUSG00000094747	Olfr1307	0	0	0	0	0	0	0	0	0	0	0	0	0	0	0	0	0	0	0	0	0
ENSMUSG00000061461	Smim20	189	188	386	100	251	113	665	338	573	26	0	28	0	0	0	0	0	0	0	0	0
ENSMUSG00000061462	Obscn	4	10	3	35	22	40	3	9	12	2	0	0	0	0	0	0	0	0	0	0	0
ENSMUSG00000094748	Gm8677	0	0	0	0	0	0	0	0	0	0	0	0	0	0	0	0	0	0	0	0	0
ENSMUSG00000093918	Gm21677	0	0	0	0	0	0	0	0	0	0	0	0	0	0	0	0	0	0	0	0	0
NewGene_1348	NewGene_1348	4	0	0	0	0	0	0	0	0	0	0	0	0	0	0	0	0	0	0	0	0
ENSMUSG00000093916	Gm379	0	0	0	0	0	0	0	0	0	0	0	0	0	0	0	0	0	0	0	0	0
ENSMUSG00000093917	Gm8660	0	0	0	0	0	0	0	0	0	0	0	0	0	0	0	0	0	0	0	0	0
ENSMUSG00000093910	Zfp853	0	0	8	12	0	5	0	3	1	0	0	0	0	0	6	0	0	0	0	0	0
NewGene_4206	NewGene_4206	0	0	0	0	0	0	4	1	1	0	0	0	0	0	0	0	0	0	0	0	0
NewGene_4204	NewGene_4204	87	98	75	33	63	77	81	89	115	0	0	0	0	0	0	0	0	0	0	0	0
ENSMUSG00000059498	Fcgr3	0	0	6	0	0	3	7	0	0	0	0	4	2	0	0	0	0	0	0	0	0
ENSMUSG00000016528	Mapkapk2	4407	3497	4865	4480	5242	5755	6198	5806	7235	1598	1772	2698	2452	1727	1657	2369	1254	1937	0	0	0
ENSMUSG00000016529	Il10	0	0	0	0	0	0	0	0	0	0	0	0	0	0	0	0	0	0	0	0	0
ENSMUSG00000016526	Dyrk3	351	339	355	557	444	730	273	376	402	18	22	30	31	25	24	42	20	37	0	0	0
ENSMUSG00000016524	Il19	0	0	4	0	8	18	0	0	0	0	0	0	0	0	0	0	0	0	0	0	0
ENSMUSG00000016520	Lnx2	766	951	687	1096	689	1349	602	915	762	42	43	81	58	42	48	74	46	80	0	0	0
NewGene_4209	NewGene_4209	6	7	2	8	0	15	1	10	4	0	0	0	0	0	0	0	0	0	0	0	0
ENSMUSG00000081225	Cyp2j12	0	0	0	0	6	6	0	0	0	0	0	0	0	0	0	0	0	0	0	0	0
ENSMUSG00000053600	Zfp472	172	82	185	124	111	93	314	108	217	12	11	24	20	5	17	24	15	17	0	0	0
ENSMUSG00000053603	4930442H23Rik	0	0	0	2	2	0	2	0	0	0	0	0	0	0	0	0	0	0	0	0	0
ENSMUSG00000053604	Rpia	746	699	1337	739	1197	765	1213	946	1512	55	80	139	122	102	66	128	54	157	0	0	0
ENSMUSG00000091215	Pate1	0	0	0	0	0	0	0	0	0	0	0	0	0	0	0	0	0	0	0	0	0
ENSMUSG00000091212	Krtap11-1	0	0	0	0	0	0	0	0	0	0	0	0	0	0	0	0	0	0	0	0	0
ENSMUSG00000059495	Arhgef12	3543	3656	3287	4157	2984	4839	3849	4840	4594	257	297	343	372	352	363	504	262	477	2	0	0
NewGene_6800	NewGene_6800	0	0	6	6	0	3	0	2	5	0	0	0	0	0	0	0	0	0	0	0	0
NewGene_6807	NewGene_6807	173	141	103	182	113	235	128	108	104	0	0	0	0	0	0	0	0	0	0	0	0
ENSMUSG00000036139	Hoxc9	0	0	0	0	0	0	0	0	0	494	605	1155	787	466	402	650	372	423	105	110	131
ENSMUSG00000036138	Acaa1a	312	229	682	240	418	274	1095	563	1126	498	662	777	448	307	359	698	443	598	0	0	0
ENSMUSG00000099041	Gm28035	5	4	34	33	47	157	0	21	0	0	221	317	362	0	0	312	161	314	0	0	0
NewGene_8921	NewGene_8921	0	0	0	21	7	10	0	0	2	0	0	0	0	0	0	0	0	0	0	0	0
NewGene_8920	NewGene_8920	0	0	0	0	0	3	4	0	11	0	0	0	0	0	0	0	0	0	0	0	0
NewGene_2982	NewGene_2982	0	4	11	10	11	15	4	0	5	0	0	0	0	0	0	0	0	0	0	0	0
ENSMUSG00000036131	Frmd7	0	0	0	0	0	0	0	0	0	0	0	0	0	0	0	0	0	0	0	0	0
NewGene_3277	NewGene_3277	108	81	103	97	135	135	137	62	145	0	0	0	0	0	0	0	0	0	0	0	0
ENSMUSG00000107002	0610012G03Rik	1255	790	1703	1049	1414	1206	2619	1686	2615	0	0	0	0	0	0	0	0	0	2	0	0
ENSMUSG00000100055	Gm20890	0	0	0	0	0	0	0	0	0	0	0	0	0	0	0	0	0	0	0	0	0
ENSMUSG00000078307	AI593442	0	0	0	0	0	0	0	0	0	0	0	0	0	0	0	0	0	0	0	0	0
ENSMUSG00000078302	Foxd1	0	0	0	0	0	0	0	0	0	0	0	0	4	0	0	0	0	0	0	0	0
ENSMUSG00000100058	Scgb2b18	0	0	0	0	0	0	0	0	0	0	0	0	0	0	0	0	0	0	0	0	0
ENSMUSG00000051934	Spats2	2411	2506	2240	2862	1964	2858	1920	3082	2605	57	75	84	96	109	72	86	58	91	0	0	0
ENSMUSG00000051936	Prss58	0	0	0	0	0	0	0	0	0	0	0	0	0	0	0	0	0	0	0	0	0
NewGene_4970	NewGene_4970	0	0	0	2	0	3	0	0	0	0	0	0	0	0	0	0	0	0	0	0	0
NewGene_4971	NewGene_4971	16	29	33	35	32	30	38	30	68	0	0	0	0	0	0	0	0	0	0	0	0
NewGene_4972	NewGene_4972	0	0	2	0	6	0	0	2	6	0	0	0	0	0	0	0	0	0	0	0	0
NewGene_4974	NewGene_4974	0	0	0	0	0	0	4	0	0	0	0	0	0	0	0	0	0	0	0	0	0
NewGene_4976	NewGene_4976	0	0	0	0	0	4	0	0	0	0	0	0	0	0	0	0	0	0	0	0	0
ENSMUSG00000096630	Vmn2r26	0	0	0	0	0	0	0	0	0	0	0	0	0	0	0	0	0	0	0	0	0
ENSMUSG00000037669	Ldah	1119	1829	1497	1878	1164	1968	1071	1519	1543	0	0	0	0	0	0	0	0	0	0	0	0
ENSMUSG00000097328	Tnfsf12	1331	1692	837	918	594	1508	973	826	1025	163	226	283	236	137	143	163	87	105	0	0	0
ENSMUSG00000037664	Cdkn1c	0	0	0	0	0	0	0	0	0	262	292	356	148	95	81	53	58	45	0	0	0
ENSMUSG00000037660	Gdf7	0	0	5	4	6	13	0	2	0	0	0	0	0	0	0	0	0	0	0	0	0
ENSMUSG00000037661	Gpr160	0	7	8	15	19	23	5	6	15	0	0	0	0	0	0	0	0	0	0	0	0
ENSMUSG00000015476	Prrt1	0	7	0	0	0	0	0	0	0	58	60	69	67	42	43	46	29	41	0	0	0
ENSMUSG00000111338	Olfr29-ps1	0	0	0	0	0	0	0	0	0	0	0	0	0	0	0	0	0	0	0	0	0
NewGene_878	NewGene_878	5	3	4	0	0	7	0	6	3	0	0	0	0	0	0	0	0	0	0	0	0
NewGene_879	NewGene_879	233	168	308	172	303	270	362	320	384	0	0	0	0	0	0	0	0	0	0	0	0
NewGene_872	NewGene_872	0	0	0	10	0	0	0	0	0	0	0	0	0	0	0	0	0	0	0	0	0
NewGene_871	NewGene_871	0	0	0	0	2	8	0	0	0	0	0	0	0	0	0	0	0	0	0	0	0
NewGene_876	NewGene_876	0	0	6	5	3	7	0	10	7	0	0	0	0	0	0	0	0	0	0	0	0
NewGene_875	NewGene_875	0	0	0	2	0	0	0	0	0	0	0	0	0	0	0	0	0	0	0	0	0
ENSMUSG00000039716	Dock3	7	26	6	23	21	26	9	6	12	6	9	3	0	5	6	3	3	0	0	0	0
ENSMUSG00000039717	Ralyl	0	0	0	5	2	0	0	0	0	0	0	0	3	0	0	0	0	0	0	0	0
ENSMUSG00000039714	Cplx3	0	4	2	0	2	4	0	0	0	0	0	0	0	0	0	0	0	0	0	0	0
ENSMUSG00000039715	Wdr34	414	277	637	219	389	334	749	485	750	32	88	73	50	35	38	81	39	88	0	0	0
ENSMUSG00000039713	Plekhg5	654	893	649	776	568	903	694	755	885	0	10	9	0	0	0	0	0	11	0	0	0
ENSMUSG00000039710	Slc7a12	0	0	0	0	0	0	0	0	0	0	0	0	0	0	0	0	0	0	0	0	0
ENSMUSG00000090675	Olfr111	0	0	0	0	0	0	0	0	0	0	0	0	0	0	0	0	0	0	0	0	0
ENSMUSG00000090673	Gm340	346	299	270	415	262	455	295	354	362	0	0	0	0	0	0	0	0	4	0	0	0
NewGene_6191	NewGene_6191	16	0	6	3	12	22	14	8	3	0	0	0	0	0	0	0	0	0	0	0	0
NewGene_6192	NewGene_6192	0	1	0	0	0	2	0	0	0	0	0	0	0	0	0	0	0	0	0	0	0
NewGene_6194	NewGene_6194	0	15	7	0	0	0	0	0	3	0	0	0	0	0	0	0	0	0	0	0	0
NewGene_6195	NewGene_6195	3	0	6	0	0	6	0	2	6	0	0	0	0	0	0	0	0	0	0	0	0
NewGene_6197	NewGene_6197	0	0	0	4	0	0	0	0	0	0	0	0	0	0	0	0	0	0	0	0	0
NewGene_6199	NewGene_6199	0	2	0	0	0	8	4	0	0	0	0	0	0	0	0	0	0	0	0	0	0
ENSMUSG00000015478	Rnf5	1316	1046	1359	1071	1288	1824	2020	1865	2275	336	430	664	498	301	375	591	367	469	0	0	0
ENSMUSG00000023243	Kcnk5	4	0	0	0	0	0	0	0	0	0	0	0	0	0	0	0	0	0	0	0	0
ENSMUSG00000023247	Guca2a	0	0	2	0	4	2	9	0	2	0	0	0	0	0	0	0	0	0	0	0	0
ENSMUSG00000015766	Eps8	4518	5180	4699	4922	3196	5044	2545	2924	3144	0	0	0	0	0	0	0	0	0	0	0	0
ENSMUSG00000067049	Unc93a	0	0	2	7	4	0	0	0	0	0	0	0	0	0	0	0	0	0	0	0	0
ENSMUSG00000023249	Parp3	1812	1946	1485	2116	1244	2530	1418	2120	1896	0	0	0	0	0	0	0	0	0	0	0	0
ENSMUSG00000092297	Gm4214	0	0	0	0	0	0	0	0	0	0	0	0	0	0	0	0	0	0	0	0	0
ENSMUSG00000019433	Gipc1	2722	2108	3509	2161	3208	2788	5141	4380	5521	107	194	247	194	156	140	247	146	275	0	0	0
ENSMUSG00000019432	Ddx39b	7272	7863	9529	7069	7136	8353	9107	8859	10869	2665	3590	5361	3863	3131	2993	3737	2248	3444	1235	1649	1497
ENSMUSG00000115792	Vmn1r16	0	0	0	0	0	0	0	0	0	0	0	0	0	0	0	0	0	0	0	0	0
ENSMUSG00000115791	Vmn1r217	0	0	0	0	0	0	0	0	0	0	0	0	0	0	0	0	0	0	0	0	0
ENSMUSG00000115799	Vmn1r19	0	0	0	0	0	0	0	0	0	0	0	0	0	0	0	0	0	0	0	0	0
ENSMUSG00000115798	AC140267.1	1	1	1	1	1	1	1	1	1	1	1	1	1	1	2	2	1	1	0	0	0
NewGene_3619	NewGene_3619	0	0	5	8	7	0	0	0	0	0	0	0	0	0	0	0	0	0	0	0	0
ENSMUSG00000112449	Srp54b	898	769	965	812	769	905	769	907	712	141	162	199	334	345	353	299	165	267	14	11	0
NewGene_3614	NewGene_3614	78	67	81	100	102	80	35	61	86	0	8	0	0	0	14	0	0	9	0	0	0
NewGene_3615	NewGene_3615	9	19	6	82	70	95	4	2	10	0	0	0	0	0	0	0	0	0	0	0	0
NewGene_6224	NewGene_6224	179	156	154	185	120	176	135	137	124	0	0	0	0	0	0	0	0	0	0	0	0
NewGene_3617	NewGene_3617	0	0	0	0	0	5	0	0	0	0	0	0	0	0	0	0	0	0	0	0	0
NewGene_6223	NewGene_6223	11	8	0	19	3	8	13	0	6	0	0	0	0	0	0	0	0	0	0	0	0
NewGene_3612	NewGene_3612	0	0	0	21	25	19	0	0	0	0	0	0	0	0	0	0	0	0	0	0	0
ENSMUSG00000031543	Ank1	0	4	0	4	0	0	5	10	6	81	76	126	73	51	62	109	83	94	0	0	0
ENSMUSG00000050323	Ndufaf6	478	436	448	373	369	678	531	517	528	0	0	6	0	0	0	0	0	15	0	0	0
ENSMUSG00000000440	Pparg	5	8	2	10	13	20	2	6	0	0	0	3	8	0	0	0	0	0	0	0	111
ENSMUSG00000031540	Kat6a	2264	2393	1717	2662	1460	3356	1714	2196	2105	398	493	660	676	489	556	616	353	559	64	37	86
ENSMUSG00000031546	Gins4	1628	1867	1881	1921	1216	2200	1751	2229	2209	27	100	64	58	46	71	76	55	83	0	0	0
ENSMUSG00000031545	Gpat4	2591	2744	3732	4117	3020	4035	3332	4584	4699	166	251	261	297	200	209	333	207	311	0	0	0
ENSMUSG00000055137	Sugct	0	0	0	4	2	16	11	4	5	0	0	0	0	0	0	0	0	0	0	0	0
ENSMUSG00000050328	Hoxc12	0	0	0	0	0	0	0	0	0	0	0	6	3	8	9	13	4	5	0	0	0
ENSMUSG00000031548	Sfrp1	0	0	0	2	0	2	0	0	0	0	0	0	0	0	0	0	0	0	0	0	0
ENSMUSG00000062175	Tgif2	145	228	232	303	212	288	225	202	314	8	19	34	20	19	15	35	15	27	0	0	0
ENSMUSG00000062170	Fmr1nb	0	0	0	0	2	0	0	0	0	0	0	0	0	0	0	0	0	0	0	0	0
ENSMUSG00000025978	Rftn2	690	705	691	609	463	753	524	719	659	0	0	0	2	0	3	0	5	0	0	0	0
ENSMUSG00000025977	Boll	0	0	0	0	2	3	0	0	0	0	0	0	0	0	0	0	0	0	0	0	0
ENSMUSG00000091987	Gm10352	0	0	0	0	0	0	0	0	0	0	0	0	0	0	0	0	0	0	0	0	0
ENSMUSG00000091983	Olfr457	0	0	4	14	5	9	0	0	6	0	0	0	0	0	0	0	0	0	0	0	0
ENSMUSG00000021087	Rtn1	54	29	114	51	17	118	65	46	46	1393	1589	2544	2679	1628	1607	1822	1103	1482	0	0	0
ENSMUSG00000021086	Ccdc175	0	0	0	0	0	0	0	0	0	0	0	0	0	0	0	0	0	0	0	0	0
ENSMUSG00000021081	Serpina1f	0	0	0	0	0	0	0	0	0	0	0	0	0	0	0	0	0	0	0	0	0
ENSMUSG00000022191	Drosha	3471	4666	2858	3578	2557	4847	2717	3859	3290	108	127	190	139	94	102	217	154	159	0	0	0
ENSMUSG00000022193	Psmb5	1864	1585	3472	1503	2833	2174	4386	2464	4243	602	1000	1172	696	536	687	656	481	1028	0	0	0
ENSMUSG00000022194	Pabpn1	3438	4391	2962	2793	3218	3748	2312	2955	3740	945	1246	1484	1167	1199	997	1445	971	1606	371	179	158
ENSMUSG00000022195	6030458C11Rik	922	946	821	931	724	943	832	1108	1204	0	0	0	0	0	0	0	0	0	0	0	0
ENSMUSG00000022197	Pdzd2	2	0	0	23	14	10	2	0	6	0	0	0	0	0	0	0	0	0	0	0	0
ENSMUSG00000022199	Slc22a17	12	16	26	19	7	13	28	9	33	1199	1421	2092	1669	1086	1213	2126	1188	1818	0	0	0
ENSMUSG00000090588	Gm9573	0	0	0	0	0	0	0	0	0	0	0	0	0	0	0	0	0	0	0	0	0
ENSMUSG00000028520	4921539E11Rik	0	0	0	0	0	0	0	0	0	0	0	0	0	0	0	0	0	0	0	0	0
ENSMUSG00000110170	St6galnac2	0	0	0	0	0	0	0	0	0	0	0	0	0	0	0	0	0	0	0	0	0
ENSMUSG00000110171	Olfr484	0	0	0	0	0	0	0	0	0	0	0	0	0	0	0	0	0	0	0	0	0
ENSMUSG00000069622	Gm10273	102	158	142	66	100	152	149	571	95	7	34	6	18	18	58	14	7	86	0	0	0
ENSMUSG00000059142	Zfp945	623	710	624	649	608	781	638	710	753	0	0	0	0	0	0	0	0	0	0	0	0
ENSMUSG00000029678	Hyal5	0	0	0	0	0	0	0	0	0	0	0	0	0	0	0	0	0	0	0	0	0
ENSMUSG00000029679	Hyal6	0	0	0	4	0	5	0	0	0	0	0	0	0	0	0	0	0	0	0	0	0
NewGene_5759	NewGene_5759	0	0	0	0	0	6	0	0	0	0	0	0	0	0	0	0	0	0	0	0	0
NewGene_5758	NewGene_5758	568	647	618	910	519	931	436	707	520	621	845	801	901	683	770	1037	750	768	480	572	553
ENSMUSG00000029670	Ing3	550	583	451	671	402	689	378	501	511	108	132	112	141	126	133	155	105	98	0	0	0
ENSMUSG00000029671	Wnt16	0	0	0	0	0	7	0	0	0	0	0	0	0	0	0	0	0	0	0	0	0
ENSMUSG00000029672	Fam3c	1475	1543	1655	1226	1016	1423	1599	1866	1727	0	0	0	2	0	0	0	0	0	0	0	0
ENSMUSG00000029673	Auts2	0	6	0	6	3	3	0	0	0	0	0	0	0	0	0	0	2	0	0	0	0
ENSMUSG00000029674	Limk1	999	1050	951	1084	906	1486	928	1089	1085	278	361	616	536	334	364	414	207	379	0	0	0
ENSMUSG00000029675	Eln	5	0	2	2	8	2	0	0	0	112	149	162	123	100	91	15	10	13	2	0	0
ENSMUSG00000029676	Pot1a	295	556	401	581	379	505	406	601	516	0	0	0	0	0	0	0	0	0	0	0	0
ENSMUSG00000038148	Cldn16	0	0	0	0	0	0	0	0	0	0	0	0	0	0	0	0	0	0	0	0	0
ENSMUSG00000038145	Snrk	664	848	962	800	636	832	894	997	1064	55	88	104	65	58	68	104	52	113	0	0	0
ENSMUSG00000038146	Notch3	2	3	0	4	3	6	0	0	0	0	0	0	0	0	0	0	0	0	0	0	0
ENSMUSG00000038147	Cd84	0	0	0	0	6	0	3	0	0	0	0	0	0	0	0	0	0	0	3	0	0
ENSMUSG00000038141	Tmem181a	10	23	37	42	21	29	28	26	27	72	104	81	67	108	56	122	178	120	0	0	0
ENSMUSG00000038143	Stox2	0	0	0	37	37	6	0	0	0	0	0	0	0	2	0	0	0	0	0	0	4
ENSMUSG00000072845	Tmprss11a	0	0	0	6	0	0	0	0	0	0	0	0	0	0	0	0	0	0	0	0	0
ENSMUSG00000072849	Serpina1e	0	0	0	0	0	3	0	0	0	0	0	0	0	0	0	0	0	0	0	0	0
ENSMUSG00000028109	Hormad1	0	0	0	0	0	0	0	0	0	0	0	0	0	0	0	0	0	0	0	0	0
ENSMUSG00000028108	Ecm1	511	616	411	768	485	841	144	215	197	153	209	326	422	302	319	102	72	118	0	0	0
ENSMUSG00000025359	Pmel	25	48	11	25	17	22	8	26	11	0	0	0	0	0	0	0	0	0	0	0	0
ENSMUSG00000025358	Cdk2	2889	2947	3787	3195	2682	3318	4338	4389	5313	688	767	1079	666	611	443	1167	658	1009	124	43	423
ENSMUSG00000028101	Pias3	1254	1064	1443	1502	1509	1902	1996	1778	2390	123	146	252	231	181	142	228	114	205	0	0	0
ENSMUSG00000028100	Nudt17	126	66	164	59	66	74	120	50	101	0	0	0	0	0	0	0	0	0	0	0	0
ENSMUSG00000025351	Cd63	87941	53726	71468	44991	45125	63389	88640	76480	88860	1446	2105	2540	2497	1973	1850	1731	1213	2419	0	0	0
ENSMUSG00000025350	Rdh5	281	194	523	180	307	186	585	471	773	0	0	0	0	0	47	0	0	59	171	282	294
ENSMUSG00000025357	Dgka	134	190	105	156	80	186	67	123	91	0	0	0	0	0	0	0	0	0	0	0	0
ENSMUSG00000028104	Polr3gl	1269	1196	851	974	712	1387	1311	1509	1484	63	86	119	97	73	46	247	117	106	0	0	0
ENSMUSG00000028107	Tars2	855	923	1271	1073	964	1207	942	1020	1207	47	77	0	85	28	68	87	65	85	0	0	0
ENSMUSG00000028106	Rprd2	1608	1915	1342	2038	1314	2349	1235	1900	1640	490	474	765	598	559	475	757	465	613	0	0	48
ENSMUSG00000062825	Actg1	67380	60173	82032	53350	58656	72064	77172	58616	82954	33421	30804	41517	50471	39799	41804	41168	29162	36927	0	6	0
ENSMUSG00000062826	Ces2f	2	11	9	95	73	81	0	0	0	0	0	0	0	0	0	0	0	0	0	0	0
ENSMUSG00000062822	4833420G17Rik	930	1144	846	1235	759	1166	811	1078	948	0	0	0	0	0	0	0	0	0	0	0	0
NewGene_8262	NewGene_8262	0	0	0	4	3	10	0	0	2	0	0	0	0	0	0	0	0	0	0	0	0
NewGene_8263	NewGene_8263	0	0	0	0	6	2	2	0	0	0	0	0	0	0	0	0	0	0	0	0	0
NewGene_8264	NewGene_8264	0	5	0	14	0	10	13	0	9	0	0	0	0	0	0	0	0	0	0	0	0
NewGene_8266	NewGene_8266	6	0	0	7	0	9	0	0	0	0	0	0	0	0	0	0	0	0	0	0	0
ENSMUSG00000111497	Gm38431	6419	2073	1429	2928	788	4474	3289	4918	4609	117	1281	2045	1362	224	153	1932	1127	318	0	0	0
ENSMUSG00000049957	Ccdc137	1010	1134	984	1349	1143	1444	909	913	1208	14	0	0	0	0	11	0	0	31	0	0	0
ENSMUSG00000049950	Rpp38	273	322	330	277	366	442	319	349	383	16	35	31	18	36	27	50	25	47	0	0	0
ENSMUSG00000052212	Cd177	0	0	0	10	16	38	0	0	0	0	0	0	0	0	0	0	0	0	0	0	0
ENSMUSG00000052214	Opa3	1428	1460	1507	1973	1668	2340	1604	1746	1957	24	23	38	25	16	14	37	18	23	0	0	0
ENSMUSG00000052217	Hbb-bh1	0	0	0	0	0	0	0	0	0	0	0	0	0	0	0	0	0	0	0	0	0
ENSMUSG00000060084	Olfr748	0	0	0	0	0	0	0	0	0	0	0	0	0	0	0	0	0	0	0	0	0
ENSMUSG00000060081	Hist1h2aa	0	2	0	2	0	1	2	0	0	0	0	0	0	0	0	0	0	0	0	0	0
ENSMUSG00000071302	2610044O15Rik8	195	207	237	245	275	249	252	193	268	0	0	0	0	0	0	0	0	0	0	0	0
NewGene_8488	NewGene_8488	13	22	4	8	22	11	16	7	10	0	0	0	0	0	0	0	0	0	0	0	0
NewGene_8489	NewGene_8489	0	0	7	0	0	2	0	0	5	0	0	0	0	0	0	0	0	0	0	0	0
NewGene_8482	NewGene_8482	0	0	0	0	2	0	0	0	0	0	0	0	0	0	0	0	0	0	0	0	0
NewGene_8483	NewGene_8483	0	10	0	0	0	0	0	0	0	0	0	0	0	0	0	0	0	0	0	0	0
ENSMUSG00000019880	Rspo3	0	0	0	0	0	0	0	0	0	0	0	16	0	0	0	0	0	7	0	0	0
ENSMUSG00000019883	Echdc1	766	610	674	778	616	798	679	555	530	146	198	224	288	276	316	306	150	289	0	0	0
ENSMUSG00000019888	Mgat4c	0	0	0	0	0	0	0	0	0	0	0	0	0	0	0	0	0	0	0	0	0
ENSMUSG00000019889	Ptprk	4636	4413	3609	4017	2430	4877	2891	4003	3440	0	0	0	0	0	0	0	0	0	27	7	0
ENSMUSG00000053161	Daw1	0	0	0	0	0	0	0	0	0	0	0	0	0	0	0	0	0	0	0	0	0
ENSMUSG00000053164	Gpr21	0	0	5	5	6	0	0	0	0	0	0	0	0	0	0	7	0	0	0	0	0
ENSMUSG00000053166	Cdh22	0	0	5	0	6	0	0	0	0	83	81	134	119	78	88	15	0	21	0	0	0
ENSMUSG00000018287	Spag7	1256	1147	1312	1588	1236	1875	1760	2300	2122	0	96	0	81	0	9	10	35	0	0	0	0
ENSMUSG00000018286	Psmb6	4240	3257	6119	3953	6636	5132	7899	5670	9140	1343	2177	1872	885	1174	1477	1385	1316	1846	0	0	0
ENSMUSG00000024758	Rtn3	17279	17818	17603	18375	12597	20286	18366	26103	24391	3214	4007	4291	3965	2658	3197	4951	3286	3253	4	4	0
ENSMUSG00000024759	Atl3	4157	4054	5283	4088	3523	3378	4193	4509	5171	45	68	107	76	85	93	133	101	135	0	0	0
ENSMUSG00000021508	Cxcl14	0	0	0	0	0	0	0	0	0	107	122	135	105	72	79	15	19	14	0	0	0
ENSMUSG00000021509	Slc25a48	0	0	0	0	8	2	0	0	0	0	0	0	0	0	0	0	0	0	0	0	0
ENSMUSG00000024750	Zfand5	3296	3555	4081	3228	2960	3673	5731	5263	6453	2028	2259	2329	2981	2500	2722	3654	2403	2471	1162	1201	1800
ENSMUSG00000074871	Ctsm	0	0	0	0	0	0	0	0	0	0	0	0	0	0	0	0	0	0	0	0	0
ENSMUSG00000021500	Ddx46	2627	2371	1978	1920	1663	2920	1707	1830	1690	159	379	297	201	317	260	226	116	191	0	0	0
ENSMUSG00000021501	Caml	847	929	1036	792	760	862	1066	964	1197	0	0	0	0	0	0	0	0	0	0	0	0
ENSMUSG00000074874	Ctla2b	56	27	60	22	50	24	49	30	53	0	0	0	0	0	0	0	0	0	0	0	0
ENSMUSG00000021504	B4galt7	481	537	514	488	436	537	701	763	891	180	220	387	294	208	239	453	282	422	0	0	0
ENSMUSG00000024757	Slc22a19	0	0	0	0	0	0	0	0	0	0	0	0	0	0	0	0	0	0	0	0	0
ENSMUSG00000036376	Abt1	610	429	876	533	802	739	1082	858	1241	48	62	106	103	42	92	155	55	95	0	0	0
ENSMUSG00000070382	Olfr391-ps	0	0	0	0	0	0	0	0	0	0	0	0	0	0	0	0	0	0	0	0	0
NewGene_367	NewGene_367	7	4	7	13	3	34	13	5	16	0	0	0	0	0	0	0	0	0	0	0	0
ENSMUSG00000036275	9530068E07Rik	9239	8702	10385	9475	8066	11636	10476	12296	13071	842	850	1140	926	742	722	1299	918	943	0	0	0
ENSMUSG00000036270	Edc4	1772	1892	1841	2590	1729	2594	2035	2438	2502	792	890	1330	1165	940	783	1609	840	1380	0	0	0
ENSMUSG00000036273	Lrrk2	1040	771	930	578	571	893	1034	813	892	0	0	0	0	0	0	0	0	0	0	0	0
ENSMUSG00000036278	Macrod1	341	337	291	201	175	275	517	451	545	222	218	290	170	104	111	282	251	317	0	0	0
ENSMUSG00000022972	Cfap298	1320	916	1399	1069	1285	1320	1729	1539	1895	0	0	0	0	0	15	0	0	0	0	0	0
ENSMUSG00000022973	Synj1	843	907	697	1025	613	1329	802	929	943	66	108	70	60	75	116	127	86	113	0	0	0
ENSMUSG00000022971	Ifnar2	1460	1261	1355	1253	966	1534	1648	2117	1902	0	0	0	0	0	0	0	0	0	0	0	0
ENSMUSG00000022974	Paxbp1	1094	1153	929	1250	792	1399	844	907	898	147	202	146	261	342	266	314	164	261	68	40	67
ENSMUSG00000005465	Il27ra	48	34	35	29	20	52	35	44	23	0	0	0	0	0	0	0	0	0	0	0	0
ENSMUSG00000027229	Terb2	0	0	0	0	0	0	0	0	0	0	0	0	0	0	0	0	0	0	0	0	0
ENSMUSG00000112023	Lilr4b	0	0	0	0	0	3	0	0	0	0	0	0	0	0	0	0	0	0	0	0	0
ENSMUSG00000027221	Chst1	143	111	88	118	126	154	119	184	175	537	691	897	303	258	220	234	137	234	0	0	0
ENSMUSG00000027220	Syt13	0	0	0	0	0	0	0	0	0	13	0	0	17	13	23	13	0	13	0	0	0
ENSMUSG00000027223	Mapk8ip1	966	815	930	860	870	1185	1078	1020	1183	1564	1912	2868	2776	1734	1598	2621	1330	2029	0	0	0
ENSMUSG00000070550	Mrgprb4	0	0	0	0	0	0	0	0	0	0	0	0	0	0	0	0	0	0	0	0	0
ENSMUSG00000027225	Duoxa2	0	0	0	0	0	0	0	0	0	0	0	0	0	0	0	0	0	0	0	0	0
ENSMUSG00000027224	Duoxa1	21	22	62	31	33	52	65	49	34	0	0	0	0	0	0	0	0	0	0	0	0
ENSMUSG00000027227	Sord	8268	7729	8515	8337	6926	10008	9800	12659	12699	0	0	0	0	0	0	0	2	0	0	0	0
ENSMUSG00000040929	Rfx3	95	135	133	98	114	175	146	164	165	57	64	83	93	100	91	75	42	31	9	10	0
ENSMUSG00000040928	S100pbp	1773	2302	1397	2179	1339	2323	1468	2042	1766	58	51	57	88	57	83	75	61	75	0	0	0
ENSMUSG00000029994	Anxa4	6305	7698	6841	8367	5217	8574	5464	9467	8651	0	0	0	0	148	155	0	0	165	3	0	0
ENSMUSG00000029993	Nfu1	1695	1514	1937	1631	1487	1995	1845	1933	2086	63	90	88	98	70	80	115	75	77	0	0	0
ENSMUSG00000029992	Gfpt1	2790	2524	2625	2607	2011	2967	2247	2362	2474	98	67	113	118	144	79	173	83	163	0	0	0
ENSMUSG00000029999	Tgfa	0	0	0	2	0	6	0	0	0	0	9	0	0	0	0	0	0	2	0	0	0
ENSMUSG00000029998	Pcyox1	3581	3970	5167	4768	3905	5118	5657	7659	7779	61	95	110	111	102	89	154	92	129	0	0	0
ENSMUSG00000006464	Bbs1	415	469	329	443	250	455	251	389	365	59	77	177	81	76	41	153	64	81	0	0	0
ENSMUSG00000006463	Zdhhc24	465	440	683	496	507	568	913	742	1151	0	0	0	0	0	0	0	0	0	0	0	0
ENSMUSG00000022309	Angpt1	6	0	0	0	3	4	2	0	2	0	9	11	16	8	0	0	0	0	0	0	0
ENSMUSG00000006469	Slc34a3	0	0	0	0	0	4	0	0	0	0	0	0	0	0	0	0	0	0	0	0	0
ENSMUSG00000104301	Wdr49	0	0	0	0	0	0	0	0	0	0	0	0	0	0	0	0	0	0	0	0	0
ENSMUSG00000073771	Btbd19	518	573	479	480	476	770	305	488	407	0	0	0	0	0	0	0	0	0	0	0	0
ENSMUSG00000073774	Kncn	0	5	0	0	2	5	0	0	0	0	0	0	0	0	0	0	0	0	0	0	0
ENSMUSG00000073775	Kti12	1754	1780	1784	2059	1916	2410	2011	1710	2085	0	0	0	2	0	0	0	0	0	0	0	0
ENSMUSG00000034120	Srsf2	18011	20180	20474	19543	15526	23926	20561	21457	26172	7959	9579	9917	10356	7844	8208	12304	9161	9682	2767	2391	3479
ENSMUSG00000034121	Mks1	38	41	108	35	70	87	67	53	70	40	42	79	61	45	40	82	27	51	0	0	0
ENSMUSG00000034126	Pomt2	706	624	940	884	752	928	928	938	1038	114	146	174	162	100	110	196	111	143	0	0	0
ENSMUSG00000034127	Tspan8	20	34	18	0	24	17	14	0	6	0	0	0	0	0	0	0	0	0	0	5	0
NewGene_7868	NewGene_7868	0	5	0	0	0	0	0	0	0	0	0	0	0	0	0	0	0	0	0	0	0
NewGene_7863	NewGene_7863	24	4	7	29	6	8	4	10	0	0	0	0	0	0	0	0	0	0	0	0	0
ENSMUSG00000074093	Svip	0	0	0	0	0	0	0	0	0	0	0	0	0	0	0	0	0	0	0	0	0
NewGene_7867	NewGene_7867	1684	1659	864	1401	781	1996	1674	1464	1754	0	0	0	0	0	0	0	0	0	0	0	0
NewGene_7866	NewGene_7866	9	17	8	16	25	25	16	8	13	0	0	0	0	0	0	0	0	0	0	0	0
NewGene_7865	NewGene_7865	0	0	0	0	3	0	0	9	0	0	0	0	0	0	0	0	0	0	0	0	0
NewGene_7864	NewGene_7864	0	0	0	0	4	0	0	0	0	0	0	0	0	0	0	0	0	0	0	0	0
ENSMUSG00000029330	Cds1	0	3	0	0	0	0	0	3	0	6	0	11	10	8	0	20	3	7	0	2	0
ENSMUSG00000029335	Bmp3	0	0	0	0	3	0	0	0	0	0	0	0	0	0	0	0	0	0	0	0	0
ENSMUSG00000029334	Prkg2	455	397	471	659	509	611	162	126	129	0	0	0	2	0	0	0	0	0	0	0	0
ENSMUSG00000029337	Fgf5	0	0	0	0	0	0	0	0	0	0	0	0	0	0	0	0	0	0	0	0	0
ENSMUSG00000029338	Antxr2	3837	4237	4396	3669	2352	3302	3518	4650	4388	0	0	0	2	4	0	2	0	0	7	2	0
ENSMUSG00000069421	Olfr810	0	0	0	0	0	0	0	0	0	0	0	0	0	0	0	0	0	0	0	0	0
ENSMUSG00000046438	Scgb2b24	0	0	0	0	0	0	0	0	0	0	0	0	0	0	0	0	0	0	0	0	0
ENSMUSG00000046435	Gm13078	0	0	0	0	2	0	0	0	0	0	0	0	0	0	0	0	0	0	0	0	0
ENSMUSG00000046434	Hnrnpa1	13034	12542	12579	12427	11821	12386	9617	11588	11320	2050	2855	3752	4804	4658	3021	3862	2029	3350	3380	1848	2974
ENSMUSG00000046431	Olfr518	0	0	0	0	0	0	0	0	0	0	0	0	0	0	0	0	0	0	0	0	0
ENSMUSG00000046432	Bex3	14323	12775	15024	11983	13313	16035	21441	21585	23166	108	159	0	102	86	188	64	56	202	0	0	0
ENSMUSG00000035299	Mid1	458	732	417	426	236	469	196	439	307	55	72	94	61	83	83	48	15	35	0	0	0
ENSMUSG00000035298	Klhl35	0	0	0	4	0	8	0	0	0	13	34	50	47	20	17	28	27	51	0	0	0
ENSMUSG00000035293	G2e3	791	726	694	727	777	691	627	432	603	19	27	39	75	109	69	57	45	72	0	0	0
ENSMUSG00000035297	Cops4	2481	2952	3532	3673	3144	3751	2096	4041	3973	306	357	548	601	364	302	701	331	417	0	0	0
ENSMUSG00000035296	Sgcg	0	0	0	0	2	0	0	0	0	0	0	0	0	0	0	0	0	2	0	0	0
ENSMUSG00000035295	Wdr38	38	49	28	88	56	100	26	26	36	0	0	0	0	0	0	0	0	0	0	0	0
ENSMUSG00000042532	Golga7b	26	17	31	24	27	31	40	21	41	9	5	9	6	0	5	0	0	2	0	0	0
ENSMUSG00000042535	Gtpbp1	2442	2517	2499	2852	2247	3294	2935	3117	3425	662	601	1004	855	591	486	1006	557	719	15	0	30
ENSMUSG00000059934	Prh1	0	0	0	0	0	0	0	0	0	0	0	0	0	0	0	0	0	0	0	0	0
ENSMUSG00000007415	Gatad1	5547	5116	5843	6639	5426	8328	6115	6378	7490	490	737	971	945	634	460	890	592	676	3	0	0
ENSMUSG00000007411	Mark3	2438	3223	3218	4091	2822	4170	2756	4040	3597	974	1212	1497	1798	1286	1187	1839	1083	1295	0	0	0
ENSMUSG00000027340	Slc23a2	1331	1603	1695	1856	1540	1974	1445	1940	2207	308	356	443	422	374	407	414	317	351	17	8	19
ENSMUSG00000035745	Grin3b	39	39	37	68	73	55	17	36	31	0	0	0	0	0	0	3	0	0	0	0	0
ENSMUSG00000078546	Zfp995	182	156	141	133	119	181	188	181	136	0	0	0	0	0	0	0	0	0	0	0	0
ENSMUSG00000075327	Zbtb2	542	541	568	938	564	927	471	622	612	56	85	94	95	76	66	68	39	59	0	0	0
ENSMUSG00000075324	Fign	44	52	36	42	38	40	28	52	62	0	0	0	0	0	0	0	0	0	7	0	9
ENSMUSG00000045160	Bola3	868	748	694	575	640	967	1201	823	1061	0	0	0	0	0	0	0	0	0	0	0	0
NewGene_2638	NewGene_2638	0	0	0	0	4	12	0	0	0	0	0	0	0	0	0	0	0	0	0	0	0
ENSMUSG00000078896	Zfp965	5	3	7	4	0	12	0	3	1	0	0	0	0	0	0	0	0	0	0	0	0
ENSMUSG00000078897	Gm4724	3	15	0	28	4	13	38	4	20	0	0	0	0	0	0	0	0	0	0	0	0
ENSMUSG00000078894	2210418O10Rik	8	5	5	11	16	7	8	21	8	0	0	0	0	0	0	0	0	0	0	0	0
ENSMUSG00000001150	Mcm3ap	1135	1069	1407	1635	1366	1564	1263	1387	1651	45	77	82	42	70	59	58	41	79	0	0	0
ENSMUSG00000001157	Gmcl1	1012	1029	1654	1128	1568	1435	1535	1534	1807	188	221	246	294	223	166	238	236	264	0	3	0
ENSMUSG00000001156	Mxd1	550	521	446	707	455	907	589	831	741	0	3	0	0	0	0	0	0	0	0	0	0
ENSMUSG00000001155	Ftcd	0	0	0	2	0	0	0	0	0	0	0	0	0	0	0	0	0	0	0	0	0
ENSMUSG00000001158	Snrnp27	2806	2575	2249	2356	2398	3329	3315	3277	3633	166	254	358	310	284	125	351	167	192	0	0	0
ENSMUSG00000078898	Zfp968	0	0	0	0	0	3	0	0	0	0	0	0	0	0	0	0	0	0	0	0	0
ENSMUSG00000078899	Gm4631	0	7	0	5	2	15	2	1	0	0	0	0	0	0	0	0	0	0	0	0	0
ENSMUSG00000051839	Gypa	2	0	0	0	0	0	0	0	0	0	0	0	0	0	0	0	0	0	0	0	0
ENSMUSG00000090342	Vmn2r46	0	0	0	0	0	0	0	0	0	0	0	0	0	0	0	0	0	0	0	0	0
ENSMUSG00000032212	Sltm	1830	1899	904	1398	975	1938	899	1032	789	148	282	366	215	332	172	202	124	201	228	107	200
ENSMUSG00000032216	Nedd4	45390	37705	31657	30465	20048	34818	32614	36646	33772	2591	3063	3373	4792	4293	4027	5375	2827	3447	0	0	0
ENSMUSG00000032217	Rnf111	2071	2413	1561	2690	1299	2888	1465	2150	2043	890	1050	1175	1504	1085	1263	1484	1076	1006	21	25	63
ENSMUSG00000032215	Rsl24d1	2252	2694	2361	2741	2306	3393	2333	3027	2857	0	0	0	5	0	0	0	0	0	0	0	0
ENSMUSG00000032218	Ccnb2	863	1034	1236	1250	1078	1276	1072	1148	1260	610	495	647	660	353	418	724	513	621	0	0	0
ENSMUSG00000084989	Crocc2	98	157	114	122	84	76	66	128	87	0	0	0	0	0	0	0	0	0	0	0	0
ENSMUSG00000040264	Gbp2b	30	36	12	10	6	18	12	8	33	0	0	0	0	0	0	0	0	0	0	0	0
ENSMUSG00000040265	Dnm3	91	83	34	133	118	152	6	11	28	14	16	43	70	20	26	13	8	3	0	0	0
ENSMUSG00000040263	Klhdc4	596	536	696	601	707	684	736	703	950	124	134	297	128	206	122	198	111	193	0	0	0
ENSMUSG00000040260	Daam2	184	223	167	67	66	119	29	62	60	0	2	0	0	0	0	0	0	0	0	0	0
ENSMUSG00000050435	Ube2dnl1	0	0	0	0	0	0	0	0	0	0	0	0	0	0	0	0	0	0	0	0	0
ENSMUSG00000040268	Plekha1	2877	2754	3376	2808	2181	2592	2131	2688	2778	250	205	387	456	407	286	440	240	374	0	0	0
ENSMUSG00000040269	Mrps28	663	557	1031	570	864	684	1100	555	1189	0	0	0	0	0	0	0	0	0	0	0	0
ENSMUSG00000058685	Vmn2r51	0	0	0	0	0	0	0	0	0	0	0	0	0	0	0	0	0	0	0	0	0
ENSMUSG00000024251	Thada	862	937	957	839	586	982	916	964	984	9	9	20	14	19	25	17	10	13	0	0	0
ENSMUSG00000000282	Mnt	1588	2608	1472	1474	921	1765	1541	1658	2019	331	447	538	438	458	466	775	410	514	7	0	4
ENSMUSG00000024254	Abcg8	0	0	0	0	0	0	0	0	0	0	0	0	0	0	0	0	0	0	0	0	0
ENSMUSG00000024256	Adcyap1	0	0	0	0	1	0	0	0	0	0	0	0	0	0	0	0	0	0	0	0	0
ENSMUSG00000024259	Slc25a46	816	947	829	1026	592	1030	920	1060	1078	45	84	66	139	110	135	166	75	135	0	2	0
ENSMUSG00000024258	Polr2d	601	595	1427	926	1333	1045	1334	1076	1593	0	0	2	0	0	0	0	0	0	2	0	0
ENSMUSG00000048939	Atp13a5	106	130	61	83	63	117	63	48	57	0	0	0	0	0	0	0	0	0	0	0	0
NewGene_2509	NewGene_2509	21	26	28	32	50	34	4	11	6	0	0	0	0	0	0	0	0	0	0	0	0
NewGene_2508	NewGene_2508	92	96	62	93	54	111	15	37	16	0	0	0	0	0	0	0	0	0	0	0	0
NewGene_2507	NewGene_2507	0	0	0	0	0	4	0	0	0	0	0	0	0	0	0	0	0	0	0	0	0
ENSMUSG00000075075	Olfr1253	0	0	0	0	0	0	0	0	0	0	0	0	0	0	0	0	0	0	0	0	0
NewGene_1854	NewGene_1854	0	0	0	0	2	0	0	0	0	0	0	0	0	0	0	0	0	0	0	0	0
NewGene_1855	NewGene_1855	5	0	2	4	9	0	2	0	0	0	0	0	0	0	0	0	0	0	0	0	0
ENSMUSG00000059486	Kbtbd2	2078	2340	2532	3105	1920	2595	1839	3069	2322	289	366	336	596	427	421	661	338	437	56	37	70
NewGene_1857	NewGene_1857	0	0	0	0	2	0	0	0	0	0	0	0	0	0	0	0	0	0	0	0	0
ENSMUSG00000059481	Plg	0	10	7	0	0	0	0	0	0	0	0	0	0	0	0	0	0	0	0	0	0
ENSMUSG00000059482	2610301B20Rik	635	815	698	1031	557	1034	613	974	1004	12	19	17	27	14	10	30	17	21	0	0	0
NewGene_1853	NewGene_1853	0	0	0	0	2	0	0	0	0	0	0	0	0	0	0	0	0	0	0	0	0
ENSMUSG00000059488	Olfr727	0	0	0	0	0	0	0	0	0	0	0	0	0	0	0	0	0	0	0	0	0
NewGene_1859	NewGene_1859	0	0	0	4	0	12	5	6	3	0	0	0	0	0	0	0	0	0	0	0	0
ENSMUSG00000075072	Olfr48	8	3	0	3	0	5	2	0	3	0	0	0	0	0	0	0	0	0	0	0	0
ENSMUSG00000061937	Csn1s2a	0	0	0	0	0	0	0	0	0	0	0	0	0	0	0	0	0	0	0	0	0
ENSMUSG00000027551	Zfp64	1573	2092	1347	2080	1243	2832	1316	1580	1483	239	219	345	283	174	239	387	177	300	0	0	0
ENSMUSG00000055489	Ano5	0	0	0	0	0	0	0	0	0	0	18	10	26	15	11	43	0	12	0	0	0
ENSMUSG00000005107	Slc2a9	86	67	78	75	77	124	82	105	99	0	0	0	0	0	0	0	0	0	0	0	0
ENSMUSG00000005102	Eif2ak4	1185	1510	1401	1329	956	1470	1471	1789	1729	68	71	68	99	59	57	91	57	95	0	0	0
ENSMUSG00000005103	Wdr1	6504	7240	6657	7701	5009	8313	5713	7829	7426	1747	1948	2800	4135	2808	2619	2726	1446	2270	0	0	0
ENSMUSG00000055480	Zfp458	92	17	40	52	30	42	27	38	26	0	0	0	6	0	0	0	0	0	0	0	0
ENSMUSG00000055485	Soga1	0	0	3	8	8	0	2	0	2	43	21	68	40	23	22	62	19	50	0	0	0
ENSMUSG00000081443	Gm3880	0	0	0	0	0	0	0	0	0	0	0	0	0	0	0	0	0	0	0	0	0
ENSMUSG00000015354	Pcolce2	0	0	6	8	4	10	4	0	0	103	149	171	219	162	142	156	78	184	0	0	0
ENSMUSG00000015355	Cd48	41	43	53	38	34	84	38	71	77	0	0	0	0	0	0	0	0	0	0	0	0
ENSMUSG00000015357	Clpx	805	662	843	779	809	874	1059	710	1023	100	157	128	203	227	215	227	148	199	83	40	85
ENSMUSG00000040482	Dxo	634	499	754	607	583	763	750	692	874	96	122	110	58	55	72	94	107	156	0	0	0
ENSMUSG00000040483	Xaf1	473	868	436	1249	644	1323	270	411	406	0	0	0	0	0	0	0	0	0	0	0	0
ENSMUSG00000040481	Bptf	3387	3678	2958	3691	2478	4784	2669	3333	3042	297	440	566	561	417	342	513	418	460	23	24	27
ENSMUSG00000040485	Lrrc52	0	0	0	0	0	0	0	0	0	0	0	0	0	0	0	0	0	0	0	0	0
ENSMUSG00000040488	Ltbp4	171	112	129	86	87	116	113	98	149	153	128	189	190	160	145	95	57	125	0	0	0
ENSMUSG00000040489	Sox30	0	0	0	0	0	0	0	0	0	0	0	0	0	0	0	0	0	0	0	0	0
ENSMUSG00000051306	Usp42	978	1186	811	1358	696	1429	783	987	871	173	187	225	266	197	185	172	168	151	0	0	0
ENSMUSG00000047281	Sfn	35	18	11	44	49	45	21	44	65	5	6	12	17	20	18	11	1	11	227	130	299
ENSMUSG00000047284	Neurl4	926	875	1114	1122	1091	1205	1090	1248	1553	453	450	821	612	486	451	814	536	848	0	0	0
ENSMUSG00000047286	Olfr370	0	0	0	0	0	0	0	0	0	0	0	0	0	0	0	0	0	0	0	0	0
ENSMUSG00000057228	Aadat	0	0	0	0	0	0	0	0	0	0	0	0	0	0	0	0	0	0	0	0	0
ENSMUSG00000057229	Dmac2	541	520	478	468	244	639	576	533	563	0	0	0	0	0	0	0	0	0	0	0	0
ENSMUSG00000046886	Zfp474	6	8	15	15	9	30	9	14	9	0	0	0	0	0	0	0	0	0	0	0	0
ENSMUSG00000046881	Olfr374	0	0	0	2	0	4	0	0	0	0	0	0	0	0	0	0	0	0	0	0	0
ENSMUSG00000066705	Fxyd6	0	0	0	11	7	9	0	0	0	0	0	0	0	0	0	0	0	0	0	0	0
ENSMUSG00000066704	Cyp2b19	0	0	0	0	0	0	0	0	0	0	0	0	0	0	0	0	0	0	0	0	0
ENSMUSG00000016194	Hsd11b1	0	0	0	4	5	12	2	0	4	13	49	21	14	8	0	0	0	4	0	0	0
ENSMUSG00000095466	Gm3015	0	0	0	0	0	0	0	0	0	0	0	0	0	0	0	0	0	0	0	0	0
ENSMUSG00000095464	Gm21987	0	0	0	0	0	0	0	0	0	0	0	0	0	0	0	0	0	0	0	0	0
ENSMUSG00000095462	Gm21725	0	0	0	0	0	0	0	0	0	0	0	0	0	0	0	0	0	0	0	0	0
ENSMUSG00000095463	Entpd4	193	274	274	352	234	307	303	408	394	0	90	37	0	0	0	0	0	0	0	0	0
NewGene_5360	NewGene_5360	0	0	0	2	0	0	0	0	0	0	0	0	0	0	0	0	0	0	0	0	0
NewGene_5361	NewGene_5361	0	0	10	0	1	0	0	0	0	0	0	0	0	0	0	0	0	0	0	0	0
NewGene_5369	NewGene_5369	3	1	16	3	7	3	2	2	4	0	0	0	0	0	0	0	0	0	0	0	0
ENSMUSG00000052760	A630001G21Rik	69	82	96	85	73	86	30	41	56	0	0	0	0	0	0	0	0	0	0	0	0
ENSMUSG00000052763	Zfp212	647	605	801	633	748	719	1050	1031	1246	70	75	127	104	86	72	114	90	121	0	0	0
ENSMUSG00000018042	Cyb5r3	15769	19263	12663	15093	10975	18852	11312	13056	12909	1212	1437	2376	2308	1481	1355	2025	1027	1465	0	0	0
ENSMUSG00000018040	Rrp7a	4048	4264	4053	4329	3831	5528	3954	3928	4353	0	0	0	0	0	0	2	0	0	0	0	0
ENSMUSG00000050947	Amigo1	70	47	121	43	29	36	82	45	83	124	153	175	95	120	130	160	102	162	0	0	0
ENSMUSG00000050944	Efcab5	16	13	9	14	4	13	11	12	12	0	0	0	0	0	0	0	0	0	0	0	0
ENSMUSG00000050945	Zfp438	122	118	67	114	30	144	107	160	109	0	0	0	0	0	0	0	0	4	0	0	0
ENSMUSG00000025745	Hadha	4313	4414	4303	6051	4158	5985	4085	5596	5226	157	250	331	270	255	226	379	235	346	0	4	0
ENSMUSG00000071521	Try10	0	0	0	0	0	0	0	0	0	0	0	0	0	0	0	0	0	0	0	0	0
NewGene_5949	NewGene_5949	0	0	5	22	4	2	0	0	0	0	0	0	0	0	0	0	0	0	0	0	0
NewGene_5942	NewGene_5942	0	0	0	0	2	4	3	0	4	0	0	0	0	0	0	0	0	0	0	0	0
NewGene_5940	NewGene_5940	4	13	0	12	17	7	9	0	8	0	0	0	0	0	0	0	0	0	0	0	0
NewGene_5947	NewGene_5947	2	11	7	98	108	68	11	7	12	0	0	0	0	0	0	0	0	0	0	0	0
NewGene_5945	NewGene_5945	3129	3194	2326	1614	1086	2247	1693	2210	2078	0	0	0	0	0	0	0	0	0	0	0	0
ENSMUSG00000062712	Olfr531	0	0	0	0	0	0	0	0	0	0	0	0	0	0	0	0	0	0	0	0	0
ENSMUSG00000062713	Sim2	0	0	0	5	0	4	0	0	0	0	0	0	0	0	0	0	0	0	0	0	0
NewGene_4016	NewGene_4016	0	0	0	2	0	0	0	0	0	0	0	0	0	0	0	0	0	0	0	0	0
ENSMUSG00000036078	Sigmar1	3779	3877	2751	3467	2379	5075	2819	3531	3126	221	206	252	171	144	150	290	186	316	0	0	0
ENSMUSG00000053411	Cbx7	436	438	418	389	310	554	489	493	517	32	59	54	30	34	25	73	36	96	0	0	0
ENSMUSG00000036073	Galt	598	713	411	671	410	731	459	582	588	66	68	88	90	76	59	83	43	84	0	0	0
ENSMUSG00000002341	Ncan	0	0	0	0	3	10	0	0	0	0	0	0	0	0	0	0	0	0	0	0	0
ENSMUSG00000002346	Slc25a42	270	308	224	267	161	283	265	358	297	58	62	124	94	62	28	182	96	144	4	0	0
ENSMUSG00000002345	Borcs8	659	470	713	513	544	594	1003	806	1109	0	0	0	0	0	0	0	0	0	0	0	0
NewGene_4018	NewGene_4018	0	0	0	0	0	0	4	0	0	0	0	0	0	0	0	0	0	0	0	0	0
ENSMUSG00000061165	Olfr160	0	0	0	0	0	3	0	0	0	0	0	0	0	0	0	0	0	0	0	0	0
ENSMUSG00000071528	Usmg5	1386	1649	1452	1393	1791	2042	3142	1539	3144	0	0	0	0	0	71	0	130	302	0	0	0
ENSMUSG00000093701	Gm21970	0	0	0	0	0	0	0	0	0	0	0	0	0	0	0	0	0	0	0	0	0
ENSMUSG00000055811	Cldn17	0	0	0	0	0	0	0	0	0	0	0	0	0	0	0	0	0	0	0	0	0
ENSMUSG00000055817	Mta3	1802	2241	1175	1858	958	2417	1235	1689	1412	0	39	0	24	26	8	44	27	65	0	0	0
ENSMUSG00000060412	Tas2r124	0	0	0	0	0	0	0	0	0	0	0	0	0	0	0	0	0	0	0	0	0
ENSMUSG00000100241	Slc18a3	0	0	0	0	0	0	0	0	0	12	5	12	17	16	13	2	0	1	0	0	0
ENSMUSG00000100240	Gm20820	0	0	0	0	0	0	0	0	0	0	0	0	0	0	0	0	0	0	0	0	0
ENSMUSG00000100249	Btbd35f23	0	0	0	0	0	0	0	0	0	0	0	0	0	0	0	0	0	0	0	0	0
ENSMUSG00000040770	Il25	0	0	0	9	5	0	0	0	0	0	0	0	0	0	0	0	0	0	0	0	0
ENSMUSG00000096289	Olfr1484	0	0	0	0	0	0	0	0	0	0	0	0	0	0	0	0	0	0	0	2	0
ENSMUSG00000060923	Acyp2	111	121	205	105	184	137	188	188	275	0	0	0	0	0	0	0	0	0	0	0	0
ENSMUSG00000096284	Tcstv1	0	2	4	17	29	12	0	3	0	0	0	0	0	0	0	0	0	0	0	0	0
ENSMUSG00000096283	Gm6176	0	1	0	1	4	1	0	0	0	0	0	0	0	0	0	0	0	0	0	0	0
NewGene_7038	NewGene_7038	0	0	0	0	0	30	3	3	0	0	0	0	0	0	0	0	0	0	0	0	0
ENSMUSG00000037035	Inhbb	0	0	0	4	2	0	0	0	0	0	0	0	0	0	0	0	0	0	0	0	0
ENSMUSG00000037034	Pax1	0	0	0	0	0	0	0	0	0	0	0	0	0	0	0	0	0	0	0	0	0
ENSMUSG00000037031	Tspan15	15	7	11	17	30	25	3	0	18	96	128	191	168	73	97	171	105	126	0	0	0
ENSMUSG00000037033	Clca3b	0	0	0	18	7	25	0	0	0	0	0	0	0	0	0	0	0	0	0	0	0
ENSMUSG00000037032	Apbb1	752	762	1193	633	796	859	1134	1005	1422	1162	1357	2159	1747	1375	1148	1526	938	1422	2	0	0
ENSMUSG00000020923	Ubtf	7866	8446	8238	8631	6136	10488	7097	10393	9044	1211	1345	1887	1452	1145	1066	1828	991	1278	65	14	86
ENSMUSG00000020922	Lsm12	6422	6368	3597	6320	3482	8113	3499	4276	4131	1641	2299	2661	2748	1528	1746	2729	1851	1911	482	257	589
ENSMUSG00000020921	Tmem101	568	414	795	462	578	552	836	783	1022	247	322	594	177	194	228	501	286	398	0	0	0
ENSMUSG00000014602	Kif1a	4	0	0	0	6	8	0	3	0	1304	1264	2085	1208	1181	1105	2045	1037	1805	0	0	0
ENSMUSG00000020926	Adam11	27	35	49	30	37	22	38	39	63	0	19	20	13	13	5	0	13	11	0	2	0
ENSMUSG00000020925	Ccdc43	981	1241	1279	1828	1229	1438	948	1661	1545	0	7	0	0	0	14	15	0	24	0	0	0
ENSMUSG00000014606	Slc25a11	4100	3351	4709	3013	3237	3645	5731	5258	6380	784	1048	1273	637	567	534	853	515	912	0	0	0
ENSMUSG00000014609	Chrne	0	0	0	0	0	0	0	0	0	0	0	0	0	0	0	0	0	5	0	0	0
ENSMUSG00000020929	Eftud2	5437	5877	6253	7322	5779	7680	5577	7092	7214	1550	1650	2476	2473	1718	1439	2588	1418	2136	40	0	110
ENSMUSG00000020928	Higd1b	0	0	0	0	0	0	0	0	0	0	0	0	0	0	0	0	0	0	0	0	0
ENSMUSG00000101113	1700025B11Rik	0	0	0	0	0	0	0	0	0	0	0	0	0	0	0	0	0	0	0	0	0
ENSMUSG00000072553	Gm525	0	0	0	0	0	0	0	0	0	0	0	0	0	0	0	0	0	0	0	0	0
ENSMUSG00000030022	Adamts9	0	0	0	6	4	4	0	0	0	0	17	0	26	29	37	20	7	23	0	0	0
ENSMUSG00000030020	Prickle2	26	18	25	49	15	30	18	13	10	5	0	8	23	6	10	2	7	6	0	0	0
ENSMUSG00000092152	Gm17026	1	0	9	9	8	12	7	0	9	0	0	0	0	0	0	0	0	0	0	0	0
ENSMUSG00000030029	Lrig1	1857	1951	2182	2551	1947	2720	2150	2448	2449	11	10	18	11	15	13	16	8	13	0	0	0
ENSMUSG00000092157	Gm17268	0	0	0	0	0	0	0	0	0	0	0	0	0	0	0	0	0	0	0	0	0
ENSMUSG00000096869	Gm6676	0	0	0	0	3	0	0	0	2	0	0	0	0	0	0	0	0	0	0	0	0
ENSMUSG00000109328	Olfr1438-ps1	0	0	0	0	0	0	0	0	0	0	0	0	0	0	0	0	0	0	0	0	0
ENSMUSG00000109322	Olfr1283	0	0	0	0	0	0	0	0	0	0	0	0	0	0	0	0	0	0	0	0	0
ENSMUSG00000096861	Vmn2r68	0	0	0	0	0	0	0	0	0	0	0	0	0	0	0	0	0	0	0	0	0
ENSMUSG00000096867	Gm10057	1	0	0	0	0	0	0	0	0	0	0	0	0	0	0	0	0	0	0	0	0
ENSMUSG00000063142	Kcnma1	4	0	0	0	6	7	0	0	0	42	28	52	68	80	60	23	8	17	0	0	0
ENSMUSG00000109324	Prmt1	7833	5448	9308	5714	7201	7675	8567	7474	9892	3262	3970	4994	3656	3034	2528	4106	2309	3132	0	0	29
ENSMUSG00000048070	Pirt	0	0	0	0	0	0	0	0	0	0	0	3	5	0	0	0	0	0	0	0	0
ENSMUSG00000048077	H1fnt	0	0	0	0	0	0	0	0	0	0	0	0	0	0	0	0	0	0	0	0	0
ENSMUSG00000048076	Arf1	21594	18740	26315	22968	24020	28618	29894	30107	34922	19471	22489	32141	27787	18679	18789	27999	18492	20573	12	0	0
ENSMUSG00000039501	Znfx1	665	648	755	949	797	1164	727	903	843	62	63	116	134	82	106	113	62	147	0	5	0
ENSMUSG00000048078	Tenm4	1064	1199	1071	851	322	625	159	268	289	12	0	0	8	10	8	0	0	3	0	0	0
ENSMUSG00000039509	Nup133	2440	2062	2759	2325	2265	2871	2466	2477	3241	39	81	76	83	104	74	153	53	219	0	0	0
ENSMUSG00000039508	Calhm4	3	0	3	4	3	3	0	0	0	0	0	0	0	0	0	0	0	0	0	0	0
ENSMUSG00000056899	Immp2l	203	119	262	121	162	189	342	203	323	0	31	11	0	0	13	0	13	0	0	0	0
ENSMUSG00000056895	Hist3h2ba	0	0	0	4	0	2	0	2	4	424	629	702	430	387	386	240	214	434	0	0	0
ENSMUSG00000073208	Speer4c	0	0	0	0	4	0	0	0	0	0	0	0	0	0	0	0	0	0	0	0	0
ENSMUSG00000073209	Klf14	0	0	0	0	0	0	0	0	0	0	0	0	0	0	0	0	0	0	0	0	0
ENSMUSG00000021322	Aoah	5	19	6	7	14	4	9	4	0	0	0	0	0	0	0	0	0	0	0	0	0
ENSMUSG00000021326	Trim27	1576	1446	2302	1541	1837	1946	2350	2085	2627	672	683	780	675	435	548	848	548	806	0	0	132
ENSMUSG00000073207	Ccdc160	0	0	0	0	0	0	0	0	0	0	0	0	0	0	0	0	0	0	0	0	0
ENSMUSG00000022781	Pak2	5690	5752	6624	7006	5462	7784	6031	6978	7543	272	280	359	493	367	246	491	264	397	2	2	0
ENSMUSG00000022780	Meltf	4	0	0	0	0	0	0	0	0	0	0	7	12	0	18	0	0	0	0	0	0
ENSMUSG00000022783	Spag6l	0	0	0	0	0	0	0	0	0	0	0	0	0	0	0	0	0	0	0	0	0
ENSMUSG00000031089	Slc6a14	0	0	0	0	8	0	0	4	0	0	0	0	0	0	0	0	0	0	4	2	0
ENSMUSG00000022787	Wdr53	404	378	578	394	545	482	728	768	885	24	34	57	35	30	29	44	53	40	0	0	0
ENSMUSG00000022789	Dnm1l	1782	1690	1281	1408	1245	1640	1308	1462	1394	221	338	390	390	504	378	484	215	453	27	14	35
ENSMUSG00000022788	Fgd4	27	48	21	15	13	14	2	17	16	3	0	0	8	3	0	0	0	4	0	0	0
ENSMUSG00000031085	Gm498	0	0	0	0	0	0	0	0	0	0	0	0	0	0	0	0	0	0	0	0	0
ENSMUSG00000023781	Hes7	63	54	69	70	45	69	64	75	64	21	28	38	29	13	16	27	13	20	0	0	0
ENSMUSG00000070953	Rabepk	899	846	947	711	711	884	1073	1070	1164	8	27	17	10	11	15	10	0	40	0	0	0
ENSMUSG00000028809	Srrm1	8119	11493	5323	9606	4841	12767	5025	7201	5876	783	764	1315	1124	730	613	1420	650	717	30	26	15
ENSMUSG00000025838	Pramel6	0	0	0	0	0	0	0	0	0	0	0	0	0	0	0	0	0	0	0	0	0
ENSMUSG00000025839	Pramel7	0	0	0	0	0	0	0	0	0	0	0	0	0	0	0	0	0	0	0	0	0
ENSMUSG00000028800	Hdac1	6579	6047	5648	7528	5868	8215	5848	9205	7554	155	191	248	196	182	186	249	116	253	0	0	0
ENSMUSG00000028801	Stpg1	0	0	0	0	0	0	0	0	0	0	0	0	0	0	0	0	0	0	0	0	0
ENSMUSG00000028803	Nipal3	3	0	0	3	0	7	0	0	0	14	11	15	7	12	0	13	0	11	0	0	0
ENSMUSG00000028804	Csmd2	2	6	0	16	0	0	3	0	3	0	0	0	0	0	0	0	0	0	0	0	0
ENSMUSG00000028807	Zbtb8a	779	792	694	666	394	715	702	857	827	0	0	0	0	0	0	0	0	0	0	0	0
ENSMUSG00000022439	Parvg	20	15	19	61	56	59	28	36	33	0	0	0	0	0	0	0	0	0	0	0	0
ENSMUSG00000022438	Parvb	2242	2715	2535	2323	2047	3166	2974	2883	3272	202	262	446	314	294	183	373	214	310	0	0	0
ENSMUSG00000022433	Csnk1e	2942	3893	2435	3484	2266	4119	2585	3198	3342	383	486	835	795	572	554	631	369	600	0	0	0
ENSMUSG00000022432	Smc1b	0	0	0	0	0	2	0	0	0	0	0	0	0	0	0	0	0	0	0	0	0
ENSMUSG00000011958	Bnip2	3201	3201	3883	3850	3055	4008	3414	3523	4231	304	313	330	690	490	457	525	320	366	2	0	0
ENSMUSG00000022437	Samm50	3583	3406	5092	3500	3692	3957	5398	5171	6804	200	313	323	189	159	205	260	170	397	0	0	0
ENSMUSG00000022436	Sh3bp1	1373	1525	596	1252	496	1618	711	1245	694	0	0	0	0	0	0	0	0	0	0	0	0
ENSMUSG00000022435	Upk3a	0	0	0	0	0	0	0	0	0	0	0	0	0	0	0	0	0	0	0	0	0
ENSMUSG00000022434	Fam118a	851	952	1323	1010	868	1070	893	999	1465	24	25	42	80	48	44	64	30	48	2	0	0
NewGene_9073	NewGene_9073	0	2	18	0	0	0	0	0	4	0	0	0	0	0	0	0	0	0	0	0	0
NewGene_9070	NewGene_9070	10	28	31	30	41	37	38	6	37	0	0	0	0	0	0	0	0	0	0	0	0
ENSMUSG00000036854	Hspb6	6679	6939	2863	3616	1472	5655	2561	3241	2697	0	30	38	0	0	22	18	6	21	0	0	0
ENSMUSG00000042737	Dpm3	550	421	673	367	490	456	1136	376	1000	0	0	0	0	0	0	0	0	0	0	0	0
ENSMUSG00000036856	Wnt4	0	0	0	0	2	3	2	5	4	10	33	22	16	13	34	9	0	5	0	0	0
ENSMUSG00000036850	Mrpl41	1736	1150	1048	1072	898	1645	1591	1676	1627	207	332	373	380	270	243	438	310	336	0	0	0
ENSMUSG00000025789	St8sia2	0	0	0	0	0	0	0	0	0	4	0	0	0	0	0	0	0	0	0	0	0
ENSMUSG00000036853	Mcoln3	0	0	0	0	0	3	2	0	0	0	0	0	0	0	0	0	0	0	0	0	0
ENSMUSG00000025784	Clec3b	55	53	57	34	39	68	4	23	17	6	32	21	12	10	8	0	0	3	0	0	0
ENSMUSG00000025785	Exosc7	482	405	772	352	644	569	886	744	1154	241	302	323	326	298	326	368	268	562	0	0	0
ENSMUSG00000025786	Zdhhc3	3986	3824	4695	4238	3407	4828	4699	5256	5572	1030	1193	1972	1456	1042	843	1820	1049	1558	188	204	428
ENSMUSG00000025787	Tgm4	7	0	0	2	2	4	0	1	3	0	0	0	0	0	0	0	0	0	0	0	0
ENSMUSG00000036858	Ptcra	0	0	0	4	0	0	0	0	0	0	0	0	0	0	0	0	0	0	0	0	0
ENSMUSG00000025781	Atp5c1	17185	11268	18137	11881	13957	15155	24411	22186	28447	0	29	11	0	6	20	11	7	35	8	10	0
ENSMUSG00000025782	Taf3	1461	1406	857	1567	834	2016	996	1333	1225	58	59	109	66	47	53	149	57	95	0	0	0
ENSMUSG00000025783	4930412O13Rik	0	0	0	0	0	0	0	0	0	0	0	0	0	0	0	0	0	0	0	0	0
ENSMUSG00000023066	Rttn	413	349	428	359	317	466	334	404	339	20	23	19	37	45	31	91	52	74	0	0	0
ENSMUSG00000049858	Suox	639	557	561	674	476	803	616	757	744	39	44	80	73	55	47	92	44	63	0	0	0
ENSMUSG00000035506	Slc12a8	18	24	45	21	34	48	6	43	26	0	0	0	0	0	0	0	0	0	0	0	0
ENSMUSG00000035505	Cox18	956	953	939	1078	866	1231	1004	1068	1101	0	0	0	0	0	0	0	0	0	0	0	0
ENSMUSG00000035504	Reep6	351	780	156	312	151	451	83	153	131	67	80	126	83	56	53	272	106	205	0	0	0
ENSMUSG00000020493	Prr11	2997	3909	2234	3599	2194	4928	1805	2251	2198	0	0	17	19	6	0	21	0	3	0	0	0
ENSMUSG00000020492	Ska2	1117	1016	1143	1188	1107	1345	1158	1140	1227	0	6	0	10	8	5	7	0	7	0	0	0
ENSMUSG00000020491	2810021J22Rik	166	137	205	188	151	236	126	226	160	0	0	0	0	0	0	0	0	0	0	0	0
ENSMUSG00000020490	Btnl10	0	0	9	0	0	0	0	0	0	0	0	0	0	0	0	0	0	0	0	0	0
ENSMUSG00000020496	Rnf187	7588	6886	12051	6727	10313	9050	13870	10855	14439	524	748	1055	856	525	570	818	449	955	0	0	0
ENSMUSG00000020495	Smg8	1639	1458	1408	1991	1282	2466	1708	2324	2063	401	474	577	528	425	475	768	529	657	0	0	19
ENSMUSG00000033904	Ccp110	671	461	627	657	561	742	544	423	618	18	42	34	57	55	41	41	33	36	0	0	6
ENSMUSG00000033906	Zdhhc15	0	0	0	0	0	0	2	0	0	11	14	15	17	23	10	3	10	6	0	0	0
ENSMUSG00000033900	Map9	115	92	100	99	90	92	85	80	91	17	12	31	11	48	6	42	14	29	0	2	0
ENSMUSG00000028378	Ptgr1	1384	1448	2609	2168	3031	2345	2788	2627	3377	0	0	0	0	0	0	0	0	0	2	0	0
ENSMUSG00000033902	Mapkbp1	567	654	518	819	498	872	579	931	699	52	38	103	56	59	50	118	56	98	0	0	0
ENSMUSG00000033909	Usp36	1293	1667	1391	1675	1269	1979	1071	1433	1387	67	101	124	117	121	114	165	80	147	0	0	0
ENSMUSG00000028373	Astn2	9	0	0	9	14	11	0	0	6	0	0	0	0	0	0	0	0	0	0	0	0
ENSMUSG00000028370	Pappa	0	0	0	10	0	6	0	3	0	0	0	0	0	0	6	0	0	0	0	0	8
NewGene_8382	NewGene_8382	14	20	14	10	4	14	15	7	8	0	0	0	0	0	0	0	0	0	0	0	0
NewGene_8387	NewGene_8387	0	0	0	0	0	0	2	0	0	0	0	0	0	0	0	0	0	0	0	0	0
NewGene_8386	NewGene_8386	0	0	7	3	4	2	0	0	6	0	0	0	0	0	0	0	0	0	0	0	0
NewGene_8385	NewGene_8385	16	24	13	51	14	47	15	9	15	0	0	0	0	0	0	0	0	0	0	0	0
NewGene_8389	NewGene_8389	7	13	13	24	13	13	9	4	1	0	0	0	0	0	0	0	0	0	0	0	0
NewGene_8388	NewGene_8388	0	8	8	11	5	8	7	9	17	0	0	0	0	0	0	0	0	0	0	0	0
ENSMUSG00000020140	Lgr5	0	0	0	0	0	0	0	0	0	0	2	0	0	0	0	0	0	0	0	0	0
ENSMUSG00000020143	Dock2	0	0	0	4	0	7	0	0	0	0	0	0	0	0	0	0	0	0	0	0	0
ENSMUSG00000020142	Slc1a4	3081	3244	3536	2906	2402	3220	2619	3200	3347	0	0	0	0	0	0	0	0	0	0	2	0
ENSMUSG00000075208	Olfr1019	0	0	0	0	0	0	0	0	0	0	0	0	0	0	0	0	0	0	0	0	0
ENSMUSG00000075209	Olfr1016	0	0	0	0	0	0	0	0	0	0	0	0	0	0	0	0	0	0	0	0	0
ENSMUSG00000075200	Olfr1044	0	0	0	0	0	0	0	0	0	0	0	0	0	0	0	0	0	0	0	0	0
ENSMUSG00000075201	Olfr1043	0	0	0	0	0	0	0	0	0	0	0	0	0	0	0	0	0	0	0	0	0
ENSMUSG00000075202	Olfr1042	0	0	0	0	0	0	0	0	0	0	0	0	0	0	0	0	0	0	0	0	0
ENSMUSG00000075203	Olfr1040	0	0	0	0	0	0	0	0	0	0	0	0	0	0	0	0	0	0	0	0	0
ENSMUSG00000075204	Olfr1039	0	0	0	0	0	0	0	0	0	0	0	0	0	0	0	0	0	0	0	0	0
ENSMUSG00000075205	Olfr1037	0	2	0	0	0	0	0	0	0	0	0	0	0	0	0	0	0	0	0	0	0
ENSMUSG00000075206	Olfr1024	0	0	0	0	0	0	0	0	0	0	0	0	0	0	0	0	0	0	0	0	0
ENSMUSG00000018565	Elp5	2910	2479	3438	2697	2783	3392	4331	4340	4759	0	0	0	0	0	0	0	0	6	2	0	0
ENSMUSG00000018566	Slc2a4	2	11	0	7	10	3	0	0	0	49	75	94	17	10	0	121	70	90	0	0	0
ENSMUSG00000018567	Gabarap	48317	28957	32067	27663	26513	41998	45242	42464	46722	7027	8698	10523	10164	6971	6217	9958	7423	8063	1051	147	2452
ENSMUSG00000018569	Cldn7	0	0	0	7	0	6	0	0	0	104	208	186	161	99	209	179	142	310	0	0	0
ENSMUSG00000039081	Zfp503	342	415	271	328	353	582	507	403	500	977	1305	1325	1699	1105	1526	912	623	746	7	10	0
ENSMUSG00000039086	Ss18l1	102	98	145	178	131	215	81	119	216	29	37	51	50	52	42	91	33	74	0	0	0
ENSMUSG00000039087	Rreb1	1043	893	863	1156	626	1452	973	1028	1102	97	81	131	96	88	73	151	55	130	0	0	0
ENSMUSG00000052407	Ccdc171	88	85	85	137	70	146	70	80	51	0	0	0	0	0	0	0	0	0	0	0	0
ENSMUSG00000052406	Rexo4	924	1101	1009	1352	1128	1423	902	1405	1346	234	265	417	313	271	181	563	288	377	0	0	0
NewGene_8031	NewGene_8031	747	598	701	660	551	740	661	678	596	0	0	2	0	0	0	0	0	0	0	0	0
NewGene_8030	NewGene_8030	14	16	6	8	3	4	9	12	2	0	0	0	0	0	0	0	0	0	0	0	0
ENSMUSG00000044365	Cxxc4	0	0	0	0	0	0	0	0	0	5	15	13	36	24	19	2	5	12	0	0	0
ENSMUSG00000039089	L3mbtl3	1928	1944	2042	1874	1483	2119	1956	2464	2353	0	0	0	0	0	0	0	0	0	0	2	0
NewGene_8035	NewGene_8035	3774	3362	5537	4114	4724	4480	5856	6166	7515	0	3	0	0	0	0	0	0	0	0	0	0
ENSMUSG00000044362	Ccdc89	0	7	0	5	0	7	0	7	0	0	1	1	3	3	7	3	3	0	0	0	0
ENSMUSG00000044361	BC024139	4	0	3	0	0	0	0	0	0	0	0	0	0	0	0	0	0	0	0	0	0
NewGene_8036	NewGene_8036	22	28	10	28	15	31	20	31	32	0	0	0	0	0	0	0	0	0	0	0	0
ENSMUSG00000026608	Kctd3	1235	1304	1740	1779	1532	1994	1633	1710	1932	0	45	32	39	0	36	42	0	67	0	0	0
ENSMUSG00000048814	Lonrf2	0	0	0	0	0	0	0	0	0	0	0	0	0	0	0	0	0	0	0	0	0
ENSMUSG00000048810	Olfr202	0	0	0	0	0	0	0	0	0	0	0	0	0	0	0	0	0	0	0	0	0
ENSMUSG00000058447	Gm26920	66	83	81	90	7	0	53	102	86	0	0	0	0	0	0	0	0	0	0	0	0
ENSMUSG00000058446	Znrf2	834	974	1367	1225	1192	1310	1287	1212	1732	49	67	74	53	51	92	85	83	53	0	0	0
ENSMUSG00000058444	Map2k5	846	979	1249	830	887	1106	1263	1370	1585	512	693	851	780	585	358	1036	437	702	0	0	0
ENSMUSG00000058443	Rpl10-ps3	1078	1826	3210	1530	857	1915	2587	1929	6352	27	61	26	19	34	39	18	19	74	0	0	0
ENSMUSG00000058441	Panx2	0	0	0	1	0	0	4	0	0	71	113	138	105	71	110	179	101	175	3	4	16
ENSMUSG00000058440	Nrf1	1025	1371	1539	1336	1046	1756	1466	1709	1861	371	390	543	592	385	366	462	324	314	29	0	15
ENSMUSG00000024497	Pou4f3	0	0	0	6	10	7	0	0	0	0	0	0	0	0	0	0	0	0	0	0	0
ENSMUSG00000073982	Rhog	1989	1652	1610	1666	1427	2451	1771	2175	2096	425	545	590	636	432	502	552	350	625	0	0	0
ENSMUSG00000024493	Lars	1970	1446	1877	1654	1554	1423	1516	1391	1587	149	173	191	198	309	218	422	211	413	0	0	0
ENSMUSG00000073987	Ggh	452	287	603	369	415	431	566	678	748	0	0	0	0	0	0	0	0	0	0	0	0
ENSMUSG00000073988	Ttpa	0	0	0	0	0	0	0	0	0	0	0	0	0	0	0	0	0	0	0	0	0
ENSMUSG00000024498	Tcerg1	3730	4205	2478	4044	2347	5243	2335	3200	2661	774	1029	1296	1421	1189	978	1618	820	1127	79	54	94
NewGene_292	NewGene_292	0	0	0	5	3	0	0	0	0	0	0	0	0	0	0	0	0	0	0	0	0
NewGene_293	NewGene_293	0	0	0	0	2	0	0	0	0	0	0	0	0	0	0	0	0	0	0	0	0
NewGene_290	NewGene_290	435	534	471	548	359	523	406	561	583	0	0	0	0	0	0	0	0	0	0	0	0
NewGene_4029	NewGene_4029	13	20	24	18	144	245	5	6	4	0	0	0	0	0	0	0	0	0	0	0	0
NewGene_297	NewGene_297	0	0	0	0	0	5	0	0	0	0	0	0	0	0	0	0	0	0	0	0	0
NewGene_295	NewGene_295	2	0	2	2	0	0	0	0	0	0	0	0	0	0	0	0	0	0	0	0	0
NewGene_5213	NewGene_5213	183	44	369	160	153	157	321	182	448	482	623	746	611	411	452	669	399	634	2	0	0
NewGene_299	NewGene_299	2	0	0	2	0	0	0	0	9	0	0	0	0	0	0	0	0	0	0	0	0
ENSMUSG00000033016	Nfatc1	766	879	558	1074	701	1285	725	969	833	0	6	0	0	0	10	0	0	0	0	0	0
ENSMUSG00000033014	Trim33	2562	2366	1907	2084	1865	2876	2217	2120	2108	262	442	447	525	538	531	686	294	554	99	26	113
NewGene_745	NewGene_745	0	11	0	0	0	0	0	0	0	0	0	0	0	0	0	0	0	0	0	0	0
NewGene_746	NewGene_746	0	2	0	0	0	8	0	0	7	0	0	0	0	0	0	0	0	0	0	0	0
NewGene_747	NewGene_747	6	0	0	16	14	10	3	0	2	0	0	0	0	0	0	0	0	0	0	0	0
NewGene_740	NewGene_740	140	144	109	75	39	86	112	115	124	0	0	0	0	0	0	0	0	0	0	0	0
ENSMUSG00000059319	Olfr295	0	0	0	0	0	0	0	0	0	0	0	0	0	0	0	0	0	0	0	0	0
NewGene_742	NewGene_742	0	0	0	9	0	11	0	0	0	0	0	0	0	0	0	0	0	0	0	0	0
ENSMUSG00000059316	Slc27a4	1319	1220	1699	1335	1361	1570	1889	1808	2156	400	424	608	466	410	384	780	445	723	0	0	0
NewGene_748	NewGene_748	0	0	0	0	4	0	0	0	0	0	0	0	0	0	0	0	0	0	0	0	0
NewGene_749	NewGene_749	3	0	0	0	0	0	0	0	0	0	0	0	0	0	0	0	0	0	0	0	0
ENSMUSG00000005698	Ctcf	3088	2733	3049	3537	2824	3582	3219	3324	3369	825	1122	1355	1663	1278	1107	1484	974	1059	123	74	146
ENSMUSG00000005699	Pard6a	371	347	532	258	294	361	561	566	628	68	131	139	67	47	59	120	68	100	0	0	0
ENSMUSG00000005696	Sh2d1a	0	0	0	0	0	0	0	0	0	0	0	0	0	0	0	0	0	0	0	0	0
ENSMUSG00000004626	Stxbp2	0	26	0	0	0	0	0	0	0	300	293	567	518	306	265	503	219	410	0	0	0
ENSMUSG00000004568	Arhgef18	1230	1158	1496	1488	1123	1543	1418	1705	1862	0	12	0	0	0	8	0	0	9	0	0	0
ENSMUSG00000004565	Pnpla6	203	303	305	286	309	309	334	314	455	69	104	156	74	105	95	142	65	190	0	0	0
ENSMUSG00000004567	Mcoln1	1930	2037	1740	1714	1136	2297	2506	3006	3030	576	568	825	700	446	480	1308	843	988	0	0	0
ENSMUSG00000094133	Olfr1431	0	0	0	0	0	0	0	0	0	0	0	0	0	0	0	0	0	0	0	0	0
ENSMUSG00000094132	Gm3264	0	0	0	0	0	0	0	0	0	0	0	0	0	0	0	0	0	0	0	0	0
ENSMUSG00000004562	Arhgef40	1627	1539	1812	1750	1379	1951	1779	1935	2201	563	642	939	961	625	582	740	468	719	0	0	0
ENSMUSG00000047048	Olfr432	0	0	0	0	2	2	2	0	3	0	0	0	0	0	0	0	0	0	0	0	0
ENSMUSG00000047045	Tmem164	2728	2834	4652	2930	3500	3038	3769	3875	5018	115	140	267	143	122	115	143	84	149	39	46	61
ENSMUSG00000047044	D030056L22Rik	933	925	1709	1117	1754	1409	2172	1643	2491	0	12	22	0	0	12	0	14	17	0	0	0
ENSMUSG00000047040	Prr15l	2	0	2	15	10	19	0	0	0	0	2	0	0	0	0	0	0	0	0	3	0
ENSMUSG00000072612	Gm10382	16	12	14	12	18	34	7	16	27	0	0	0	0	0	0	0	0	0	0	0	0
ENSMUSG00000029810	Tmem176b	12868	11442	15426	6778	7164	8660	17572	15857	19957	0	0	0	3	0	0	0	0	19	0	2	0
ENSMUSG00000029811	Aoc1	4	0	0	2	6	4	3	6	8	0	0	0	0	0	0	0	0	0	0	0	0
ENSMUSG00000029813	1600015I10Rik	2	0	0	0	0	0	0	0	0	0	0	0	0	0	0	0	0	0	0	0	0
ENSMUSG00000006589	Aprt	5322	3347	7280	3245	5491	4574	7583	4196	7489	14	46	20	26	18	32	17	16	95	0	0	0
ENSMUSG00000029815	Malsu1	646	503	781	460	733	682	1191	785	1377	35	28	35	0	23	0	0	0	35	0	0	0
ENSMUSG00000029816	Gpnmb	48299	73441	36948	36732	21258	49053	55187	70159	67099	7	0	0	0	0	38	0	0	0	8	0	0
ENSMUSG00000029817	Tra2a	2517	2710	2806	3154	2652	3076	2780	2738	3056	115	142	111	205	192	198	161	134	151	210	73	152
ENSMUSG00000089687	Rab42	18	0	7	11	14	0	4	4	9	0	0	0	0	0	0	0	0	0	0	0	0
ENSMUSG00000029819	Npy	0	0	0	0	0	0	0	0	0	0	0	3	0	9	0	0	0	0	0	0	0
ENSMUSG00000006587	Snai3	0	0	0	0	0	0	0	0	0	0	0	0	0	0	0	0	0	0	0	0	0
ENSMUSG00000006586	Runx1t1	725	838	469	291	223	385	174	410	359	7	18	18	21	13	12	2	5	5	0	0	0
ENSMUSG00000089682	Bcl2l2	796	727	1423	861	1049	918	1326	1378	1785	626	691	908	657	609	682	1004	655	830	7	28	9
ENSMUSG00000095664	Vmn2r67	0	0	0	0	0	0	0	0	0	0	0	0	0	0	0	0	0	0	0	0	0
ENSMUSG00000095667	Olfr854	0	0	0	0	0	0	0	0	0	0	0	0	0	0	0	0	0	0	0	0	0
ENSMUSG00000095662	H2al1g	0	0	0	0	0	0	0	0	0	0	0	0	0	0	0	0	0	0	0	0	0
ENSMUSG00000095663	Gm2310	0	0	0	0	0	0	3	0	0	0	0	0	0	0	0	0	0	0	0	0	0
ENSMUSG00000003032	Klf4	2574	2692	2313	3503	2754	4125	1875	2468	2186	448	476	757	1896	1528	1487	332	200	214	0	37	12
ENSMUSG00000003033	Ap1m1	2742	2752	2336	2410	1561	3108	2485	3284	2870	254	356	503	507	361	348	379	233	361	0	0	0
ENSMUSG00000003031	Cdkn1b	5401	6876	5329	5800	3658	6732	5405	6745	7320	281	303	384	372	378	260	369	243	336	0	0	0
ENSMUSG00000003037	Rab8a	3752	3598	3524	3608	3362	4827	4443	5516	5437	1172	1267	2084	1829	1432	1234	1968	1234	1728	183	0	184
ENSMUSG00000003038	Hmgn2	1294	1319	2139	1137	991	1573	2045	2037	4463	0	14	0	0	11	7	0	9	8	0	0	0
ENSMUSG00000003039	Fam32a	1699	1703	1716	2297	1640	2426	2012	2644	2636	299	409	545	587	535	311	550	305	625	3	0	0
ENSMUSG00000047959	Kcna3	0	0	0	0	0	0	0	0	0	3	2	5	1	4	0	4	1	0	0	0	0
ENSMUSG00000047953	Gp5	4	4	4	17	9	13	3	10	7	0	0	0	0	0	0	0	0	0	0	0	0
ENSMUSG00000034379	Wdr5b	214	136	249	199	180	165	234	189	323	11	13	6	12	5	13	6	4	9	0	0	0
ENSMUSG00000034371	Tkfc	236	323	396	232	288	279	366	300	371	0	18	0	0	0	6	0	0	9	0	0	0
ENSMUSG00000034377	Tulp4	4356	5100	5625	5356	4789	6352	5067	5466	5853	83	126	132	102	189	83	191	74	112	0	0	0
ENSMUSG00000074754	Smim26	95	102	226	85	211	87	428	126	395	0	0	0	0	0	0	0	0	0	0	0	0
NewGene_1267	NewGene_1267	16	29	14	56	21	37	17	7	12	0	0	0	0	0	0	0	0	0	0	0	0
NewGene_1266	NewGene_1266	13	7	9	16	12	16	8	12	19	0	0	0	0	0	0	0	0	0	0	0	0
NewGene_1265	NewGene_1265	0	0	0	4	8	4	5	0	4	0	0	0	0	0	0	0	0	0	0	0	0
NewGene_1264	NewGene_1264	19	31	18	36	32	23	12	12	15	0	0	0	0	0	0	0	0	0	0	0	0
NewGene_1262	NewGene_1262	3	0	4	0	6	0	4	0	0	0	0	0	0	0	0	0	0	0	0	0	0
ENSMUSG00000008789	Ceacam5	0	0	0	0	0	0	0	0	0	0	0	0	0	0	0	0	0	0	0	0	0
NewGene_1269	NewGene_1269	0	0	2	2	8	2	0	0	0	0	0	0	0	0	0	0	0	0	0	0	0
ENSMUSG00000017007	Rbpjl	0	0	0	5	0	0	0	0	0	0	27	0	0	26	17	21	0	18	0	0	0
ENSMUSG00000017004	Svs5	0	0	0	0	0	0	0	0	0	0	0	0	0	0	0	0	0	0	0	0	0
ENSMUSG00000017002	Slpi	2879	1789	5459	1598	3331	1885	5109	2375	5315	0	0	0	0	0	0	0	0	0	0	0	0
ENSMUSG00000017003	Svs3a	0	0	0	0	0	0	0	0	0	0	0	0	0	0	0	0	0	0	0	0	0
ENSMUSG00000017000	Svs6	0	0	0	0	0	0	0	0	0	0	0	0	0	0	0	0	0	0	0	0	0
ENSMUSG00000017009	Sdc4	1745	1737	2939	2582	4141	3293	3518	2768	4175	0	0	0	0	0	0	0	0	0	0	0	0
ENSMUSG00000079267	Gm5930	0	0	0	0	0	0	0	0	0	0	0	0	0	0	0	0	0	0	0	0	0
ENSMUSG00000079264	Gm11077	0	0	0	0	0	0	0	0	0	0	0	0	0	0	0	0	0	0	0	0	0
ENSMUSG00000079265	Gm8257	4	4	0	10	4	0	5	0	4	0	0	0	0	0	0	0	0	0	0	0	0
ENSMUSG00000079262	Slco1a6	0	0	0	0	0	0	0	0	0	0	0	0	0	0	0	0	0	0	0	0	0
ENSMUSG00000079263	Gm6614	0	0	0	0	0	0	0	0	0	0	0	0	0	0	0	0	0	0	0	0	0
ENSMUSG00000079260	Tmppe	132	89	181	164	112	112	147	138	225	0	0	0	0	0	0	0	0	0	0	0	0
ENSMUSG00000079261	Gm15217	0	0	0	0	0	0	0	0	0	0	0	0	0	0	0	0	0	0	0	0	0
ENSMUSG00000079269	Gm3676	0	0	0	0	0	0	0	0	0	0	0	0	0	0	0	0	0	0	0	0	0
ENSMUSG00000015533	Itga2	0	0	0	0	2	0	0	0	0	0	0	0	0	0	3	0	0	0	0	0	0
ENSMUSG00000015536	Mocs2	717	717	955	975	960	1249	1083	1217	1578	0	0	0	0	0	0	0	0	0	0	0	0
ENSMUSG00000045555	Mettl24	0	0	4	0	7	4	7	2	0	0	0	0	0	0	0	0	0	0	0	0	0
ENSMUSG00000082815	Gm5678	52	0	0	0	0	0	0	0	40	0	0	0	0	0	0	0	0	0	0	0	0
ENSMUSG00000099418	Gm6657	0	0	0	0	0	0	0	0	0	0	0	0	0	0	0	0	0	0	0	0	0
ENSMUSG00000045559	Olfr827	0	0	0	0	0	0	0	4	0	0	0	0	0	0	0	0	0	0	0	0	0
ENSMUSG00000002633	Shh	0	0	0	0	0	0	0	0	0	290	424	422	170	134	145	26	19	20	0	0	0
ENSMUSG00000002635	Pdcd2l	816	682	924	782	705	912	1137	878	1069	2	0	0	0	0	0	0	0	0	0	0	0
ENSMUSG00000000673	Haao	0	0	0	0	0	0	0	0	0	0	0	0	0	0	0	0	0	0	0	0	0
ENSMUSG00000044600	Smim7	1800	1331	3407	1759	2991	2075	4015	2639	4653	0	0	0	0	0	0	0	0	0	0	0	0
ENSMUSG00000041078	Grid1	13	15	35	13	8	13	6	11	11	0	0	0	0	0	0	0	0	0	0	0	0
ENSMUSG00000041079	Rwdd2b	177	88	302	148	219	186	296	227	364	0	0	0	0	0	0	0	0	0	0	0	0
ENSMUSG00000008129	4930432K21Rik	324	377	330	344	302	408	271	349	338	0	0	0	0	0	0	0	0	0	0	0	0
ENSMUSG00000041075	Fzd7	1377	1471	1578	1874	1401	2286	1859	2072	2246	303	265	511	329	267	259	289	162	260	4	3	11
ENSMUSG00000041073	Nacad	11	0	3	12	11	5	0	0	5	0	0	0	0	0	0	0	0	0	0	0	0
ENSMUSG00000041380	Htr2c	0	0	0	0	0	0	0	0	0	0	0	0	0	0	0	0	0	0	0	0	0
ENSMUSG00000079480	Pin4	282	298	346	286	431	447	512	450	522	130	146	136	148	160	101	97	146	212	0	0	0
ENSMUSG00000079481	Nhsl2	0	0	0	0	0	0	0	0	0	88	92	134	148	110	101	97	40	72	0	0	0
ENSMUSG00000079487	Med12	2092	2935	1538	2897	1441	3488	1608	2350	1916	638	655	1035	785	796	579	987	620	864	195	61	206
ENSMUSG00000079484	Phyhd1	165	154	213	79	80	18	81	98	184	0	0	0	0	0	0	0	0	0	0	0	0
ENSMUSG00000021264	Yy1	2379	2903	2758	3591	2566	3993	2780	2979	3541	1274	1557	1590	2027	1478	1707	1938	1284	1158	941	1280	1167
NewGene_5639	NewGene_5639	55	117	46	91	51	74	10	45	34	0	0	0	0	0	0	0	0	0	0	0	0
ENSMUSG00000014725	Adam28	0	0	0	0	0	0	0	0	0	0	0	0	0	0	0	0	0	0	0	0	0
NewGene_5543	NewGene_5543	0	0	0	0	0	0	6	0	5	0	0	0	0	0	0	0	0	0	0	0	0
ENSMUSG00000058163	Gm5431	5	5	0	7	7	11	0	0	4	0	0	0	0	0	0	0	0	0	0	0	0
NewGene_5548	NewGene_5548	0	0	0	6	12	9	0	0	0	0	0	0	0	0	0	0	0	0	0	0	0
ENSMUSG00000000093	Tbx2	5	0	0	5	0	7	3	0	16	861	1067	1516	1260	931	742	635	454	556	0	0	0
ENSMUSG00000050772	Olfr1124	0	0	0	0	0	0	0	0	0	0	0	0	0	0	0	0	0	0	0	0	0
ENSMUSG00000000094	Tbx4	219	188	145	167	123	217	183	196	232	20	57	98	86	93	83	73	37	74	0	0	0
ENSMUSG00000050777	Tmem37	90	63	83	64	100	94	97	110	171	0	0	0	0	0	0	0	0	0	0	0	0
ENSMUSG00000050776	Olfr1317	3	15	0	8	0	12	2	0	0	0	0	0	0	0	0	0	0	0	0	0	0
ENSMUSG00000040389	Wdr47	425	475	494	454	440	504	580	498	540	145	199	155	236	345	303	359	193	350	0	0	0
ENSMUSG00000040385	Ppp1ca	23097	18280	27463	19690	23181	25201	30056	26536	34219	3427	5185	6113	4052	3230	3771	4773	3364	5294	0	0	0
ENSMUSG00000040387	Klhl32	0	0	0	10	5	9	3	6	4	33	34	40	30	22	33	32	20	25	0	0	0
ENSMUSG00000040380	Cbln3	4	9	4	5	0	9	0	7	9	0	0	0	0	0	0	0	0	0	0	0	0
ENSMUSG00000040383	Aqr	2537	2184	2111	3181	2009	2963	1978	2282	2159	452	560	666	925	778	813	1028	554	881	0	0	0
ENSMUSG00000041923	Nol4	0	8	4	18	6	0	0	10	3	0	0	0	0	0	0	0	0	0	2	0	0
ENSMUSG00000041920	Slc16a6	147	239	173	236	116	171	123	138	111	0	6	0	6	0	0	8	7	0	0	0	0
ENSMUSG00000041921	Metap1d	671	676	881	656	620	754	918	962	1071	23	35	42	39	33	12	11	21	41	0	0	0
ENSMUSG00000041926	Rnpep	2441	1986	3038	2144	2176	2469	3167	2950	3612	691	785	1042	915	722	665	945	664	712	2	0	0
ENSMUSG00000090150	Acad11	261	284	320	628	422	474	262	332	360	0	6	7	16	0	15	17	9	9	0	0	0
ENSMUSG00000055691	Gja6	0	4	3	11	2	12	2	6	11	0	0	0	0	0	0	0	0	0	0	0	0
ENSMUSG00000055692	Tmem191c	10	0	17	1	19	15	14	13	13	0	0	0	0	0	0	0	0	0	0	0	0
ENSMUSG00000048933	Olfr722	0	0	0	0	0	0	0	0	0	0	0	0	0	0	0	0	0	0	0	0	0
ENSMUSG00000040037	Negr1	0	0	2	0	0	0	0	0	0	116	139	135	171	217	224	239	76	120	0	0	0
ENSMUSG00000040035	Disp2	10	8	10	29	11	13	8	23	18	9	23	31	35	21	19	7	8	14	0	0	0
ENSMUSG00000040034	Nup43	800	695	1265	965	1158	921	1014	1015	1263	437	501	750	778	641	493	882	514	681	0	0	0
ENSMUSG00000040033	Stat2	799	913	947	1169	836	1201	858	1010	1081	0	0	0	0	0	0	0	0	0	0	0	0
ENSMUSG00000094891	Olfr55	0	1	2	2	0	13	0	4	1	0	0	0	0	0	0	0	0	0	0	0	0
ENSMUSG00000094892	Vmn2r101	0	0	0	0	0	0	0	0	0	0	0	0	0	0	0	0	0	0	0	0	0
ENSMUSG00000094893	Gm4791	0	0	0	0	0	0	0	0	0	0	0	0	0	0	0	0	0	0	0	0	0
NewGene_7372	NewGene_7372	2	0	6	7	0	0	0	0	0	0	0	0	0	0	0	0	0	0	0	0	0
NewGene_7370	NewGene_7370	0	0	2	0	0	3	0	0	4	0	0	0	0	0	0	0	0	0	0	0	0
ENSMUSG00000061740	Cyp2d22	166	210	158	135	77	143	133	146	209	0	0	0	0	0	0	0	0	0	0	0	0
ENSMUSG00000061742	Slc22a12	0	0	0	0	0	0	0	0	0	0	0	0	0	0	0	0	0	0	0	0	0
ENSMUSG00000006711	D130043K22Rik	0	4	0	8	7	4	0	0	0	0	0	0	0	0	0	0	0	0	0	0	0
NewGene_4635	NewGene_4635	311	362	319	283	203	462	212	284	313	0	0	0	0	0	0	0	0	0	0	0	0
NewGene_4634	NewGene_4634	5	9	0	5	14	5	0	4	0	0	0	0	0	0	0	0	0	0	0	0	0
NewGene_4632	NewGene_4632	104	73	67	108	59	137	52	62	48	0	0	0	0	0	0	0	0	0	0	0	0
NewGene_4631	NewGene_4631	47	18	43	4	6	6	44	80	72	0	0	0	0	0	0	0	0	0	0	0	0
NewGene_4639	NewGene_4639	12	8	7	27	24	29	0	8	3	0	0	0	0	0	0	0	0	0	0	0	0
NewGene_4638	NewGene_4638	0	2	0	7	5	8	0	0	2	0	0	0	0	0	0	0	0	0	0	0	0
ENSMUSG00000015095	Fbxw5	881	937	1063	865	756	1045	1189	1337	1466	440	453	694	670	523	436	838	391	716	0	0	0
ENSMUSG00000015094	Npdc1	6042	5894	5389	4118	3456	5633	6593	6133	7167	168	199	392	303	149	197	312	188	335	0	0	0
ENSMUSG00000015093	Clic3	0	0	0	5	8	14	0	0	9	0	31	40	54	34	35	0	13	0	0	0	0
ENSMUSG00000015092	Edf1	3818	3000	4213	3210	3435	4316	5284	4697	5365	2517	3862	4394	3754	3203	2518	3822	2537	3611	0	0	0
ENSMUSG00000015090	Ptgds	109	66	115	19	19	19	186	143	236	0	0	0	0	0	0	0	0	0	0	0	0
ENSMUSG00000094271	Gm13290	1	0	3	1	1	0	1	1	0	0	0	0	0	0	0	0	0	0	0	0	0
ENSMUSG00000094273	Btbd35f17	0	0	0	0	0	0	0	0	0	0	0	0	0	0	0	0	0	0	0	0	0
ENSMUSG00000056342	Usp34	3096	2425	2421	2269	2217	3154	2431	2870	2300	189	273	433	325	430	365	414	259	271	417	99	299
NewGene_6779	NewGene_6779	4	14	6	8	0	11	0	5	8	0	0	0	0	0	0	0	0	0	0	0	0
NewGene_6771	NewGene_6771	28	0	10	37	11	30	17	5	12	0	0	0	0	0	0	0	0	0	0	0	0
NewGene_6773	NewGene_6773	0	0	0	0	0	4	0	0	0	0	0	0	0	0	0	0	0	0	0	0	0
NewGene_6777	NewGene_6777	16	16	3	49	28	37	0	13	5	0	0	0	0	0	0	0	0	0	0	0	0
ENSMUSG00000047564	Krtap3-1	0	0	0	0	0	0	0	0	0	0	0	0	0	0	0	0	0	0	0	0	0
ENSMUSG00000047565	Acot10	4	5	6	16	6	8	8	10	6	63	86	75	159	153	137	77	64	77	0	0	0
ENSMUSG00000047562	Mmp10	0	0	0	0	0	2	0	0	0	0	0	0	0	0	0	0	0	0	0	0	0
ENSMUSG00000057691	Zfp746	1056	1126	992	1124	767	1235	1307	1614	1456	147	151	214	211	166	217	270	186	276	0	0	0
ENSMUSG00000057697	Vmn1r53	0	0	0	0	0	0	0	0	0	0	0	0	0	0	0	0	0	0	0	0	0
ENSMUSG00000057699	Tas2r131	0	0	0	0	0	0	0	0	0	0	0	0	0	0	0	0	0	0	0	0	0
ENSMUSG00000053338	Tarm1	0	0	6	6	0	4	0	0	0	0	0	0	0	0	0	0	0	0	0	0	0
ENSMUSG00000053333	Dis3l2	895	1072	679	1069	542	1193	770	1242	939	251	318	451	469	340	212	505	310	406	0	0	0
ENSMUSG00000053334	Ficd	362	360	304	336	221	435	356	566	503	0	0	0	0	0	0	0	0	0	0	0	0
ENSMUSG00000038845	Phb	5195	3649	7818	4607	6925	5838	9489	7188	10316	326	443	651	475	384	331	593	342	509	2	0	0
ENSMUSG00000038844	Kif16b	334	226	246	332	291	374	298	340	310	79	114	125	115	171	171	145	73	150	0	3	0
ENSMUSG00000038840	Birc7	5	0	7	20	8	0	6	5	4	0	0	0	0	0	0	0	0	0	0	0	0
ENSMUSG00000038843	Gcnt1	4	0	7	5	4	5	0	0	4	0	7	0	0	0	0	3	0	4	0	0	0
ENSMUSG00000038848	Ythdf1	3127	3397	3376	3924	3011	4404	3455	3926	4507	2576	2936	4080	3782	2662	2809	3865	2425	2559	3	0	0
ENSMUSG00000018362	Kpna2	5656	7999	7346	9388	7503	9525	5883	8095	8794	772	968	802	919	592	889	940	718	865	0	0	0
ENSMUSG00000018363	Smurf2	2027	2070	1740	3390	1602	2873	1700	2342	1825	66	83	106	159	143	86	186	84	142	0	0	0
NewGene_8638	NewGene_8638	0	0	10	0	0	9	5	4	10	0	0	0	0	0	0	0	0	0	0	0	0
ENSMUSG00000016018	Mtrex	988	909	889	1219	1049	1295	879	938	1015	162	264	249	261	373	268	292	167	289	0	0	0
ENSMUSG00000066571	4931406P16Rik	1143	1464	1309	1916	1199	2227	1562	1807	2083	535	503	893	947	807	737	1098	520	720	0	0	0
ENSMUSG00000053593	Fate1	0	0	0	0	0	0	0	0	0	0	0	0	0	0	0	0	0	0	0	0	0
ENSMUSG00000020349	Ppp2ca	9108	12523	13520	14641	11657	15716	11254	17073	17736	5226	5578	6933	8298	6560	6174	9100	6242	7265	1115	1264	1240
ENSMUSG00000026955	Sapcd2	624	628	1012	595	863	775	1195	1063	1291	60	82	115	68	39	44	98	57	99	0	0	0
ENSMUSG00000054648	Zfp869	242	260	221	262	205	366	170	316	202	14	26	36	71	82	51	47	44	39	0	0	0
ENSMUSG00000054641	Mmrn1	0	0	0	0	0	0	0	0	0	0	0	0	0	0	0	0	0	0	0	0	0
ENSMUSG00000054640	Slc8a1	0	0	0	0	0	0	0	0	0	36	46	49	54	64	41	19	8	21	2	0	0
ENSMUSG00000037001	Zfp39	225	203	109	184	129	262	147	205	145	0	0	0	0	0	0	0	0	0	0	0	0
ENSMUSG00000070462	Tlnrd1	1703	2018	2404	1164	1218	1469	2671	1885	3112	340	461	693	616	367	414	697	360	584	21	21	19
ENSMUSG00000048385	Scrt1	0	0	0	0	0	0	0	0	0	81	96	152	60	62	57	36	33	44	0	0	0
ENSMUSG00000048387	Osr1	8031	10024	5670	5431	3177	7084	4261	5720	4995	203	234	340	366	254	207	135	81	107	0	0	0
ENSMUSG00000037003	Tns2	8211	10623	5731	8375	4070	9857	6074	8416	7224	174	273	375	309	277	211	418	196	353	0	0	0
ENSMUSG00000096122	Gm21943	0	0	0	0	0	0	0	0	0	0	0	0	0	0	0	0	0	0	0	0	0
ENSMUSG00000033253	Szt2	725	742	811	897	760	888	692	832	854	28	72	64	55	37	37	96	42	61	0	0	0
ENSMUSG00000020340	Cyfip2	0	16	5	36	18	8	4	13	8	568	573	941	522	558	533	985	474	788	0	0	0
ENSMUSG00000033255	Gm5134	0	0	0	0	0	0	0	0	0	0	0	0	0	0	0	0	0	0	0	0	0
ENSMUSG00000048388	Fam171b	1093	1263	985	1194	952	1418	1122	1286	1149	0	0	0	0	0	3	0	0	0	0	0	0
ENSMUSG00000033257	Ttll4	1205	1040	1255	1641	1188	1477	1403	1647	1779	218	220	232	255	235	164	333	176	223	0	0	0
ENSMUSG00000033256	Shf	460	371	544	402	429	423	631	477	727	117	146	168	167	130	103	135	115	192	0	0	0
ENSMUSG00000021959	Lats2	1711	1918	1990	2303	1630	2649	2018	2294	2486	146	193	205	306	230	266	254	165	222	0	0	0
ENSMUSG00000021958	Pinx1	294	462	239	521	213	552	201	380	265	151	168	202	351	220	184	269	144	182	0	0	0
ENSMUSG00000021951	Eef1akmt1	829	737	1214	838	867	1002	1369	1055	1581	0	0	0	0	0	0	0	2	0	0	0	0
ENSMUSG00000021950	Anxa8	13	7	30	452	365	390	3	17	6	96	72	107	136	83	51	56	44	43	0	0	0
ENSMUSG00000021953	Tdh	0	0	0	0	0	2	0	0	0	0	0	0	0	0	0	0	0	0	0	0	0
ENSMUSG00000021952	Xpo4	711	643	865	883	760	894	745	664	823	78	134	136	270	262	162	359	216	332	0	0	0
ENSMUSG00000021957	Tkt	6340	5834	8035	6420	6458	7286	10384	10402	11668	2566	3057	5012	3464	2318	1999	4451	2509	4150	0	0	0
ENSMUSG00000116165	Pdxp	94	75	40	171	102	211	144	115	101	0	0	0	0	0	0	0	0	0	0	0	0
NewGene_4198	NewGene_4198	0	0	0	10	0	0	0	0	0	0	0	0	0	0	0	0	0	0	0	0	0
NewGene_4199	NewGene_4199	25	19	15	92	61	101	21	15	40	0	0	0	0	0	0	0	0	0	0	0	0
NewGene_4190	NewGene_4190	88	97	40	89	56	78	47	109	48	0	0	0	0	0	0	0	0	0	0	0	0
ENSMUSG00000090981	Olfr718-ps1	2	0	0	2	0	0	0	0	0	0	0	0	0	0	0	0	0	0	0	0	0
NewGene_4196	NewGene_4196	0	0	11	5	7	6	0	0	0	0	0	0	0	0	0	0	0	0	0	0	0
ENSMUSG00000071073	Lrrc73	57	60	69	77	89	92	118	55	110	13	31	36	69	32	55	48	18	32	0	0	0
ENSMUSG00000071072	Ptges3	5339	5174	8386	6444	8364	7068	8075	8157	9857	44	56	89	118	96	179	108	88	130	2	0	0
ENSMUSG00000071076	Jund	5687	5242	5125	4423	3278	5982	6240	5630	6345	1393	1996	2974	4346	2733	3097	1329	824	1256	0	2	0
ENSMUSG00000071074	Yipf3	1878	1804	2201	1676	1725	2174	2939	2663	3156	133	265	293	201	210	226	391	184	345	0	0	0
ENSMUSG00000071078	Nr2c2ap	206	150	706	161	479	230	854	294	746	158	248	279	220	156	146	304	203	211	0	0	0
ENSMUSG00000019102	Aldh3a1	14	18	32	81	79	140	29	25	43	0	0	3	0	0	0	0	0	0	0	0	0
ENSMUSG00000092120	Vmn2r90	0	0	0	0	0	0	0	0	0	0	0	0	0	0	0	0	0	0	0	0	0
ENSMUSG00000036555	Iqce	617	629	729	861	654	782	732	810	982	36	16	15	16	17	4	28	9	14	0	2	0
ENSMUSG00000036557	Stpg4	0	0	0	0	0	7	0	0	0	0	0	0	0	0	0	0	0	0	0	0	0
ENSMUSG00000036551	Akap14	0	0	0	0	2	0	0	0	0	0	0	0	0	0	0	0	0	0	0	0	0
ENSMUSG00000036550	Cnot1	6679	6201	4889	5812	4937	7645	5704	5297	5488	1701	1910	2545	2539	2415	2031	2946	1571	2336	381	108	347
ENSMUSG00000036553	Sh3tc1	12	32	33	29	40	47	18	17	29	67	96	133	159	128	118	109	59	94	0	0	0
ENSMUSG00000036552	Ermard	129	244	210	267	171	267	176	178	232	0	0	0	0	0	0	0	0	0	0	0	0
ENSMUSG00000091584	Gm8180	0	0	0	0	0	0	0	0	0	0	0	0	0	0	0	0	0	0	0	0	0
ENSMUSG00000091586	Cyp4f17	281	326	341	396	294	453	372	400	365	0	0	0	0	0	0	0	0	0	0	0	0
ENSMUSG00000055994	Nod2	0	3	0	22	0	9	0	0	0	0	0	0	0	0	0	0	0	0	0	0	0
ENSMUSG00000055991	Zkscan5	352	386	453	766	390	679	342	648	594	48	22	43	48	35	39	40	37	74	0	0	0
ENSMUSG00000027099	Mtx2	2271	1918	2443	2116	2077	2722	2545	2690	3346	218	221	222	275	202	220	309	186	261	0	0	0
ENSMUSG00000023084	Lrrc71	9	10	8	34	42	40	21	25	41	0	2	0	0	0	0	0	0	0	0	0	0
ENSMUSG00000023087	Noct	1781	1628	1518	2691	1876	3359	1345	1640	1561	29	30	43	53	29	32	37	27	42	0	2	0
ENSMUSG00000030788	Rnf141	889	1196	1149	1491	973	1358	1075	1297	1300	5	0	3	2	0	0	0	0	4	0	0	0
ENSMUSG00000030789	Itgax	7	0	0	8	8	2	0	0	0	0	0	0	0	0	0	0	0	0	0	0	0
ENSMUSG00000030786	Itgam	0	0	0	9	0	5	0	0	2	0	0	2	0	0	0	0	0	0	0	0	0
ENSMUSG00000030787	Lyve1	0	4	0	0	0	8	0	0	0	0	0	0	0	0	0	0	0	0	0	0	0
ENSMUSG00000030785	Cox6a2	307	340	218	161	186	279	159	148	124	0	0	0	0	0	0	0	2	0	0	0	0
ENSMUSG00000030782	Tgfb1i1	2788	2501	1588	1534	879	2280	879	944	908	51	49	85	262	105	98	34	7	12	0	0	0
ENSMUSG00000023088	Abcc1	2366	2787	2974	2742	2055	2881	2868	3662	3600	352	351	528	373	429	294	354	164	375	2	0	0
ENSMUSG00000030780	BC017158	956	990	1166	839	688	903	1119	1233	1457	60	62	87	63	68	63	78	63	91	0	0	0
ENSMUSG00000030781	Slc5a2	0	2	2	3	0	2	0	0	0	0	0	0	0	0	0	0	0	0	0	0	0
ENSMUSG00000033781	Asb13	376	485	452	417	340	470	592	556	602	0	0	0	0	0	0	0	0	0	0	0	0
ENSMUSG00000091638	Vmn1r113	0	0	0	0	0	0	0	0	0	0	0	0	0	0	0	0	0	0	0	0	0
ENSMUSG00000091631	Vmn2r95	0	0	0	0	0	0	0	0	0	0	0	0	0	0	0	0	0	0	0	0	0
ENSMUSG00000033788	Dysf	620	511	759	660	780	901	816	777	913	3	8	0	4	13	0	0	0	0	0	0	0
ENSMUSG00000091636	Akain1	0	0	0	0	0	0	0	0	0	0	0	0	0	0	0	0	0	0	0	0	0
ENSMUSG00000091635	Vmn2r13	3	9	10	14	17	14	6	9	10	0	0	0	0	0	0	0	0	0	0	0	0
NewGene_508	NewGene_508	0	1	0	0	3	0	0	0	0	0	0	0	0	0	0	0	0	0	0	0	0
NewGene_503	NewGene_503	0	6	0	4	4	6	10	0	0	0	0	0	0	0	0	0	0	0	0	0	0
ENSMUSG00000049265	Kcnk3	0	0	0	0	2	4	0	0	0	11	25	25	18	43	26	5	4	8	0	0	8
ENSMUSG00000060621	Nkpd1	6	8	0	8	2	4	0	5	0	9	18	15	11	10	10	16	6	20	0	0	0
NewGene_504	NewGene_504	0	0	5	0	6	0	0	0	0	0	0	0	0	0	0	0	0	0	0	0	0
ENSMUSG00000038067	Csf3	0	0	0	0	0	4	0	0	0	0	0	0	0	0	0	0	0	0	0	0	0
ENSMUSG00000038065	Mturn	323	416	512	331	333	384	357	378	576	15	12	12	24	13	21	22	0	17	0	0	0
ENSMUSG00000038064	Cldn22	0	0	0	0	0	0	0	0	0	0	0	0	0	0	0	0	0	0	0	0	0
ENSMUSG00000038060	Dlec1	0	0	0	0	0	0	0	0	0	0	0	0	0	0	0	0	0	0	0	0	0
ENSMUSG00000038069	Cdkn2aip	509	485	556	834	707	798	596	650	673	20	22	39	51	36	52	41	17	38	0	0	0
ENSMUSG00000038068	Rnf144b	2	4	0	14	3	2	0	0	5	0	3	0	0	0	0	7	0	0	0	0	0
ENSMUSG00000037202	Prf1	0	0	0	4	0	2	0	0	2	0	0	0	0	0	0	0	0	0	0	0	0
ENSMUSG00000037206	Islr	251	268	216	118	95	120	116	89	133	8	23	14	7	28	20	2	0	0	0	0	0
ENSMUSG00000030255	Sspn	327	535	536	389	252	395	604	762	678	21	22	15	17	18	16	22	21	15	0	0	0
ENSMUSG00000037204	Atg101	707	553	1263	732	1329	973	1851	1208	2021	108	181	0	0	0	151	0	0	250	0	0	0
ENSMUSG00000030257	Srgap3	362	387	307	405	202	432	247	356	282	157	183	256	210	156	154	182	70	141	0	0	0
ENSMUSG00000030259	Rassf8	1210	1534	1682	1738	1311	1613	1628	1678	1769	6	12	12	2	16	19	18	8	18	0	0	0
ENSMUSG00000031785	Adgrg1	28	16	25	71	36	50	14	18	23	13	21	29	121	60	58	5	7	6	0	0	0
ENSMUSG00000031787	Katnb1	822	928	955	1036	984	1277	1000	1017	1286	216	254	375	254	183	232	418	215	327	0	0	0
ENSMUSG00000031786	Drc7	0	0	0	0	0	15	2	0	0	0	0	0	0	0	0	0	0	0	0	0	0
ENSMUSG00000031781	Ciapin1	2073	1632	3646	1957	3234	2442	4921	3778	5498	0	0	0	0	0	0	0	0	0	0	0	0
ENSMUSG00000031780	Ccl17	14	27	25	18	36	19	19	5	12	0	0	0	0	0	0	0	0	0	0	0	0
ENSMUSG00000031783	Polr2c	2742	2483	3266	2890	2568	3590	3332	3633	4215	541	847	1166	895	679	496	1106	633	1263	0	0	0
ENSMUSG00000031782	Coq9	1167	1207	1644	1242	1160	1413	2112	1888	2541	408	399	825	634	452	270	841	472	731	0	0	0
ENSMUSG00000031789	Cngb1	86	49	44	138	43	112	35	9	28	0	0	0	0	0	0	0	0	0	0	2	0
ENSMUSG00000031788	Kifc3	988	1246	1274	1110	1005	1218	1233	1421	1637	86	130	190	209	189	143	174	97	185	0	2	0
ENSMUSG00000070858	Gm1673	47	42	131	22	59	40	112	35	112	0	34	0	21	0	0	0	35	0	0	0	0
ENSMUSG00000070852	Olfr1121	0	0	0	0	0	0	0	0	0	0	0	0	0	0	0	0	0	0	0	0	0
ENSMUSG00000070853	Olfr1150-ps1	0	0	0	0	0	0	0	0	0	0	0	0	0	0	0	0	0	0	0	0	0
ENSMUSG00000070856	Olfr1115	0	0	0	0	0	0	0	0	0	0	0	0	0	0	0	0	0	0	0	0	0
ENSMUSG00000070857	Olfr1113	0	0	0	0	0	0	0	0	0	0	0	0	0	0	0	0	0	0	0	0	0
ENSMUSG00000070855	Olfr1116	0	0	0	0	0	2	0	0	0	0	0	0	0	0	0	0	0	0	0	0	0
ENSMUSG00000090213	Tmem189	3284	3219	2853	3321	2849	4581	4235	4162	4935	216	319	321	221	156	240	249	168	113	0	0	0
ENSMUSG00000090210	Itga10	26	18	46	55	42	38	84	58	110	0	0	5	0	0	0	0	0	0	0	0	0
ENSMUSG00000031125	3830403N18Rik	1966	1453	1025	1170	1031	1923	1557	1372	1240	0	0	2	0	0	0	0	0	0	0	0	0
ENSMUSG00000090215	Trim34b	75	118	84	133	67	110	35	58	45	0	0	0	0	0	0	0	0	0	0	0	0
ENSMUSG00000031129	Slc9a9	239	303	319	291	155	266	139	199	229	0	0	0	0	0	0	0	0	0	0	0	0
ENSMUSG00000090219	4930516K23Rik	0	0	0	0	0	0	0	0	0	0	0	0	0	0	0	0	0	0	0	0	0
ENSMUSG00000034579	Pla2g3	12	3	0	15	10	20	14	24	11	0	0	0	0	0	0	0	0	0	0	0	0
ENSMUSG00000034570	Inpp5j	77	68	41	89	56	67	49	78	68	43	48	51	52	34	38	17	17	33	0	0	0
ENSMUSG00000034573	Ptpn13	0	6	6	17	0	10	0	0	0	76	98	100	106	64	91	107	74	115	0	0	0
ENSMUSG00000034575	Tent4a	1392	1639	1455	1946	1427	2205	1382	1636	1722	377	498	589	620	352	418	589	445	484	0	0	0
ENSMUSG00000034574	Daam1	1271	862	958	970	780	1331	976	1059	1023	106	116	172	195	246	189	116	75	117	0	0	0
ENSMUSG00000039335	Spata16	0	0	0	0	0	0	0	0	0	0	0	0	0	0	0	0	0	0	0	0	0
ENSMUSG00000048602	Morc2b	0	4	0	4	0	6	8	3	2	0	0	0	0	0	0	0	0	0	0	0	0
ENSMUSG00000039337	Tex19.2	0	0	0	0	6	3	0	0	0	0	0	0	0	0	0	0	0	0	0	0	0
ENSMUSG00000039330	Tsga10ip	2	0	0	2	3	0	0	0	0	0	0	0	0	0	0	0	0	0	0	0	0
ENSMUSG00000039339	Mfsd4b2	0	0	0	0	0	0	0	0	0	0	0	0	0	0	0	0	0	0	0	0	0
ENSMUSG00000043659	Npsr1	0	0	0	3	0	5	0	0	0	0	0	0	0	0	0	0	0	0	0	0	0
ENSMUSG00000062082	Cd200r4	0	0	0	0	0	0	0	0	0	0	0	0	0	0	0	0	0	0	0	0	0
ENSMUSG00000062083	Rpl13a-ps1	5	9	19	5	8	8	16	4	25	37	72	102	66	38	32	79	59	50	0	0	0
ENSMUSG00000025666	Tmem47	430	511	381	261	248	267	338	264	385	137	116	114	219	197	212	164	147	111	0	0	0
ENSMUSG00000025665	Rps6ka6	221	242	245	277	290	357	233	233	228	196	289	356	317	476	413	310	111	272	0	0	0
ENSMUSG00000021179	Nrde2	446	611	778	694	475	626	505	633	702	21	16	20	19	0	16	28	11	20	0	0	0
ENSMUSG00000021178	Psmc1	3428	3986	4955	4527	5249	5682	4394	5402	5929	1259	1666	1853	2060	1623	1349	1551	1021	1673	0	0	0
ENSMUSG00000021171	Esyt2	4465	4614	4606	4779	3437	4188	4787	4555	5318	643	569	870	1395	1170	982	1570	761	1326	0	4	0
ENSMUSG00000021177	Tdp1	922	682	764	877	670	995	825	1013	994	54	70	53	127	85	68	152	70	115	0	0	0
ENSMUSG00000021176	Efcab11	90	140	138	130	151	113	106	124	130	0	0	6	0	2	5	0	0	0	0	0	0
ENSMUSG00000021175	Cdca7l	1352	1361	1637	1264	1232	1298	1494	1462	1780	26	67	41	54	21	43	97	42	118	0	0	0
ENSMUSG00000071815	Fthl17e	0	0	0	0	0	0	0	0	2	0	0	0	0	0	0	0	0	0	0	0	0
ENSMUSG00000071816	Ssxb5	0	0	0	0	0	0	1	0	0	0	0	0	0	0	0	0	0	0	0	0	0
ENSMUSG00000024048	Myl12a	19600	15629	18335	16607	15069	21643	19198	19329	22101	0	0	0	0	0	3	0	0	8	0	0	0
ENSMUSG00000074369	Obox2	0	0	0	0	0	0	0	0	0	0	0	0	0	0	0	0	0	0	0	0	0
ENSMUSG00000074361	C5ar2	0	0	8	0	0	0	0	0	0	0	0	0	0	0	0	0	0	0	0	0	0
ENSMUSG00000024042	Sik1	1158	1332	1173	1386	983	1542	1734	1959	2028	0	8	10	8	0	7	0	0	3	0	0	0
ENSMUSG00000024043	Arhgap28	555	545	580	755	529	777	430	522	565	0	0	0	0	0	0	0	0	0	0	0	0
ENSMUSG00000024044	Epb41l3	7861	8465	4969	7174	4062	9841	4825	7257	5585	223	271	448	349	244	262	294	181	211	0	0	0
ENSMUSG00000024045	Akap8	1935	2175	1849	2793	1656	2625	1870	2081	2141	0	14	0	10	0	11	35	0	27	0	0	0
ENSMUSG00000074366	Obox5	0	0	0	0	0	0	0	0	0	0	0	0	0	0	0	0	0	0	0	0	0
ENSMUSG00000079539	Obp2b	0	0	0	0	0	0	0	4	0	0	0	0	0	0	0	0	0	0	0	4	0
ENSMUSG00000044442	N6amt1	210	216	253	341	142	296	120	324	290	0	0	0	0	0	0	0	0	0	0	0	0
ENSMUSG00000068011	Mkrn2os	0	0	0	2	3	8	0	2	0	0	0	0	0	0	0	0	0	0	0	0	0
ENSMUSG00000044441	Olfr1442	0	0	0	0	3	0	0	0	0	0	0	0	0	0	0	0	0	0	0	0	0
ENSMUSG00000044447	Dock5	838	814	961	1098	872	1216	1022	971	1079	15	28	26	65	31	40	41	27	32	0	0	0
ENSMUSG00000044444	Pfn3	0	0	0	0	0	0	0	0	0	0	2	1	0	0	0	1	0	0	0	0	0
ENSMUSG00000042298	Ttc19	822	895	964	1071	798	1109	1051	1039	1223	134	194	260	361	260	212	402	160	365	0	0	0
ENSMUSG00000042293	Gm5617	313	246	527	226	391	355	694	477	651	47	63	52	45	32	25	40	36	67	0	0	0
ENSMUSG00000042292	Mkl1	1214	1388	1068	1454	898	1788	1108	1204	1222	189	315	431	464	324	340	380	181	275	5	0	0
ENSMUSG00000024088	4930583I09Rik	0	0	0	0	0	0	0	0	0	0	0	0	0	0	0	0	0	0	0	0	0
ENSMUSG00000044199	S1pr4	0	0	0	2	0	3	0	0	0	0	0	0	0	0	0	0	0	0	0	0	0
ENSMUSG00000044197	Gpr146	38	590	674	580	558	32	1191	1057	1358	57	44	63	38	32	31	103	38	114	0	0	0
NewGene_8178	NewGene_8178	0	0	0	0	5	18	0	0	0	0	0	0	0	0	0	0	0	0	0	0	0
NewGene_8174	NewGene_8174	8	0	3	31	54	34	3	0	4	0	0	0	0	0	0	0	0	0	0	0	0
NewGene_8175	NewGene_8175	0	0	2	0	11	5	0	0	0	0	0	0	0	0	0	0	0	0	0	0	0
NewGene_8176	NewGene_8176	0	2	0	17	35	28	0	0	4	0	0	0	0	0	0	0	0	0	0	0	0
NewGene_8173	NewGene_8173	177	147	165	207	163	285	80	210	266	36	47	36	73	80	107	70	58	50	0	0	15
ENSMUSG00000058761	Rnf169	668	558	653	993	761	930	583	822	786	11	6	0	5	12	10	6	0	6	0	0	0
ENSMUSG00000074945	Olfr1314	0	0	0	2	5	0	0	0	0	0	0	0	0	0	0	0	0	0	0	0	0
ENSMUSG00000074946	Olfr1313	0	0	0	0	0	0	0	0	0	0	0	0	0	0	0	0	0	0	0	0	0
ENSMUSG00000074947	Olfr1312	0	0	0	0	0	0	0	0	0	0	0	0	0	0	0	0	0	0	0	0	0
ENSMUSG00000028618	Tmem59	9145	10443	14342	9397	10603	11611	16573	14239	21414	7	0	7	0	0	40	0	4	0	2	6	0
ENSMUSG00000028931	Kcnab2	911	820	1146	863	866	1088	756	853	979	82	42	153	68	72	43	177	125	177	0	0	0
ENSMUSG00000001870	Ltbp1	397	349	373	737	529	748	139	182	191	10	0	16	23	27	23	0	0	4	13	6	26
ENSMUSG00000062793	Olfr1158	0	0	0	0	0	0	0	0	0	0	0	0	0	0	0	0	0	0	0	0	0
ENSMUSG00000027531	Impa1	1499	1498	2531	2517	2557	2232	1836	2285	2789	0	0	0	0	0	5	0	0	0	0	0	0
ENSMUSG00000027530	Fabp12	0	0	0	0	6	11	0	0	6	0	0	0	0	0	0	0	0	0	0	0	0
ENSMUSG00000027533	Fabp5	4226	3026	8831	3406	7352	4528	8055	4235	8374	0	0	0	0	0	0	1	0	0	0	0	0
ENSMUSG00000075012	Fjx1	0	0	0	0	0	0	0	0	0	229	324	478	341	223	214	399	222	322	1	3	7
ENSMUSG00000075015	Gm10801	0	0	0	0	0	4	0	0	0	0	0	0	0	0	0	0	0	0	0	0	0
ENSMUSG00000075014	Gm10800	56	87	13	106	22	129	14	17	19	0	0	0	0	0	0	0	0	4	0	0	9
ENSMUSG00000027536	Chmp4c	34	48	13	50	55	72	25	60	31	0	0	0	0	0	0	0	0	0	0	0	0
ENSMUSG00000018672	Copz2	2225	1929	2001	1426	1601	2333	2449	2289	2692	265	423	369	413	342	307	374	306	411	0	0	0
ENSMUSG00000005553	Atp4a	0	0	0	1	0	1	0	0	0	7	6	0	0	0	0	0	0	0	0	0	0
ENSMUSG00000062426	Olfr304	0	0	0	0	0	0	0	0	0	0	0	0	0	0	0	0	0	0	0	0	0
ENSMUSG00000029146	Snx17	2189	1951	3636	2177	2854	2551	3192	2872	3914	497	716	956	746	547	619	630	409	624	69	46	87
ENSMUSG00000040631	Dok4	275	249	409	313	442	439	352	372	486	62	109	188	181	123	102	135	74	115	0	0	0
ENSMUSG00000040632	Nrl	0	0	0	0	0	2	0	0	0	0	0	0	0	0	0	0	0	0	0	0	0
ENSMUSG00000060180	Myh13	0	0	2	0	0	0	0	0	0	0	0	0	0	0	0	0	0	0	0	0	0
ENSMUSG00000057421	Las1l	825	588	694	833	601	740	599	820	729	118	141	207	208	189	198	258	146	252	0	0	0
NewGene_8585	NewGene_8585	0	0	0	0	0	0	2	0	2	0	0	0	0	0	0	0	0	0	0	0	0
ENSMUSG00000057424	Olfr934	0	0	0	0	0	0	0	0	0	0	0	0	0	0	0	0	0	0	0	0	0
ENSMUSG00000094076	Gm4767	7	39	15	54	45	20	47	78	47	0	0	0	0	0	7	0	0	0	0	0	0
ENSMUSG00000073920	Olfr661	0	0	0	0	0	0	0	2	0	0	0	0	0	0	0	0	0	0	0	0	0
ENSMUSG00000102836	Gm37013	0	0	0	0	0	0	0	0	0	0	0	0	0	0	0	0	0	0	0	0	0
ENSMUSG00000047368	Abhd17b	1122	1405	1771	1379	1303	1531	1643	1518	2021	344	476	325	356	292	482	532	398	400	3	0	0
ENSMUSG00000047369	Dnah14	0	0	0	0	2	0	0	0	0	0	0	0	0	0	0	0	0	0	0	0	0
ENSMUSG00000047363	Cstad	25	42	10	8	0	13	22	25	21	0	0	0	0	0	0	0	0	0	0	0	0
ENSMUSG00000047361	Gm973	0	0	0	7	0	9	0	0	0	0	0	0	0	0	0	0	0	0	0	0	0
ENSMUSG00000042901	Aida	2740	3274	2813	4118	2459	3797	2177	2951	2673	0	0	0	0	0	0	0	0	10	24	0	60
ENSMUSG00000042903	Foxo4	803	733	1375	672	932	917	1444	1446	1739	610	786	1105	650	569	668	1168	667	914	20	0	25
ENSMUSG00000007029	Vars	4729	4433	7341	4232	5419	5079	7806	6546	8979	1085	1301	1752	1294	1016	1114	1898	1101	2000	41	67	69
ENSMUSG00000026377	Nifk	1155	1194	999	1328	1068	1563	837	1187	1060	0	0	0	0	0	0	0	0	0	0	0	0
ENSMUSG00000042909	Olfr648	0	0	0	0	0	0	0	0	0	0	0	0	0	0	0	0	0	0	0	0	0
ENSMUSG00000007021	Syngr3	15	22	21	52	22	64	24	15	13	86	61	88	85	64	73	60	35	63	0	0	0
ENSMUSG00000073928	Olfr651	0	0	0	0	0	0	0	0	0	0	0	0	0	0	0	0	0	0	0	0	0
ENSMUSG00000041583	Obox6	18	0	6	7	14	0	3	2	4	0	0	0	0	0	0	0	0	0	0	0	0
ENSMUSG00000024558	Mapk4	0	0	0	2	0	0	3	0	0	0	0	0	0	0	0	0	0	0	0	0	0
NewGene_7635	NewGene_7635	181	246	83	272	108	402	33	90	66	0	0	0	0	0	0	0	0	0	0	0	0
ENSMUSG00000025825	Iscu	1623	1400	1382	1708	1548	2504	2460	2202	2472	144	121	285	182	165	123	111	43	207	3	0	0
ENSMUSG00000084336	Olfr1269	0	0	0	0	0	0	0	0	0	0	0	0	0	0	0	0	0	0	0	0	0
ENSMUSG00000000120	Ngfr	0	0	0	6	0	7	0	0	0	31	31	52	46	24	27	8	19	9	0	0	0
ENSMUSG00000091468	Vmn2r82	0	0	0	0	0	0	0	0	0	0	0	0	0	0	0	0	0	0	0	0	0
ENSMUSG00000050605	Zfp61	339	398	442	413	424	424	354	515	468	0	0	0	0	0	0	0	0	0	0	0	0
ENSMUSG00000083649	Rasl2-9	0	0	3	6	2	11	0	0	0	28	48	37	33	26	24	28	36	56	0	0	0
ENSMUSG00000098176	Ccdc166	0	2	0	2	0	8	0	2	2	0	0	0	0	0	0	0	0	0	0	0	0
ENSMUSG00000046108	Il17c	0	0	4	16	5	1	1	0	3	0	0	0	0	0	0	0	0	0	0	0	0
NewGene_7208	NewGene_7208	0	0	0	0	0	0	0	0	0	11	5	11	15	0	6	10	4	5	0	0	0
ENSMUSG00000046101	Mcmdc2	4	5	0	0	9	4	4	0	4	0	0	0	0	0	0	0	0	0	0	0	0
ENSMUSG00000016255	Tubb1	0	0	0	0	0	0	0	0	0	0	0	0	0	0	0	0	0	0	0	0	0
ENSMUSG00000016256	Ctsz	4945	4554	4647	4254	3223	5327	5272	5980	5920	0	0	6	0	0	10	0	4	0	0	0	0
ENSMUSG00000016257	Prelid3b	1862	2464	2310	2680	2030	2982	2354	3335	3013	162	228	216	285	233	151	213	0	213	0	0	0
ENSMUSG00000016252	Atp5e	274	409	1501	294	1509	417	2335	335	2086	0	0	0	0	0	189	0	147	0	0	0	0
ENSMUSG00000016253	Nelfcd	1094	998	1563	1147	1128	1311	1554	1711	1910	0	55	0	83	0	45	0	0	66	0	0	0
ENSMUSG00000006777	Krt23	0	0	0	0	2	0	0	0	0	0	2	0	0	0	0	0	0	0	0	0	0
NewGene_1433	NewGene_1433	0	0	0	0	0	0	3	0	0	0	0	0	0	0	0	0	0	0	0	0	0
ENSMUSG00000064023	Klk8	8	0	3	4	4	8	0	0	0	0	0	0	0	0	0	0	0	0	0	0	0
ENSMUSG00000002718	Cse1l	2965	2951	2456	3494	2585	4018	2069	2477	2328	206	200	220	508	484	397	594	271	483	0	0	0
NewGene_2905	NewGene_2905	2	2	0	23	37	12	0	0	6	0	0	0	0	0	0	0	0	0	0	0	0
NewGene_2904	NewGene_2904	0	0	0	4	0	0	0	0	0	0	0	0	0	0	0	0	0	0	0	0	0
NewGene_2901	NewGene_2901	1634	1314	4265	1355	2625	1614	4348	2339	4923	405	1136	466	322	162	564	452	548	912	0	0	0
NewGene_2909	NewGene_2909	0	0	0	0	0	5	0	0	0	0	0	0	0	0	0	0	0	0	0	0	0
ENSMUSG00000095034	Gm17577	0	0	0	0	0	0	0	0	0	0	0	0	0	0	0	0	0	0	0	0	0
ENSMUSG00000095030	Olfr1513	0	0	0	0	0	0	0	0	0	0	0	0	0	0	0	0	0	0	0	0	0
ENSMUSG00000095032	Gm21310	0	0	0	0	0	0	0	0	0	0	0	0	0	0	0	0	0	0	0	0	0
ENSMUSG00000001467	Cyp51	21657	30400	25472	21210	11287	21266	16860	28410	25182	0	403	0	277	0	263	0	286	416	0	0	0
ENSMUSG00000078380	Gm6096	0	0	0	0	1	4	0	0	1	0	0	0	0	0	0	0	0	0	0	0	0
ENSMUSG00000053868	Gm5142	0	0	0	0	0	0	0	0	0	0	0	0	0	0	0	0	0	0	0	0	0
ENSMUSG00000053861	Gm9925	0	0	0	0	0	0	0	0	0	0	0	0	0	0	0	0	0	0	0	0	0
ENSMUSG00000053862	Slc51b	0	0	0	0	0	2	0	0	0	0	0	0	0	0	0	0	0	0	0	0	0
ENSMUSG00000053863	Mepe	0	0	0	0	0	0	0	0	0	0	0	0	0	0	0	0	0	0	0	0	0
ENSMUSG00000029490	Mfsd7a	28	22	24	42	23	46	25	50	46	0	0	0	0	0	0	0	0	0	0	0	0
NewGene_7991	NewGene_7991	0	0	0	0	2	0	0	0	0	0	0	0	0	0	0	0	0	0	0	0	0
ENSMUSG00000029491	Pde6b	0	0	0	5	0	0	0	0	0	0	0	0	0	0	0	0	0	0	0	0	0
NewGene_9062	NewGene_9062	6	19	32	0	31	21	43	8	39	0	0	0	0	0	0	0	0	0	0	0	0
ENSMUSG00000001794	Capns1	15850	14776	10414	13729	8764	19090	11494	14465	12923	0	146	0	0	0	0	0	0	26	2	6	0
ENSMUSG00000017615	Tnfaip1	3250	3131	3782	4731	3637	5188	3418	3950	4120	61	116	109	131	120	142	136	70	203	3	0	0
ENSMUSG00000079389	Gm3149	0	0	0	0	0	0	0	0	0	0	0	0	0	0	0	0	0	0	0	0	0
ENSMUSG00000079388	2610042L04Rik	0	0	4	7	0	6	2	0	12	0	0	0	0	0	0	0	0	0	0	0	0
ENSMUSG00000079387	Luzp4	611	505	259	475	213	459	354	356	408	0	0	0	0	0	0	0	0	0	0	0	0
ENSMUSG00000079386	Gm3173	0	13	9	11	9	0	0	0	4	0	0	0	0	0	0	0	0	0	0	0	0
ENSMUSG00000079380	Gm8271	0	0	0	0	0	0	0	0	0	0	0	0	0	0	0	0	0	0	0	0	0
ENSMUSG00000079383	Gm3298	0	0	0	0	0	0	0	0	0	0	0	0	0	0	0	0	0	0	0	0	0
ENSMUSG00000079382	Gm3443	0	0	2	0	0	2	0	0	0	0	0	0	0	0	0	0	0	0	0	0	0
NewGene_6119	NewGene_6119	0	0	5	6	0	0	0	0	0	0	0	0	0	0	0	0	0	0	0	0	0
NewGene_6111	NewGene_6111	990	1450	2448	301	566	298	1478	615	2019	820	1345	1319	1227	1031	1213	1289	909	1473	0	0	0
ENSMUSG00000078922	Tgtp1	833	1077	1175	1615	1271	1367	190	194	314	0	0	0	0	0	0	0	2	2	1	0	0
ENSMUSG00000078923	Ube2v1	5508	5130	4683	4512	4862	6898	4949	6171	5745	688	763	1431	937	753	459	903	644	690	0	0	0
ENSMUSG00000078920	Ifi47	139	58	265	177	157	135	60	76	117	0	0	0	0	0	0	0	0	0	0	0	0
ENSMUSG00000078921	Tgtp2	749	873	1063	1169	865	1018	97	240	257	0	0	0	0	0	0	0	0	2	1	0	0
ENSMUSG00000078926	Cdc20b	0	0	0	0	0	0	0	0	0	0	0	0	0	0	0	0	0	0	0	0	0
ENSMUSG00000078924	Gm12169	0	0	0	0	0	0	0	0	0	0	0	0	0	0	0	0	0	0	0	0	0
ENSMUSG00000002844	Adprh	1157	1093	1531	845	1138	1094	1754	1606	1967	0	0	0	0	0	0	0	0	0	0	0	0
ENSMUSG00000002845	Tmem39a	2431	2209	2006	2199	1471	2973	2044	2601	2598	305	402	499	424	393	317	640	382	517	13	0	0
NewGene_1768	NewGene_1768	0	0	0	0	0	8	0	0	0	0	0	0	0	0	0	0	0	0	0	0	0
ENSMUSG00000002847	Pla1a	135	59	144	110	120	119	89	113	112	0	0	0	0	0	0	0	0	0	0	0	0
NewGene_1767	NewGene_1767	0	0	0	0	2	0	0	0	0	0	0	0	0	0	0	0	0	0	0	0	0
ENSMUSG00000079092	Prl2c2	2	4	0	36	33	39	0	0	0	0	0	0	0	0	0	0	0	0	0	0	0
NewGene_1760	NewGene_1760	20	0	11	0	8	8	8	6	3	0	0	0	0	0	0	0	0	0	0	0	0
ENSMUSG00000079037	Prnp	5147	5684	6914	7114	6306	8015	7855	9031	10053	190	273	303	797	647	690	385	219	586	0	0	0
ENSMUSG00000079036	Alkbh1	392	480	453	662	498	601	423	451	464	46	68	100	148	118	103	121	85	115	0	0	0
ENSMUSG00000110641	Gm45826	0	0	0	0	0	0	0	0	0	0	0	0	0	0	0	0	0	0	0	0	0
ENSMUSG00000079033	Mef2b	18	12	34	33	18	19	37	29	22	0	0	0	0	0	0	0	0	0	0	0	0
ENSMUSG00000079031	BB287469	2	0	0	5	10	6	0	0	0	0	0	0	0	0	0	0	0	0	0	0	0
ENSMUSG00000079039	Gm11037	0	0	0	0	0	0	0	0	0	0	0	0	0	0	0	0	0	0	0	0	0
ENSMUSG00000079038	D130040H23Rik	48	38	22	38	24	44	31	15	31	0	0	0	0	0	0	0	0	0	0	0	0
NewGene_3697	NewGene_3697	0	0	0	3	8	3	0	0	0	0	0	0	0	0	0	0	0	0	0	0	0
NewGene_3691	NewGene_3691	10	16	8	38	9	50	9	8	4	0	0	0	0	0	0	0	0	0	0	0	0
NewGene_3692	NewGene_3692	8	13	4	32	26	34	21	4	15	0	0	0	0	0	0	0	0	0	0	0	0
NewGene_3693	NewGene_3693	0	2	0	4	0	0	2	4	1	0	0	0	0	0	0	0	0	0	0	0	0
ENSMUSG00000054843	Atrnl1	2574	2521	3121	2453	2110	2950	3587	4010	3865	79	71	100	95	70	116	136	111	162	0	0	0
ENSMUSG00000041229	Phf8	2058	2192	1569	2288	1430	2856	1630	2025	1894	714	753	1171	1108	902	796	1334	771	1016	14	0	0
ENSMUSG00000041225	Arhgap12	581	498	552	590	522	622	757	586	666	23	34	72	56	76	74	56	43	77	0	0	0
ENSMUSG00000041220	Elovl6	2520	1835	1832	1262	888	1382	1554	1352	1474	58	83	130	85	99	93	116	50	125	11	0	0
ENSMUSG00000108367	Gm4881	0	0	0	0	0	0	0	0	0	0	0	0	0	0	0	0	0	0	0	0	0
ENSMUSG00000015787	Abo	0	0	0	0	0	0	0	0	0	0	0	0	0	0	0	0	0	0	0	0	0
ENSMUSG00000110469	Gm10358	7	9	10	8	7	5	10	5	4	0	0	0	0	0	0	0	0	0	0	0	0
ENSMUSG00000056995	Olfr1178	0	0	0	0	0	0	0	0	0	0	0	0	0	0	0	0	0	0	0	0	0
ENSMUSG00000056999	Ide	4244	3966	3002	4043	2679	4050	3785	4243	3696	359	360	460	671	566	475	835	416	624	8	0	0
ENSMUSG00000022119	Rbm26	1442	1484	1024	1467	1054	1880	909	1325	1047	331	362	490	471	460	422	430	245	279	52	34	42
ENSMUSG00000066319	Rtp3	0	0	0	0	0	0	0	0	0	0	0	0	0	0	0	0	0	0	0	0	0
ENSMUSG00000022110	Sucla2	820	902	728	820	705	958	986	899	923	109	160	197	234	279	258	245	103	218	4	2	0
ENSMUSG00000022111	Uchl3	287	333	264	476	408	489	349	316	305	303	315	263	575	467	120	509	376	433	4	0	0
ENSMUSG00000022112	Gpc5	0	0	0	0	0	0	0	0	0	0	0	0	0	0	0	0	0	0	0	0	0
ENSMUSG00000022113	Trim52	0	0	0	0	5	0	0	0	0	0	0	0	4	0	0	0	0	0	0	0	0
ENSMUSG00000022114	Spry2	416	336	550	374	312	458	371	367	481	0	0	0	0	0	0	0	0	0	0	37	31
ENSMUSG00000055717	Slain1	7	14	23	14	5	22	10	10	16	38	38	66	48	41	27	70	43	67	0	0	0
NewGene_2125	NewGene_2125	5	21	13	8	9	7	16	0	20	0	0	0	0	0	0	0	0	0	0	0	0
NewGene_2126	NewGene_2126	0	0	0	6	0	0	1	0	5	0	0	0	0	0	0	0	0	0	0	0	0
NewGene_2128	NewGene_2128	0	13	0	18	11	33	0	0	7	0	0	0	0	0	0	0	0	0	0	0	0
ENSMUSG00000040170	Fmo2	0	0	0	0	10	0	0	3	0	0	0	0	0	0	0	0	0	0	0	3	0
ENSMUSG00000091900	Gm4353	31	37	38	44	45	68	53	40	50	52	70	50	52	52	81	71	66	65	0	0	0
ENSMUSG00000091903	Gm6460	0	0	0	0	0	0	0	0	0	0	0	0	0	0	0	0	0	0	0	0	0
ENSMUSG00000051413	Plagl2	782	863	680	1122	677	1134	860	1051	982	223	196	329	296	270	279	309	206	272	20	0	26
ENSMUSG00000051414	Olfr829	0	0	0	0	0	0	0	0	0	0	0	0	0	0	0	0	0	0	0	0	0
ENSMUSG00000063844	Olfr1276	0	0	0	0	0	0	0	0	0	0	0	0	0	0	0	0	0	0	0	0	0
ENSMUSG00000063846	Gm21731	1	0	0	1	4	16	3	0	0	0	0	0	0	0	0	0	0	0	0	0	0
ENSMUSG00000063842	Olfr862	0	0	0	0	0	0	0	0	0	0	0	0	0	0	0	0	0	0	0	0	0
ENSMUSG00000063849	Ppcdc	283	342	599	355	368	309	455	464	513	7	8	3	0	0	10	0	0	13	0	0	0
ENSMUSG00000046173	Pabpc6	0	0	0	0	0	0	0	0	0	0	0	0	0	0	0	0	0	2	0	0	0
ENSMUSG00000057719	Sh3rf2	23	0	5	13	12	14	6	16	7	0	0	0	0	0	0	0	0	0	0	0	0
ENSMUSG00000057716	Tmem178b	0	0	0	0	0	0	0	0	0	6	0	1	0	0	0	0	0	0	0	0	0
ENSMUSG00000057715	A830018L16Rik	0	0	0	0	0	2	0	0	0	0	0	0	0	0	0	0	0	0	0	0	0
ENSMUSG00000108948	Olfr695	0	0	0	0	0	0	0	0	0	0	0	0	0	0	0	0	0	0	0	0	0
ENSMUSG00000057710	9630041A04Rik	0	0	0	0	0	0	0	0	0	0	0	0	0	0	0	0	0	0	0	0	0
ENSMUSG00000025469	Msx3	2	0	0	0	0	0	0	0	0	0	0	0	0	0	0	0	0	0	0	0	0
ENSMUSG00000025468	Caly	3	0	0	3	4	6	0	0	0	0	0	0	0	0	0	0	0	0	0	0	0
ENSMUSG00000115170	Vmn1r38	0	0	0	0	0	0	2	0	0	0	0	0	0	0	0	0	0	0	0	0	0
ENSMUSG00000025461	Cd163l1	0	0	0	0	0	0	0	0	0	0	0	0	0	0	0	0	0	0	0	0	0
ENSMUSG00000025465	Echs1	2582	1706	4278	1986	2934	2294	4542	3389	5203	0	0	0	0	0	0	0	0	0	0	0	0
ENSMUSG00000025464	Paox	590	606	698	391	323	540	683	567	643	0	0	0	0	0	0	0	0	0	0	0	0
ENSMUSG00000025467	Prap1	0	5	9	0	0	3	2	0	8	0	0	0	0	0	0	0	0	0	0	0	0
ENSMUSG00000025466	Fuom	649	390	528	364	331	507	1243	977	1040	0	0	0	0	0	0	0	0	0	0	0	0
ENSMUSG00000102049	Zbed6	6	3	6	18	3	5	1	9	30	3	75	169	92	135	92	111	11	105	0	0	0
ENSMUSG00000102045	Gm21294	0	0	0	0	0	0	0	0	0	0	0	0	0	0	0	0	0	0	0	0	0
ENSMUSG00000052298	Cdc42se2	1476	1857	2758	2605	2423	2420	2609	2902	3511	58	57	65	52	41	70	83	50	107	0	0	0
ENSMUSG00000052299	Ltn1	1510	868	1383	1093	1298	1166	1384	1228	1419	13	0	0	15	28	25	18	25	46	0	0	0
ENSMUSG00000039236	Isg20	639	759	605	507	359	719	344	468	457	0	0	0	0	0	0	0	0	0	0	0	0
ENSMUSG00000039231	Suv39h1	2601	2708	2840	3252	2778	3633	2614	3045	3233	684	810	1327	977	720	524	1449	787	977	0	0	0
ENSMUSG00000039230	Tbcd	2449	2699	3726	2918	3115	3391	3966	4094	5269	303	373	524	376	326	271	440	252	366	0	0	0
ENSMUSG00000039233	Tbce	270	308	299	299	268	347	169	321	291	45	50	68	98	122	66	89	37	55	0	0	0
ENSMUSG00000039232	Stx11	473	538	615	690	511	756	810	881	897	0	2	3	1	0	0	0	0	4	0	0	0
ENSMUSG00000052293	Taf9	321	856	147	344	154	314	210	215	205	318	310	459	718	605	529	458	392	624	85	156	171
ENSMUSG00000039239	Tgfb2	0	0	0	13	8	17	11	0	2	164	135	201	1105	743	835	228	93	144	0	3	0
ENSMUSG00000039238	Zfp750	2	0	26	140	48	193	0	0	0	0	0	0	2	0	0	0	3	0	0	0	0
ENSMUSG00000052296	Ppp6r1	2823	2962	3406	3698	3127	4463	3799	4514	4900	2776	2987	4376	3281	2633	2225	5373	3200	4895	0	0	0
ENSMUSG00000095957	Olfr832	0	0	0	4	0	0	0	0	0	0	0	0	0	0	0	0	0	0	0	0	0
ENSMUSG00000095954	Gm3183	0	0	0	0	0	0	0	0	0	0	0	0	0	0	0	0	0	0	0	0	0
ENSMUSG00000095950	Gm20737	0	0	0	0	0	0	0	0	0	0	0	0	0	0	0	0	0	0	0	0	0
ENSMUSG00000067545	Olfr1419	0	0	0	0	0	0	0	0	0	0	0	0	0	0	0	0	0	0	0	0	0
NewGene_4402	NewGene_4402	320	390	845	296	829	445	1355	590	1463	0	0	0	0	0	0	0	0	0	0	0	0
ENSMUSG00000067541	A630073D07Rik	0	0	0	0	0	0	0	0	0	0	0	0	0	0	0	0	0	0	0	0	0
ENSMUSG00000067543	Prb1	0	0	0	0	0	0	0	0	0	0	0	0	0	0	0	0	0	0	0	0	0
ENSMUSG00000111410	Gm49337	0	0	0	0	0	0	0	0	0	0	0	0	0	0	0	0	0	0	0	0	0
ENSMUSG00000060002	Chpt1	1792	1598	2322	1588	1883	1961	3048	2411	3468	117	143	164	113	103	194	274	210	179	2	0	0
ENSMUSG00000068259	Olfr461	0	0	0	2	2	7	0	0	0	0	0	0	0	0	0	0	0	0	0	0	0
ENSMUSG00000068250	Amn1	155	209	179	148	206	232	282	196	398	90	100	144	181	91	148	164	100	104	0	0	0
ENSMUSG00000068252	Apol7b	24	15	5	77	44	52	1	5	3	0	0	0	0	0	0	0	0	0	0	0	0
ENSMUSG00000035936	Aldh5a1	0	0	0	0	0	0	0	0	0	10	28	19	0	3	10	0	15	56	0	0	0
ENSMUSG00000035934	Pknox2	209	234	123	121	94	203	123	187	167	140	141	188	139	103	87	142	69	161	0	0	0
ENSMUSG00000035932	Olfr750	0	0	0	0	0	0	0	0	0	0	0	0	0	0	0	0	0	0	0	0	0
ENSMUSG00000035933	Cog5	494	694	592	775	454	604	409	489	509	27	38	59	113	81	65	108	46	82	0	0	0
ENSMUSG00000035930	Chst4	0	0	0	0	0	9	0	0	2	0	0	0	0	0	0	0	0	0	0	0	0
ENSMUSG00000097886	Gsg1l2	0	0	0	0	0	0	0	0	0	0	0	0	0	0	0	0	0	0	0	0	0
NewGene_6923	NewGene_6923	5	1	3	3	5	21	0	3	4	0	0	0	0	0	0	0	0	0	0	0	0
NewGene_6925	NewGene_6925	0	0	0	0	0	2	0	0	0	0	0	0	0	0	0	0	0	0	0	0	0
ENSMUSG00000091013	Vmn1r1	0	0	0	0	0	0	0	0	0	0	0	0	0	0	0	0	0	0	0	0	0
ENSMUSG00000091012	Vmn1r34	0	0	0	0	0	2	0	0	0	0	0	0	0	0	0	0	0	0	0	0	0
ENSMUSG00000091017	Fam71a	0	0	0	0	0	0	0	0	0	0	0	0	0	0	0	0	0	0	0	0	0
ENSMUSG00000018752	Tnfsfm13	322	232	583	207	390	307	549	525	674	8	20	40	16	9	7	11	12	8	0	0	0
ENSMUSG00000018750	Zbtb4	471	474	467	496	285	532	370	458	514	396	468	655	584	562	467	566	355	491	0	0	0
ENSMUSG00000033938	Ndufb7	2667	2641	3235	2087	3397	2967	4869	3322	4860	0	0	0	0	0	0	0	0	0	0	0	0
ENSMUSG00000039908	Slc26a11	146	181	196	197	171	197	216	182	280	11	23	38	46	18	38	65	32	51	0	0	0
ENSMUSG00000039903	Eva1c	179	138	169	280	330	340	166	210	235	0	0	8	13	0	0	0	0	0	0	0	0
ENSMUSG00000039901	Armh3	922	1076	769	1136	584	1200	634	951	889	163	189	220	223	189	154	263	155	241	0	0	0
ENSMUSG00000039904	Gpr37	0	0	0	0	0	0	0	0	0	0	0	0	0	0	3	0	0	2	0	0	0
ENSMUSG00000019808	Adat2	409	415	801	292	591	387	673	493	830	0	0	0	0	0	0	0	0	0	0	0	0
ENSMUSG00000019809	Pex3	583	712	725	839	516	918	561	844	676	50	45	93	124	99	70	102	85	113	0	0	0
ENSMUSG00000019804	Snx3	16036	16843	10878	15424	9635	22441	11089	12947	12263	4072	5387	7107	6334	4608	3978	6427	4255	5372	0	0	0
ENSMUSG00000019806	Aig1	30	43	97	60	72	64	19	25	26	17	57	27	41	34	39	43	25	69	0	0	0
ENSMUSG00000019802	Sec63	6081	4827	4541	4342	3180	5786	4627	5867	4615	196	205	261	207	288	243	308	113	207	32	4	0
ENSMUSG00000019803	Nr2e1	0	0	0	0	0	0	0	0	0	0	0	0	0	0	0	0	0	0	0	0	0
NewGene_8405	NewGene_8405	0	11	2	15	34	27	0	4	2	0	0	0	0	0	0	0	0	0	0	0	0
NewGene_8406	NewGene_8406	0	11	2	13	5	22	0	0	8	0	0	0	0	0	0	0	0	0	0	0	0
NewGene_8401	NewGene_8401	0	0	0	4	0	0	0	0	0	0	0	0	0	0	0	0	0	0	0	0	0
NewGene_8402	NewGene_8402	73	55	64	160	115	147	64	69	44	0	0	0	0	0	0	0	0	0	0	0	0
NewGene_8403	NewGene_8403	43	72	73	142	17	125	90	50	99	0	0	0	0	0	0	0	0	0	0	0	0
ENSMUSG00000020232	Hmg20b	1097	1049	1025	1060	811	1410	1411	1301	1506	30	18	27	32	0	13	20	0	19	0	0	0
ENSMUSG00000020231	Dip2a	1298	1442	1852	1536	1573	1549	1967	1932	2603	50	84	102	61	83	86	104	65	77	0	0	0
ENSMUSG00000020230	Prmt2	574	584	890	970	878	1013	797	783	833	0	0	0	0	0	0	0	0	37	0	0	0
ENSMUSG00000063063	Ctnna2	0	0	0	6	0	0	0	0	0	13	9	28	42	60	50	0	0	0	0	0	0
ENSMUSG00000020235	Fzr1	2086	1795	2024	1865	1619	2388	1912	1940	2225	79	105	84	73	0	78	79	33	138	0	0	0
ENSMUSG00000020234	4930404N11Rik	30	0	16	1	12	44	11	13	14	0	0	0	0	0	0	0	0	0	0	0	0
ENSMUSG00000020238	Ncln	5041	5858	5441	4325	3501	5792	5081	5217	5684	27	37	42	0	0	39	37	0	74	0	0	0
ENSMUSG00000090824	Olfr1344	0	0	0	0	0	0	0	0	0	0	0	0	0	0	0	0	0	0	0	0	0
ENSMUSG00000090827	Gm8297	0	0	0	0	0	0	0	0	0	0	0	0	0	0	0	0	0	0	0	0	0
ENSMUSG00000054434	Tmem120b	713	674	685	640	513	712	674	975	962	0	8	23	14	9	15	32	24	10	2	0	0
ENSMUSG00000054435	Gimap4	0	0	0	8	0	0	7	0	0	2	0	2	0	0	0	0	0	0	0	0	0
ENSMUSG00000054431	Olfr450	0	0	0	0	0	0	0	0	0	0	0	0	0	0	0	0	0	0	0	0	0
ENSMUSG00000096379	Gm21732	0	0	0	0	0	0	0	0	0	0	0	0	0	0	0	0	0	0	0	0	0
ENSMUSG00000033429	Mcee	458	302	417	348	355	379	852	616	910	0	19	0	0	0	0	0	0	28	0	0	0
ENSMUSG00000096373	Vmn2r31	0	0	0	0	0	0	0	0	0	0	0	0	0	0	0	0	0	0	0	0	0
ENSMUSG00000033427	Upb1	0	0	0	0	0	0	0	0	0	0	0	0	0	0	0	0	0	0	0	0	0
ENSMUSG00000096370	Gm21992	148	98	106	401	97	146	124	215	76	15	11	24	11	14	15	4	15	15	0	0	0
ENSMUSG00000033423	Eri3	5034	4606	5271	3789	3769	4967	5616	5816	6445	922	1138	1705	1360	1021	889	1397	804	902	0	0	0
ENSMUSG00000033420	Antxr1	1781	1875	1604	1447	900	1649	1433	2020	1929	0	0	0	0	0	0	0	0	0	0	0	0
ENSMUSG00000101605	Ace3	0	0	0	0	0	0	0	0	0	0	0	0	0	0	0	0	0	0	0	0	0
ENSMUSG00000037509	Arhgef4	87	72	85	143	88	159	90	104	105	9	12	13	20	15	7	20	21	9	0	0	0
ENSMUSG00000037503	Fam168b	5351	6633	8649	6639	6456	7704	8067	7659	10360	135	206	280	286	235	238	373	149	372	0	0	0
ENSMUSG00000027122	Arl14ep	1765	1869	2238	1792	1505	1765	1616	1614	2068	0	0	0	0	0	5	0	0	16	0	0	0
ENSMUSG00000029701	Rbm28	1670	1301	1603	2007	1407	1777	1223	1441	1427	34	38	38	55	46	43	69	29	67	2	0	0
ENSMUSG00000063762	Tas2r129	0	0	0	0	0	0	0	0	0	0	0	0	0	0	0	0	0	0	0	0	0
ENSMUSG00000075705	Msrb1	620	764	1053	714	1097	959	1114	713	1337	0	0	0	0	0	0	0	0	0	0	0	0
NewGene_3363	NewGene_3363	7	2	0	0	2	0	0	0	0	0	0	0	0	0	0	0	0	0	0	0	0
ENSMUSG00000060780	Lrrtm1	0	0	0	0	0	0	0	0	0	0	0	0	0	0	0	0	0	0	0	0	0
ENSMUSG00000060787	Olfr464	0	0	0	4	0	0	0	0	0	0	0	0	0	0	0	0	0	0	0	0	0
ENSMUSG00000026176	Ctdsp1	5924	5443	5773	5126	4217	6847	6955	6838	7925	263	170	398	305	289	298	238	157	239	3	0	4
ENSMUSG00000026177	Slc11a1	7	0	2	7	6	0	8	0	3	0	0	0	0	0	0	0	0	0	0	0	0
ENSMUSG00000026174	Cnot9	5295	7205	6618	6854	5223	7807	6059	7187	7937	501	551	968	824	592	437	908	579	685	0	0	0
ENSMUSG00000026175	Vil1	0	4	4	14	0	16	0	12	6	0	0	0	0	0	0	0	0	0	0	0	0
ENSMUSG00000026172	Bcs1l	767	788	874	708	512	844	850	979	1109	57	80	74	80	64	64	174	56	131	0	0	0
ENSMUSG00000026173	Plcd4	13	21	11	41	35	38	7	3	12	0	0	0	0	0	0	0	0	0	0	0	0
ENSMUSG00000026170	Cyp27a1	2	0	0	0	0	0	0	0	0	0	0	0	0	0	0	0	0	0	0	0	0
ENSMUSG00000026171	Rnf25	1141	1047	1043	1473	848	1684	1083	1623	1380	112	187	161	222	178	167	162	158	228	0	0	0
ENSMUSG00000075700	Selenot	1783	2102	2459	2666	2637	2929	2691	2012	2609	665	759	914	1111	1146	1216	1163	721	1020	208	333	308
ENSMUSG00000026956	Uap1l1	12582	9409	23939	8501	14717	10639	33128	19503	35730	0	137	90	68	53	72	84	69	167	0	0	0
ENSMUSG00000060878	Olfr1420	5	0	0	0	11	2	0	3	0	0	0	0	0	1	0	0	0	0	0	0	0
ENSMUSG00000038742	Angptl6	282	206	308	171	188	169	220	189	256	0	0	0	0	0	6	0	0	0	0	0	0
ENSMUSG00000038740	Mvb12b	1006	936	1037	1255	816	1188	1165	1318	1415	0	44	11	2	35	14	15	0	20	2	0	0
ENSMUSG00000038745	Nlrp6	0	0	0	2	2	18	0	0	0	0	0	0	0	0	0	0	0	0	0	0	0
ENSMUSG00000042826	Fgf11	5	3	3	0	4	13	20	5	9	132	170	230	215	183	168	200	119	170	0	0	0
ENSMUSG00000046330	Rpl37a	5606	5441	16946	4624	15998	6365	24459	5762	21928	0	623	0	0	955	520	0	0	1700	0	0	0
ENSMUSG00000042821	Snai1	385	390	211	594	243	898	181	317	241	10	25	14	0	10	8	11	8	11	0	0	0
ENSMUSG00000042828	Trim72	0	0	0	12	4	11	0	0	2	0	0	0	0	0	0	0	0	0	0	0	0
ENSMUSG00000005958	Ephb3	1063	853	1213	999	1013	1107	1290	1268	1474	141	183	222	189	149	205	137	73	138	0	0	0
ENSMUSG00000005952	Trpv1	7	0	12	28	19	24	2	0	0	0	0	0	0	0	0	16	0	3	0	0	0
ENSMUSG00000005951	Shpk	103	82	98	144	159	169	103	199	177	7	9	14	23	3	9	18	9	20	0	0	0
ENSMUSG00000005950	P2rx5	623	570	644	403	450	542	715	776	912	0	0	9	0	0	8	0	0	11	0	0	0
ENSMUSG00000049760	2410015M20Rik	1020	925	2154	676	1391	914	3350	1470	3163	1272	2109	2343	1449	1455	905	1993	1251	2435	0	0	0
ENSMUSG00000049761	Pmis2	0	0	0	2	0	0	2	0	0	0	0	0	0	0	0	0	0	0	0	0	0
ENSMUSG00000049764	Zfp280b	1134	1252	1078	1682	926	1881	1034	1334	1356	0	0	0	0	0	0	0	0	0	0	2	0
ENSMUSG00000026824	Kcnj3	0	0	0	0	0	0	0	0	0	0	0	0	0	0	0	0	0	0	0	0	0
ENSMUSG00000026825	Dnm1	1992	2081	1338	1674	942	2132	1183	1328	1352	1299	1604	2428	2060	1530	1382	1358	719	1031	7	0	6
ENSMUSG00000026826	Nr4a2	125	196	170	279	147	322	107	152	123	37	37	50	79	75	50	127	53	57	83	98	92
ENSMUSG00000026827	Gpd2	3316	3008	2748	3543	2475	3820	2939	3262	3202	41	47	57	39	47	28	37	49	38	0	0	0
ENSMUSG00000026820	Ptges2	986	840	1678	962	1419	1322	2220	1520	2517	319	392	493	347	243	246	285	202	317	0	0	0
ENSMUSG00000026821	Ralgds	1582	1611	1177	1154	706	1240	1537	1988	1955	186	247	304	355	293	243	311	131	384	0	0	0
ENSMUSG00000026822	Lcn2	50	58	60	42	51	98	32	18	45	0	0	0	0	0	2	0	0	0	4	0	0
ENSMUSG00000026828	Galnt5	0	0	0	0	0	0	0	0	0	0	0	0	0	0	0	0	0	0	0	0	0
ENSMUSG00000026829	Gbgt1	4	0	0	0	0	0	0	0	0	0	0	0	0	0	0	0	0	0	0	0	0
ENSMUSG00000061666	Gdpd1	1601	2152	1779	1543	897	1708	1895	2898	2785	78	101	113	115	109	80	152	140	128	0	0	0
ENSMUSG00000046345	Smco1	0	0	0	0	0	0	0	0	0	0	0	0	0	0	0	0	0	0	0	0	0
ENSMUSG00000029287	Tgfbr3	4228	4575	4230	3896	2247	4207	3689	4646	4354	0	0	0	0	0	0	0	0	0	0	0	0
ENSMUSG00000022253	Nadk2	626	519	709	664	670	774	776	687	793	4	7	2	0	0	0	13	0	0	0	5	0
ENSMUSG00000074991	Gabrr3	0	0	0	0	0	0	0	0	0	0	0	0	0	0	0	0	0	0	0	0	0
ENSMUSG00000045690	Wdr89	345	589	1619	517	1512	606	1533	417	1397	415	628	411	350	291	410	462	456	768	0	0	0
ENSMUSG00000045691	Thtpa	292	368	404	323	271	415	375	323	428	171	190	381	307	152	156	274	205	188	0	0	83
ENSMUSG00000045693	Nlrp4e	5	0	0	6	3	3	0	0	0	0	0	0	0	0	0	0	0	0	0	0	0
ENSMUSG00000028468	Rgp1	804	983	1038	904	808	946	1004	1208	1361	75	68	99	70	97	69	146	48	106	0	0	0
ENSMUSG00000028469	Npr2	1547	1861	1609	1608	1135	1749	1765	2059	2143	190	306	321	457	386	289	358	185	307	0	0	0
ENSMUSG00000028466	Creb3	1363	1183	1970	1772	1779	1884	2587	2409	2949	0	0	0	0	0	14	0	0	0	0	0	0
ENSMUSG00000028467	Gba2	224	220	307	243	256	294	273	362	338	70	38	97	81	79	73	108	83	101	0	0	0
ENSMUSG00000028464	Tpm2	6286	5336	4343	3869	2804	5528	3822	4732	3973	0	0	0	0	0	0	0	0	4	0	0	0
ENSMUSG00000028465	Tln1	3815	4495	4959	5305	4045	5592	4115	4871	5253	622	679	1035	1177	921	909	818	554	756	0	2	0
ENSMUSG00000028463	Car9	171	219	171	388	241	430	46	49	73	0	0	0	5	0	0	0	0	0	0	2	0
ENSMUSG00000028460	Sit1	13	20	8	17	0	13	13	6	6	0	0	0	0	0	0	0	0	0	0	0	0
ENSMUSG00000028461	Ccdc107	1084	1021	1468	802	906	1029	2065	1704	1959	0	0	0	0	0	0	0	0	0	0	0	0
ENSMUSG00000048411	Gm597	0	0	0	0	0	0	0	0	0	0	0	0	0	0	0	0	0	0	0	0	0
ENSMUSG00000048410	Zfp407	390	269	334	323	308	382	310	362	334	13	23	27	23	23	36	21	8	15	0	0	0
ENSMUSG00000043445	Pgp	1498	1457	2292	1373	2103	1876	3096	1804	3272	1006	1520	1948	1087	731	902	1400	944	1234	2	0	0
ENSMUSG00000043441	Gpr149	409	406	404	171	108	222	144	193	146	0	0	0	0	0	0	0	0	0	0	0	0
[truncated: 23,733 more rows]

## Sheet: All_gene_fpkm
#ID	Symbol	HT22-NC1	HT22-NC2	HT22-NC3	HT22-Y1-4	HT22-Y1-5	HT22-Y1-6	HT22-Y2-7	HT22-Y2-8	HT22-Y2-9	PC12-NC1	PC12-NC2	PC12-NC3	PC12-Y1-4	PC12-Y1-5	PC12-Y1-6	PC12-Y2-7	PC12-Y2-8	PC12-Y2-9	SK-NC1	SK-Y1-2	SK-Y2-3
ENSMUSG00000028180	Zranb2	33.3306	31.9982	35.8935	39.4178	43.4347	35.8333	34.0546	28.4026	33.2294	72.1051	70.1509	63.6466	98.5512	188.625	136.284	110.987	110.937	102.141	0	0	54.0152
ENSMUSG00000028182	Lrriq3	0	0.143149	0.20513	0.293099	0.17441	0.114454	0.13016	0.101763	0.068311	0	0	0	0	0	0	0	0	0	0	0	0
ENSMUSG00000028185	Dnase2b	0	0	0	0	0	0	0	0	0	0	0	0	0	0	0	0	0	0	0	0	0
ENSMUSG00000028184	Adgrl2	41.6244	46.2387	41.3037	35.6134	29.8568	36.6642	27.8986	28.9821	24.5166	0	0.056896	0	0	0.259202	0	0	0	0	0	0	0
ENSMUSG00000028187	Rpf1	29.0551	23.0688	17.4525	28.1902	21.1451	27.9189	14.684	19.1824	13.1394	8.00218	6.02628	10.7339	12.406	11.0394	12.1687	10.7187	8.67345	6.78465	0	0	0
ENSMUSG00000028186	Uox	0.078699	0	0	0	0	0	0	0	0	0	0	0	0.102936	0	0	0.103032	0	0	0	0	0
ENSMUSG00000028189	Ctbs	3.9404	3.99312	6.43325	4.08905	4.80316	3.72108	4.6099	4.2086	4.91593	0.628854	0	0	0	0	0	0	0	0	0	0	0
ENSMUSG00000028188	Spata1	0.22785	1.01774	0.734907	0.939018	0.809558	0.907885	0.456257	0.581628	0.471975	0	0	0	0	0	0	0	0	0	0	0	0
ENSMUSG00000035429	Ptprh	0	0.056429	0.019896	0.018042	0	0.032017	0	0.013894	0.042563	0	0	0	0	0	0	0	0	0	0	0	0
ENSMUSG00000035427	Mageb4	0	0	0	0	0	0	0	0	0	0	0	0	0	0	0	0	0	0	0	0	0
ENSMUSG00000035420	Fam170a	0	0	0	0	0	0	0	0	0	0	0	0	0	0	0	0	0	0	0	0	0
ENSMUSG00000020755	Sap30bp	18.019	17.9595	16.8313	22.8041	17.0313	20.7353	17.1198	22.6651	18.9276	24.6578	23.0902	22.2709	23.2558	22.63	18.3562	24.5281	22.8386	18.9811	0	0	0
ENSMUSG00000020752	Recql5	2.56371	1.66576	3.20803	2.80216	3.50416	2.63571	3.43034	3.4417	3.64484	3.10286	2.26278	3.87251	2.28601	2.37553	2.88909	4.56383	3.71551	3.13673	0	0	0
ENSMUSG00000020758	Itgb4	0.362142	0.273997	0.425579	0.366795	0.343471	0.622835	0.053955	0.057843	0.044249	0	0.585268	0.544346	0.450336	0.594566	0.615211	0.575688	0.289171	0.47716	0	0.934789	0
ENSMUSG00000069833	Ahnak	22.6008	14.6062	26.8461	19.9734	31.6158	19.6092	22.1744	21.0505	21.7608	4.94936	6.26533	5.48839	4.50612	6.99051	8.1224	2.46826	2.62006	2.84184	2.15116	0.32943	0.43607
ENSMUSG00000069830	Nlrp1a	0	0	0	0	0.016873	0	0	0	0	0	0	0	0	0	0	0	0	0	0	0	0
ENSMUSG00000028238	Atp6v0d2	0	0	0	0	0	0.034708	0.02121	0	0	0	0	0	0	0	0	0	0	0	0	0	0
ENSMUSG00000033862	Cdk10	8.90321	7.50692	11.0557	7.60439	8.25119	7.38539	14.0063	14.8919	12.7322	5.12426	5.53398	8.06482	4.11491	8.16819	5.69051	5.68528	4.82632	5.76179	0	0	0
ENSMUSG00000003269	Cyth2	28.5594	24.4124	28.2126	21.8431	25.4719	24.6984	31.604	41.0098	40.0525	123.62	115.827	134.751	119.033	105.85	106.399	113.018	115.546	98.0592	0	0	0
ENSMUSG00000033860	Fgg	0	0	0	0	0	0.04525	0	0	0	0	0	0	0.466417	0	0	0.152257	0	0	0	0	0
ENSMUSG00000069835	Sat2	5.87094	3.31229	9.16208	3.28566	5.92902	3.90404	8.90811	6.77754	8.53589	0	15.7891	0	0	6.99303	4.90607	6.12163	0	8.689	0	0	0
ENSMUSG00000028233	Tgs1	4.08471	3.87969	3.19938	4.64861	4.26428	3.6587	3.30901	3.07322	3.20114	0	0	0	0.065011	0	0	0	0	0	1.13164	0	0
ENSMUSG00000028232	Tmem68	2.08422	2.19105	4.92009	4.3468	5.08291	3.8259	2.9161	4.28315	4.24392	2.64365	1.82494	2.19156	3.05077	2.05113	1.98958	2.71423	3.32128	2.38784	0	0	0
ENSMUSG00000028236	Sdr16c5	0	0	0	0	0	0	0	0	0	0	0	0	0	0	0	0	0	0	0	0	0
ENSMUSG00000028234	Rps20	77.3277	66.7744	198.342	49.9318	183.745	61.7903	308.798	91.7987	254.645	0	0	0	0	0	0	5.58849	10.6824	0	2.63331	5.4377	0
ENSMUSG00000044537	Olfr779	0	0	0	0	0	0	0	0	0	0	0	0	0	0	0	0	0	0	0	0	0
ENSMUSG00000044534	Ackr2	0	0	0.018487	0	0.062012	0	0.035722	0	0	0	0	0	0	0	0	0	0	0	0	0	0
ENSMUSG00000044533	Rps2	85.0908	60.3449	82.2718	77.3741	111.736	87.587	86.8839	71.4741	92.7377	77.9566	15.0342	154.395	62.8432	44.3852	102.007	37.2883	30.3158	56.445	4.67861	0	0
ENSMUSG00000093857	Btbd35f22	0	0	0	0	0	0	0	0	0	0	0	0	0	0	0	0	0	0	0	0	0
ENSMUSG00000068129	Cst7	0	0	0	0	0	0	0	0	0	0	0	0	0	0	0	0	0	0	0	0	0
ENSMUSG00000027405	Nop56	134.968	133.219	155.775	196.528	156.677	163.598	113.025	182.935	146.719	141.342	106.49	122.387	144.091	127.541	146.864	169.184	192.848	157.542	0	0	0
ENSMUSG00000027404	Snrpb	84.7121	67.4164	218.221	67.6613	212.363	74.8907	256.417	124.565	225.719	367.182	358.486	360.212	246.972	224.197	267.841	363.067	430.724	429.175	0	0	11.2121
ENSMUSG00000075167	Olfr1101	0	0	0	0	0	0	0	0	0	0	0	0	0	0	0	0	0	0	0	0	0
ENSMUSG00000075166	Olfr1104	0	0	0	0	0	0	0	0	0	0	0	0	0	0	0	0	0	0	0	0	0
ENSMUSG00000075161	Olfr1109	0	0	0	0	0	0	0	0	0	0	0	0	0	0	0	0	0	0	0	0	0
ENSMUSG00000027400	Pdyn	0	0	0	0	0	0	0	0	0.019569	0	0	0	0	0	0	0	0	0	0	0	0
ENSMUSG00000027403	Tgm6	0	0	0	0	0.014186	0.026666	0	0	0.007204	0	0	0	0	0	0	0	0	0	0	0	0
ENSMUSG00000075169	Olfr1098	0	0	0	0	0	0	0	0	0	0	0	0	0	0	0	0	0	0	0	0	0
ENSMUSG00000075168	Olfr1099	0	0	0	0	0	0	0	0	0	0	0	0	0	0	0	0	0	0	0	0	0
ENSMUSG00000073730	4933415F23Rik	0	0	0	0	0.033403	0	0	0	0	0	0	0	0	0	0	0	0	0	0	0	0
ENSMUSG00000018209	Stk4	6.36907	6.86933	6.43801	8.99605	6.59803	7.43434	6.8625	6.94538	6.48416	2.57707	2.73331	2.5683	1.88988	2.72176	1.92389	2.59541	2.38795	3.1225	0	0	0
ENSMUSG00000044288	Cnr1	0	0	0	0.009377	0	0	0	0	0	0	0	0	0	0	0	0	0	0	0	0	0
NewGene_8774	NewGene_8774	0	0	0	0.527511	0.231555	0.071196	0	0	0.278667	0	0	0	0	0	0	0	0	0	0	0	0
NewGene_8772	NewGene_8772	0	0.147609	0.104904	0.675281	0	0.57749	0	0	0	0	0	0	0	0	0	0	0	0	0	0	0
NewGene_8773	NewGene_8773	0.199878	0.176279	0.605539	0.809683	0.436759	1.00639	0.065774	0.232937	0.342171	0	0	0	0	0	0	0	0	0	0	0	0
ENSMUSG00000044286	Olfr221	0	0	0	0	0	0.005995	0	0.024186	0	0	0	0	0	0	0	0	0	0	0	0	0
ENSMUSG00000044287	Nrn1l	0	0.102523	0	0	0.101188	0.080967	0.207135	0.073958	0.09867	0	0	1.15177	0	0	0	0.685572	1.7325	1.85231	0	0	0
ENSMUSG00000006958	Chrd	4.55429	2.79661	6.28726	2.78968	3.23131	3.24933	7.1787	5.96605	6.83573	21.8249	17.275	26.5186	31.819	27.2475	28.8357	15.2235	15.154	14.6346	0	0	0
ENSMUSG00000058568	Defb50	0	0	0	0	0	0	0	0	0	0	0	0	0	0	0	0	0	0	0	0	0
ENSMUSG00000058569	Tmed9	43.6657	36.8271	77.8615	49.6382	86.8794	50.8635	77.4655	62.4966	84.0585	115.025	95.1172	102.963	72.9834	79.7537	106.874	102.268	142.725	122.439	0	0	0
ENSMUSG00000079806	Gm21719	0	0	0	0	0	0	0	0	0	0	0	0	0	0	0	0	0	0	0	0	0
ENSMUSG00000021583	Erap1	2.96928	2.15807	2.8883	3.09716	3.30082	2.50846	2.39742	2.93266	2.74627	14.7313	14.6891	11.2873	18.0423	22.255	25.6796	16.1815	15.3521	18.1037	0	0	0
ENSMUSG00000021587	Pcsk1	0	0	0	0	0	0	0	0	0	0	0	0	0	0	0	0	0	0	0	0	0
ENSMUSG00000021585	Cast	26.4785	18.3709	22.4598	29.0064	25.5444	22.7035	19.1211	21.3373	19.3923	0	0	0	0	0	0	0	0	0	0.862859	0	0
ENSMUSG00000021589	Rhobtb3	15.4299	11.9104	18.0751	13.4835	15.2454	11.1919	16.9621	15.7149	17.2248	3.93922	4.01154	3.9523	7.48734	7.52997	9.12783	4.8827	5.14885	6.08922	0	0	0
NewGene_159	NewGene_159	0.082032	0.328227	0.159578	0	0	0	0.22025	0.422149	0.243958	0	0	0	0	0	0	0	0	0	0	0	0
NewGene_154	NewGene_154	0	0	0	0.964771	0.306117	0.662718	0	0	0	0	0	0	0	0	0	0	0	0	0	0	0
NewGene_152	NewGene_152	1.60814	1.84965	1.24739	2.11916	0.994135	1.86967	2.34412	1.90267	4.08376	0	0	0	0	0	0	0	0	0	0	0	0
ENSMUSG00000079034	Gm8300	0	0	0	0.045063	0.435881	0.12388	0	0	0	0	0	0	0	0	0	0	0	0	0	0	0
ENSMUSG00000030889	Vwa3a	0	0.010504	0	0	0	0.089304	0	0	0	0	0	0	0	0	0	0	0	0	0	0	0
ENSMUSG00000030888	Rrp8	15.936	14.8826	15.3746	19.8564	18.2746	16.7882	13.4899	14.4232	15.2003	2.02415	2.33468	3.27408	4.09165	2.53972	2.45682	2.05118	3.2585	2.1857	0	0	0
ENSMUSG00000030881	Arfip2	13.3945	9.26801	16.8471	15.6079	16.0015	13.5818	18.3149	16.2805	20.6855	61.3238	53.7361	104.694	105.829	75.9741	55.319	105.494	75.1306	90.5216	91.1257	103.059	109.132
ENSMUSG00000030880	Polr3e	3.00586	2.93239	4.15196	4.25874	5.16485	4.09072	4.66163	4.69796	4.72249	24.2579	23.2654	24.1844	25.3826	26.6973	24.5258	33.136	28.4549	30.2982	0	0	0
ENSMUSG00000026750	Psmb7	94.7696	67.1059	170.642	90.1119	172.485	96.2265	187.421	126.245	196.405	1125.15	1335.42	1135.94	801.284	791.057	927.757	851.858	1130.35	945.988	1176	2996.07	1911.65
ENSMUSG00000030882	Dnhd1	0.038765	0.08224	0.0431	0.081399	0.01544	0.111187	0	0.075407	0.091994	0	0	0	0	0	0.024439	0	0	0.060632	0	0	0
ENSMUSG00000030884	Uqcrc2	48.0025	52.5333	79.3615	74.0719	85.7811	67.5611	66.3322	99.0476	96.8871	74.1312	60.1944	64.8948	85.1135	87.2403	96.249	97.6771	86.094	92.1655	0	0	0
ENSMUSG00000026754	Golga1	1.90193	1.83472	1.51268	4.00532	2.05949	2.28543	1.35406	2.50517	1.3916	3.00998	2.71639	1.59275	5.35379	7.62886	10.5511	3.57909	3.79176	4.48314	34.7078	26.6006	19.3461
ENSMUSG00000026755	Arpc5l	44.7164	39.3384	53.6407	36.7653	52.6696	42.8052	58.8683	49.4958	60.4556	89.7146	93.0581	72.4439	57.7015	61.056	87.7812	66.7615	98.7743	91.9228	0	0	0
ENSMUSG00000059218	Gm13084	0	0	0	0	0	0	0	0	0	0	0	0	0	0	0	0	0	0	0	0	0
ENSMUSG00000059213	Ddn	0.029148	0	0.052092	0.159846	0.129428	0.028839	0.014236	0.05487	0.037319	1.96643	1.47176	2.05219	1.2732	0.540877	0.800397	1.69124	1.30623	2.33252	0	0	0
ENSMUSG00000086228	Ubap1l	0.079366	0.03459	0	0.163233	0	0	0	0.074328	0	0	0	0	0	0	0	0	0	0	0	0	0
ENSMUSG00000003824	Syce2	0.018514	0.229537	0	0.612574	0.222546	0.551524	0	0.104308	0.196161	0	0.490159	0	0.611774	0	0	0.230818	0	0	0	0	0
ENSMUSG00000081649	Olfr213	0.055096	0	0	0	0	0.084429	0	0	0	0	0	0	0	0	0	0	0	0	0	0	0
ENSMUSG00000094678	Olfr857	0	0	0	0.040596	0	0	0	0	0	0	0	0	0	0	0	0	0	0	0	0	0
ENSMUSG00000094679	Gm21721	0	0	0	0	0	0	0	0	0	0	0	0	0	0	0	0	0	0	0	0	0
ENSMUSG00000004446	Bid	38.7223	36.7833	38.5343	40.6876	34.4881	38.6123	36.0554	43.4241	36.6585	0	0	0	0	0	0	0	0	0	0	0	0
ENSMUSG00000094672	Vmn2r25	0	0	0	0	0	0	0	0	0	0	0	0	0	0	0	0	0	0	0	0	0
ENSMUSG00000094673	Olfr1354	0	0	0	0	0	0	0	0	0	0	0	0	0	0	0	0	0	0	0	0	0
ENSMUSG00000098557	Kctd12	0	0	0	0	0.005436	0	0	0	0	0	0	0.045828	0	0	0	0.116083	0	0	1.26755	0.836692	0
ENSMUSG00000033863	Klf9	21.1508	20.0358	14.1439	23.3773	13.5429	18.8789	15.1858	25.2244	17.2426	19.7907	21.3963	24.076	19.6488	17.3021	20.2548	31.4408	24.9183	26.5489	26.1175	5.48162	26.292
ENSMUSG00000028937	Acot7	50.8273	39.7256	52.7886	62.9029	60.6685	59.1615	58.335	57.7929	55.9441	60.2276	74.4121	85.5156	62.6581	66.6866	57.3749	80.6764	66.7531	79.8552	0	0	0
ENSMUSG00000047161	Chst9	0	0	0	0	0	0	0	0	0	0	0	0	0	0	0	0	0	0	0	0	0
ENSMUSG00000029919	Hpgds	0	0.136127	0	0	0	0.023132	0	0	0	0	0	0	0	0	0	0	0	0	0	0	0
ENSMUSG00000029918	Mrps33	19.4138	17.4453	29.5867	20.5972	39.1829	19.2079	47.9613	28.0169	42.304	0	0	0	0	0	0	0	0	0	0	0	0
ENSMUSG00000029915	Clec5a	0.098602	0.012141	0.089253	0.019183	0.028707	0.083066	0	0.054841	0.011506	0	0	0	0	0	0	0	0	0	0	0	0
ENSMUSG00000029917	C130060K24Rik	0	0	0	0	0	0	0	0	0	0	0	0	0	0	0	0	0	0	0	0	0
ENSMUSG00000029916	Agk	12.2377	11.8766	15.6912	15.4303	13.4029	12.5521	15.1466	19.4071	19.3689	3.43954	6.10878	7.07913	5.10705	4.12558	3.66082	8.13574	5.40338	7.54049	0	0	0
ENSMUSG00000029911	Ssbp1	25.8186	22.1663	29.8482	29.8082	30.9185	29.6459	26.4978	23.6265	26.3203	0	0	6.90603	2.85143	1.83545	2.03575	1.17104	1.43395	1.64346	0	0	0
ENSMUSG00000029910	Mad2l1	62.5844	63.0686	44.1762	67.9935	51.1945	70.8406	39.7842	57.5909	45.855	0.230798	0.418572	0	0.381426	0	0	0.495368	0.683085	1.09829	0	0	0
ENSMUSG00000029913	Prdm5	9.54611	7.04742	8.86861	11.6408	7.40156	9.18638	8.44934	11.5124	10.5014	0	0	0	0	0	0	0	0	0	0	0	0
ENSMUSG00000070527	Mkrn3	0.747651	1.01826	1.52793	0.932001	1.83375	0.952917	1.98328	1.57955	1.98093	17.4192	12.5758	8.06102	10.3988	8.41141	13.8951	13.3437	19.4012	10.6927	0	0	0
ENSMUSG00000095108	Gm17467	0	0	0	0	0	0	0	0	0	0	0	0	0	0	0	0	0	0	0	0	0
ENSMUSG00000095101	Gm13285	0.012486	0.052382	0.079045	0.028493	0.099476	0.022223	0.065319	0.049955	0.168784	0	0	0	0	0	0	0	0	0	0	0	0
ENSMUSG00000006179	Prss16	0	0	0	0	0	0	0	0	0	0	0	0	0	0	0	0	0	0	0	0	0
ENSMUSG00000095105	Edaradd	0	0	0	0	0	0	0	0	0	0	0	0	0	0	0	0	0	0	0	0	0
ENSMUSG00000095104	Esp15	0	0	0	0	0	0	0	0	0	0	0	0	0	0	0	0	0	0	0	0	0
ENSMUSG00000026848	Tor1b	12.9837	12.8289	24.1051	19.124	23.5225	15.5208	21.785	24.7382	28.0665	13.1408	10.389	12.6549	8.03032	10.6128	8.44066	13.479	15.8014	16.7171	0	0	0
ENSMUSG00000043263	Ifi209	0	0	0.016208	0	0	0	0	0	0	0	0	0	0	0	0	0	0	0	0	0	0
ENSMUSG00000043262	Uevld	3.74769	4.02534	4.95935	6.44612	5.83547	4.1148	2.94986	4.08517	3.59495	0	0	0	0	0	0	0.176148	0.192325	0	0	0	0
ENSMUSG00000043267	Olfr1031	0	0	0	0	0	0	0	0	0	0	0	0	0	0	0	0	0	0	0	0	0
ENSMUSG00000026047	Kdelc1	19.2417	17.7939	23.6237	19.2752	18.6888	15.57	21.4516	25.6884	21.4403	22.0955	15.8309	16.7967	16.8596	18.2066	22.5074	27.3105	24.145	21.7182	0	0	0
ENSMUSG00000035279	Ssc5d	3.08263	5.75514	1.72163	2.29824	1.28124	2.12514	0.694771	0.899681	1.00734	1.44157	0.50739	0.938308	1.38474	1.19559	1.39333	0.305477	0.411138	0	0	0	0
ENSMUSG00000035278	Plekhj1	41.7615	30.3725	37.0451	29.2974	33.8985	34.2312	43.3466	35.3778	39.1365	16.6079	22.1089	22.9685	17.135	15.0762	14.6884	22.0003	24.8512	30.3773	0	0	0
ENSMUSG00000000125	Wnt3	0	0	0	0	0	0	0	0	0	0	0	0	0	0	0	0	0	0	0	0	0
ENSMUSG00000068122	Agtr2	0	0	0	0	0	0	0	0	0.014222	5.10003	4.31402	4.80952	7.97302	7.37366	6.43589	2.0724	2.43466	2.02254	0	0	0
ENSMUSG00000034435	Tmem30b	0	0	0.018573	0	0	0	0	0	0	1.43011	0.795549	1.55473	1.06685	0.80341	0.909602	2.2081	3.08375	3.86546	0	0	0
ENSMUSG00000034430	Zxdc	10.1645	9.92487	13.5329	13.0279	14.9442	13.062	15.25	14.5758	15.9229	7.19897	6.55485	8.62404	8.81816	6.37943	7.03886	10.7951	11.8125	10.0284	0	0	0
ENSMUSG00000034432	Cops8	27.376	25.509	37.9921	40.9032	44.0392	36.7162	34.9261	44.9211	42.2293	36.4407	29.2268	30.1264	25.1965	30.1277	29.9385	27.3433	38.1971	31.3189	0	0	0
ENSMUSG00000034438	Gbp8	0	0	0	0	0	0	0	0.020807	0	0	0	0	0	0	0	0.226302	0	0	0	0	0
ENSMUSG00000074011	Gm7682	0	0	0	0.136937	0.602925	0.480078	0	0	0	0	0	0	0	0	0	0	0	0	0	0	0
NewGene_7758	NewGene_7758	0.323633	0.423647	0.22143	0.505609	0.435207	0.693327	0.277386	0.264666	0.182677	0	0	0	0	0	0	0	0	0	0	0	0
NewGene_7750	NewGene_7750	0.053185	0	0	1.16526	0.84828	0.660574	0.021363	0	0.057413	0	0	0	0	0	0	0	0	0	0	0	0
NewGene_7755	NewGene_7755	0	0	0.432592	0	1.30917	0.588602	0.841446	0.484433	0.818598	0	0	0	0	0	0	0	0	0	0	0	0
NewGene_7754	NewGene_7754	0.444515	1.35179	1.16794	1.42116	2.76251	0.87712	1.12054	0.878343	1.45783	0	0	0	0	0	0	0	0	0	0	0	0
NewGene_7757	NewGene_7757	0	0	0	0	0.151529	0	0.32996	0	0.166852	0	0	0	0	0	0	0	0	0	0	0	0
NewGene_7756	NewGene_7756	0.110378	0.182658	0.138001	0.152001	0.215856	0.209315	0.070962	0.030701	0.195846	0	0	0	0	0	0	0	0	0	0	0	0
NewGene_1344	NewGene_1344	0	0	0	0	0	0.323021	0	0	0	0	0	0	0	0	0	0	0	0	0	0	0
NewGene_1345	NewGene_1345	0	0	0.117553	0	0	0.497782	0	0	0	0	0	0	0	0	0	0	0	0	0	0	0
NewGene_1346	NewGene_1346	0.307597	0	0.125265	0.335327	0.627913	0.711254	0	0.232198	0.32418	0	0	0	0	0	0	0	0	0	0	0	0
NewGene_1341	NewGene_1341	0.314532	0.290792	0	0.287067	0	0	0	0	0	0	0	0	0	0	0	0	0	0	0	0	0
NewGene_1342	NewGene_1342	0	0	0	0.212634	0	0	0.253749	0	0	0	0	0	0	0	0	0	0	0	0	0	0
ENSMUSG00000053914	Kdm4d	0	0	0.051567	0.080754	0	0.098426	0	0	0	0	0	0	0	0	0	0	0	0	0	0	0
NewGene_1349	NewGene_1349	0.575294	0.693396	1.01326	0.581148	0.887713	0.795551	0	0.178186	0	0	0	0	0	0	0	0	0	0	0	0	0
ENSMUSG00000053916	Nanp	3.78674	3.39669	5.58709	4.50614	4.41061	0.722882	4.67855	5.97713	5.471	0	1.84536	8.30275	6.55288	12.8728	2.81539	10.9298	3.97005	3.65869	0	0	0
ENSMUSG00000017723	Wfdc2	0	0.106242	0	0	0	0	0	0	0	0.530152	0	0.337062	0	0	0	0	0	0	0	13.179	0
ENSMUSG00000017721	Pigt	54.1441	49.89	31.0045	56.8867	37.2625	64.1164	36.6147	49.1663	35.9326	190.656	178.663	247.304	233.525	198.215	151.007	289.111	228.936	199.789	0	0	0
ENSMUSG00000017720	Trp53tg5	0	0.059402	0	0.03263	0.046438	0	0	0	0	0	0	0	0	0	0	0	0	0	0	0	0
ENSMUSG00000017724	Etv4	6.4012	4.3722	7.55634	8.0741	9.71463	7.03155	3.70133	2.3399	2.69057	5.11103	3.13379	5.03069	13.3775	10.2375	8.20297	0	0.711572	0	0	0	0
ENSMUSG00000009356	Lpo	0	0	0	0	0	0	0	0	0	0	0	0	0	0	0	0	0	0	0	0	0
ENSMUSG00000009350	Mpo	0	0	0	0	0	0	0	0	0	0	0	0	0	0	0	0	0	0	0	0	0
NewGene_5834	NewGene_5834	0.185866	0.436197	0.101527	0	0.119958	0.243204	0	0	0	0	0	0	0	0	0	0	0	0	0	0	0
ENSMUSG00000015474	Ppt2	16.61	11.3493	18.2018	15.2829	17.7509	12.823	28.3515	24.4045	27.9276	24.5235	24.8476	21.0557	14.949	10.2505	18.7636	26.1126	30.9139	32.6793	0	0	0
ENSMUSG00000011267	Zfp296	0.421753	0.241215	0.62065	0.42151	0.690421	0.434397	0.464949	0.609638	0.269465	0	0	0	0	0	0	0	0	0	0	0	0
ENSMUSG00000078816	Prkcg	1.55741	2.45222	0.916176	3.56865	1.56632	3.19925	0.701716	1.15235	0.914729	1.59841	1.20256	2.5319	3.87787	5.75779	5.87278	1.91907	3.16352	3.01641	0	0	0
ENSMUSG00000078817	Nlrp12	0	0	0.008045	0	0	0	0	0	0	0	0	0	0	0	0	0	0	0	0	0	0
ENSMUSG00000078815	Cacng6	0	0	0	0	0	0.067536	0	0	0	0	0	0	0	0	0	0	0	0	0	0	0
ENSMUSG00000078812	Eif5a	595.395	390.599	705.535	509.981	755.257	570.847	664.151	525.695	623.642	1578.08	1698.36	1795.72	1363.98	1254.86	1402.39	1398.39	1594.27	1417.62	11218	27583.6	12823.7
ENSMUSG00000078813	Leng1	6.80065	7.45007	8.71886	7.42645	10.4465	8.36418	9.83346	10.4644	9.62189	0.258661	0.131527	0.302076	0.253515	0.32561	0.357294	0.629315	0.34994	0.210715	0	0	0
ENSMUSG00000078810	Gp6	0	0	0	0	0	0	0	0	0	0	0	0	0	0	0	0	0	0	0	0	0
NewGene_1692	NewGene_1692	0.796625	0.953704	0.202629	0.216498	0.107772	0.907479	0.330914	0.212992	0.115894	0	0	0	0	0	0	0	0	0	0	0	0
NewGene_1693	NewGene_1693	0	0.428816	0.551067	0.14089	0.358202	0.359749	0.16018	0.380318	0.091707	0	0	0	0	0	0	0	0	0	0	0	0
NewGene_1690	NewGene_1690	0	0	0	0.324868	0	0	0	0	0	0	0	0	0	0	0	0	0	0	0	0	0
NewGene_1697	NewGene_1697	0.574532	0.947704	2.21922	1.19361	2.74937	1.62412	1.9122	1.18658	1.38464	0	0	0	0	0	0	0	0	0	0	0	0
NewGene_1694	NewGene_1694	0.832932	1.57746	1.55353	1.87805	3.02594	1.81119	1.23428	2.4124	1.30034	0	0	0	0	0	0	0	0	0	0	0	0
ENSMUSG00000050296	Abca12	0	0.015778	0	0.0059	0.007208	0	0	0.005623	0	0	0	0	0	0	0	0	0	0	0	0	0
ENSMUSG00000075165	Olfr1105	0	0	0	0	0	0	0	0	0	0	0	0	0	0	0	0	0	0	0	0	0
ENSMUSG00000050295	Foxc1	4.90443	5.49125	3.97257	5.24144	3.31346	4.83185	4.09538	5.46973	3.79451	9.01019	9.26854	8.18033	10.0993	6.8439	10.1058	4.67634	6.17388	3.8327	12.5654	8.69229	3.67566
ENSMUSG00000075164	Olfr1106	0	0	0	0	0	0	0	0	0	0	0	0	0	0	0	0	0	0	0	0	0
ENSMUSG00000027406	Idh3b	49.7749	51.0183	52.4145	62.0153	53.1709	57.8977	60.3467	72.6194	69.2732	41.2559	47.9352	33.0645	43.1888	44.3366	52.4819	40.6133	40.6722	50.4755	0	7.02229	0
ENSMUSG00000027401	Tgm3	0	0.023243	0	0	0.015927	0.01697	0	0	0	0	0	0	0	0	0	0	0	0	0	0	0
ENSMUSG00000100231	Gm29554	0	0	0	0	0	0	0	0	0	0	0	0	0	0	0	0	0	0	0	0	0
ENSMUSG00000075160	Olfr259	0	0	0	0	0	0	0	0	0	0	0	0	0	0	0	0	0	0	0	0	0
ENSMUSG00000075163	Olfr1107	0	0	0	0	0	0	0	0	0	0	0	0	0	0	0	0	0	0	0	0	0
ENSMUSG00000041138	Nme8	0	0	0	0.036766	0	0.055933	0	0	0	0	0	0	0	0	0	0	0	0	0	0	0
ENSMUSG00000041130	Zfp598	15.3169	17.7015	17.4349	20.5976	19.9245	19.19	18.6272	17.7923	19.7566	28.1482	26.6774	24.7779	20.9091	23.6907	27.0373	27.5472	26.715	31.007	0	0	0
ENSMUSG00000041133	Smc1a	43.2374	32.0881	24.4401	26.4347	25.558	30.6899	27.6055	23.8374	20.8696	31.1886	43.1211	39.1992	27.6505	45.3282	38.4047	29.9435	31.7428	30.656	0	0	94.3416
ENSMUSG00000041132	N4bp2l1	1.21715	0.907449	1.3557	0.760786	0.952458	0.711845	1.13654	1.09544	1.51287	7.25203	6.8845	7.86441	7.28017	4.52501	4.28709	12.4484	12.3512	10.1417	0	0	0
ENSMUSG00000041135	Ripk2	5.83124	5.23888	5.83408	6.91491	6.30452	6.74951	4.80299	6.03024	5.74119	4.83297	4.48354	5.21745	5.28166	5.79641	6.36758	7.52735	7.01065	5.4782	0	0	0
ENSMUSG00000041134	Cyyr1	0	0.013251	0	0	0	0	0	0	0	0	0	0	0	0	0	0	0	0	0	0	0
ENSMUSG00000112027	Gm9045	0.854528	0.479252	0.406172	0.611673	0.58834	0.803181	0.478882	0.522114	0.433316	0.332873	0.252605	0.378834	0.484956	0.3924	0.173706	0.517141	0.407058	0.576129	0	0	0
ENSMUSG00000027409	1700020A23Rik	0	0	0	0	0	0	0	0	0	0	0	0	0	0	0	0	0	0	0	0	0
ENSMUSG00000016921	Srsf6	84.4182	87.1568	98.8002	100.874	102.927	91.6315	84.6613	104.557	93.7125	126.969	109.284	118.818	110.036	117.385	107.066	113.345	129.386	91.6185	668.737	212.716	559.977
ENSMUSG00000027408	Cpxm1	0.324423	0.182591	0.254034	0.81542	0.729918	0.530093	0.379492	1.63561	0.344953	0	0	0	0	0	0	0	0	0	0	0	0
NewGene_2583	NewGene_2583	0.112899	0	0.099991	0.552895	1.68993	0.657745	0	0	0.069423	0	0	0	0	0	0	0	0	0	0	0	0
NewGene_2582	NewGene_2582	0.110203	0.23283	0.309673	0.51702	0.556703	0.733014	0.27773	0	0.33758	0	0.077687	0.156735	0	0	0.239686	0	0	0	0	0	0
NewGene_2584	NewGene_2584	0	0	0	0.181511	0	0	0	0	0	0	0	0	0	0	0	0	0	0	0	0	0
ENSMUSG00000031402	Mpp1	34.6619	28.7726	43.039	61.7014	63.6928	54.459	31.5615	40.4877	39.1255	0	0	0.094444	0	0	0	0	0	0	0	0	0
NewGene_2589	NewGene_2589	0	0	0	0	0.219523	0	0	0	0	0	0	0	0	0	0	0	0	0	0	0	0
NewGene_2588	NewGene_2588	0	0.272192	0	0.618204	0	0.198773	0	0.186313	0	0	0	0	0	0	0	0	0	0	0	0	0
NewGene_3188	NewGene_3188	0	0	0	0	0.134953	0.665163	0	0	0	0	0	0	0	0	0	0	0	0	0	0	0
NewGene_3182	NewGene_3182	0	0	0	0	0.530271	0	0	0	0	0	0	0	0	0	0	0	0	0	0	0	0
NewGene_3185	NewGene_3185	0	0	0	0.736477	0.471848	0	0	0	0	0	0	0	0	0	0	0	0	0	0	0	0
NewGene_3187	NewGene_3187	0.174959	0.220849	0.117406	0.274264	0.226893	0.24727	0.02579	0.096996	0	0	0	0	0	0	0	0	0	0	0	0	0
NewGene_2639	NewGene_2639	0	0	0	0.184707	0	0	0	0	0	0	0	0	0	0	0	0	0	0	0	0	0
ENSMUSG00000058600	Rpl30	20.5602	21.1539	43.3792	31.5201	61.7629	27.2449	60.1106	24.2957	57.3162	0	0	0	0	0	0	0	0	0	0	0	0
NewGene_2630	NewGene_2630	0	0	0	0.167035	0	0.102392	0	0.058568	0	0	0	0	0	0	0	0	0	0	0	0	0
ENSMUSG00000090346	Vmn1r5	0	0	0	0	0	0	0	0	0	0	0	0	0	0	0	0	0	0	0	0	0
NewGene_2632	NewGene_2632	0	0.278871	0	0.375051	0.934956	0.30788	0	0.345063	0	0	0	0	0	0	0	0	0	0	0	0	0
NewGene_2634	NewGene_2634	4.60535	2.585	5.14601	8.14666	11.6084	6.53132	7.08013	5.57099	6.79778	0	0	0	0	0	0.262981	0	0	0	0	1.8661	0
NewGene_2637	NewGene_2637	0	0	0	0	0.354614	0.299562	0	0	0	0	0	0	0	0	0	0	0	0	0	0	0
ENSMUSG00000055401	Fbxo6	35.6944	21.819	49.4533	26.518	41.2634	27.15	62.3808	39.7231	50.9223	0	0	0	0	0	0	0	0	0	0	0	0
ENSMUSG00000055407	Map6	20.6405	19.3158	15.7267	28.2956	20.3496	25.7062	11.5066	19.462	15.5361	2.09269	2.25503	1.78136	2.04861	1.34631	2.2458	1.8884	0.514935	1.67648	0	0	0
ENSMUSG00000055409	Nell1	0	0	0	0	0	0	0	0	0	0.056302	0	0	0	0	0	0	0	0	0	0	0
ENSMUSG00000050439	Enthd1	0.048656	0.036249	0	0.158538	0.056746	0.059948	0.020792	0.1959	0.017888	0	0	0	0.187033	0.204407	0	0	0	0	0	0	0
ENSMUSG00000051527	Usp29	0.03065	0.032744	0	0.084665	0.03814	0.035515	0.020141	0	0	0.738819	0.483591	0.639823	0.695424	0.716299	1.20687	0.810355	0.366513	0.583312	0	0	0
ENSMUSG00000057054	Inca1	1.39268	1.10501	0.49549	0.748318	1.03943	0.867592	1.80964	1.50911	2.17285	0	0	0	0	0	0	0	0	0	0	0	0
ENSMUSG00000051528	Olfr424	0	0	0	0	0	0	0	0	0	0	0	0	0	0	0	0	0	0	0	0	0
ENSMUSG00000109166	Gm5890	0	0	0	0.151078	0	0.02195	0	0	0	0	0	0	0	0	0	0	0	0	0	0	0
ENSMUSG00000094995	Pate3	0	0	0	0	0	0	0	0.019972	0	0	0	0	0	0	0	0	0	0	0	0	0
ENSMUSG00000040771	Oard1	12.5773	10.1172	16.3354	14.0459	16.4626	9.88655	14.9396	14.2235	19.3895	25.7871	24.8513	24.3593	28.918	22.5265	19.375	28.6039	27.1939	19.1996	0	0	0
ENSMUSG00000040774	Cept1	6.52137	7.1104	13.2077	8.43163	12.1363	7.19404	10.6771	11.3289	12.2412	33.6933	26.1322	29.603	38.7917	44.1294	46.5642	46.8181	40.9036	39.1129	81.0018	112.414	109.421
NewGene_7039	NewGene_7039	0	0	0	0	0.654638	0	0	0	0	0	0	0	0	0	0	0	0	0	0	0	0
ENSMUSG00000094992	Fbxw25	0.033938	0	0	0	0	0	0	0	0	0	0	0	0	0	0	0	0	0	0	0	0
NewGene_7034	NewGene_7034	0	0.320364	0	0	0	0	0	0	0	0	0	0	0	0	0	0	0	0	0	0	0
NewGene_7035	NewGene_7035	0	0	0.16867	0.71071	1.58758	1.39011	0	0	0	0	0	0	0	0	0	0	0	0	0	0	0
NewGene_7037	NewGene_7037	0	0	0.151173	0.536602	0.588807	0.696483	0.149629	0.296111	0.214863	0	0	0	0	0	0	0	0	0	0	0	0
NewGene_7031	NewGene_7031	0.318095	0.404287	0	0.477553	0.248526	0.172348	0.366367	0.143545	0.183999	0	0	0	0	0	0	0	0	0	0	0	0
NewGene_7032	NewGene_7032	0.114377	0.202762	0.345718	0.13173	0.269772	0.140373	0.090131	0.174853	0.162368	0	0	0	0	0	0	0	0	0	0	0	0
ENSMUSG00000111709	Gm3776	0.184803	0.318715	0.224554	0.282963	0.717467	0.645246	0	0	0.132309	0	0	0	0	0	0	0	0	0	0	0	0
ENSMUSG00000056174	Col8a2	0	0	0.0386	0.041565	0	0	0	0	0	0.628672	1.27371	1.15118	0.771878	0.514212	1.69293	0.291633	0.155444	0.843516	0	0	0
ENSMUSG00000111700	Gm49385	0	0	0	0	0	0	0	0	0	0	0	0	0	0	0	0	0	0	0	0	0
ENSMUSG00000057801	Olfr135	0	0	0	0	0	0	0	0	0	0	0	0	0	0	0	0	0	0	0	0	0
ENSMUSG00000057805	1700084M14Rik	0	0	0	0	0	0	0	0	0	0	0	0	0	0	0	0	0	0	0	0	0
ENSMUSG00000012126	Ubxn11	0.255058	0	0.790541	0.288822	0.384619	0.12464	0.368654	0.45156	0.707637	0.211405	0	0.07057	0.544266	0.1192	0.473903	0.197894	0	0.360418	0	0	0
ENSMUSG00000012123	Crybg2	0	0	0	0.074095	0.016962	0.01532	0	0.00921	0	0	0	0	0	0	0	0	0.121803	0.238484	0	0	0
ENSMUSG00000025269	Apex2	14.3493	7.09877	15.2153	11.2713	13.8941	11.6777	14.4994	11.0694	11.6256	3.83647	5.33114	5.83475	4.24409	3.48444	2.36396	4.81654	5.22006	4.95072	0	1.58969	0
ENSMUSG00000025268	Maged2	41.6535	33.2652	47.6283	42.7058	43.7989	40.081	28.7354	32.7418	31.4859	80.5905	83.7887	92.7487	81.5641	84.2091	95.9833	61.1063	65.8855	54.4984	0	0	5.34625
ENSMUSG00000025266	Gnl3l	18.8202	18.9199	27.7667	27.7568	27.5105	22.5354	21.1442	26.8659	23.437	11.237	9.8117	8.90958	13.6582	17.3517	12.6071	15.0632	12.3555	16.1128	0	0	0
ENSMUSG00000025265	Fgd1	11.3028	11.1776	10.1833	11.8346	10.4247	11.6966	9.75883	13.2099	9.98015	75.1862	56.547	69.8625	64.82	50.8046	51.2681	84.4674	71.592	67.6131	24.8308	14.0424	36.5854
ENSMUSG00000025264	Tsr2	21.4807	20.3071	27.3605	31.6524	38.3578	33.6656	25.1378	30.0484	30.6726	18.5699	19.3259	22.6174	19.436	19.6918	12.7687	24.7368	25.3432	23.0435	0	0	0
ENSMUSG00000025262	Fam120c	2.92868	2.33859	2.51256	2.98381	2.32157	2.8427	2.58573	2.65418	2.63406	3.99149	2.39256	3.51137	4.01197	3.04041	3.36688	3.76584	3.17883	3.28185	1.35542	0	0
ENSMUSG00000025261	Huwe1	23.154	22.0868	19.4661	25.4107	23.2934	26.6342	17.1089	22.7203	17.3325	50.7213	45.7286	54.7293	43.2172	49.7422	47.0713	54.4277	51.7678	44.5438	130.822	48.5581	116.538
ENSMUSG00000025260	Hsd17b10	177.142	112.41	193.677	124.551	180.629	138.019	221.413	193.315	207.088	239.26	259.884	259.83	188.737	178.006	173.618	233.404	238.23	269.629	0	0	0
ENSMUSG00000091122	Gm8247	0.022152	0	0	0	0.08695	0.073966	0.032675	0	0	0	0	0	0	0	0	0	0	0	0	0	0
ENSMUSG00000094336	Gm13693	0	0	0	0	0	0	0	0	0	0	0	0	0	0	0	0	0	0	0	0	0
ENSMUSG00000094338	Hist1h2bl	1.63041	1.5108	1.81167	0.703018	1.21342	1.61827	1.06006	0.893056	0.687088	3.50817	0	2.15062	1.85731	0.778541	0.41256	2.15878	0	1.30256	0	0	0
ENSMUSG00000091129	Iqcf6	0	0	0	0	0	0.08288	0	0	0	0	0	0	0	0	0	0	0	0	0	0	0
ENSMUSG00000060131	Atp8b4	0.009619	0.016854	0	0.018428	0	0.008521	0	0.018048	0	0	0	0	0	0	0	0	0	0	0	0	0
NewGene_6631	NewGene_6631	0	0	0	0	0.424051	0	0	0	0	0	0	0	0	0	0	0	0	0	0	0	0
NewGene_6633	NewGene_6633	0	0	0	0	0.219523	0	0	0	0	0	0	0	0	0	0	0	0	0	0	0	0
NewGene_6632	NewGene_6632	5.67802	6.26348	11.0827	10.8906	28.4544	11.6404	11.4384	6.53303	10.71	0	0	0	0	0	0	0	0	0	3.11809	0	0
ENSMUSG00000047203	Vmn1r54	0	0	0	0.030864	0	0	0	0	0	0	0	0	0	0	0	0	0	0	0	0	0
ENSMUSG00000047205	Dusp18	0	0	0.011512	0.080959	0.032322	0.141821	0	0.057672	0.051778	0	0	0	0	0	0	0	0	0	0	0	0
ENSMUSG00000047207	Olfr1495	0	0	0	0	0	0	0	0	0	0	0	0	0	0	0	0	0	0	0	0	0
ENSMUSG00000002486	Tchp	4.07809	3.43119	3.98429	5.16958	5.27259	5.80801	4.19591	4.99488	4.72072	0	0	0	0	0	0	0	0	0	0	0	0
ENSMUSG00000097972	Scgb2b15	0	0	0	0	0	0	0	0	0	0	0	0	0	0	0	0	0	0	0	0	0
ENSMUSG00000067780	Pi15	0.01582	0	0.048173	0	0	0	0	0.014445	0	0	0	0	0	0	0	0	0	0	0	0	0
ENSMUSG00000067786	Nnat	0.048901	0.198742	0.108903	0.171987	0.097003	0.117803	0.05267	0.222654	0.265339	486.938	539.678	643.542	529.867	416.938	434.063	312.156	317.641	332.597	0	0	0
ENSMUSG00000067787	Blcap	10.5696	11.4321	17.488	18.346	20.405	15.7491	18.7419	17.9933	17.7795	7.45443	7.18166	9.15014	9.99113	10.3159	6.194	10.2307	8.0519	10.4559	144.997	91.3842	151.584
ENSMUSG00000053279	Aldh1a1	12.0261	14.1269	24.9727	10.0151	9.3294	7.96232	9.5098	12.5336	12.283	0	0	0	0	0	0	0	0	0.590345	0	2.89446	0
ENSMUSG00000109833	Gm40193	0	0	0	0	0	0	0	0	0	0	0	0	0	0	0	0	0	0	0	0	0
ENSMUSG00000109835	Olfr730	0	0	0	0	0	0	0	0	0	0	0	0	0	0	0	0	0	0	0	0	0
ENSMUSG00000068327	Tlx2	0	0	0	0	0	0	0	0	0.03294	33.0819	37.0228	44.0943	28.1991	26.2793	25.4286	13.5515	13.6177	10.8407	0	0	0
ENSMUSG00000068323	Slc4a5	0	0	0	0.024199	0	0.011728	0	0	0	0	0	0	0	0	0	0	0	0	0	0	0
ENSMUSG00000068329	Htra2	30.6167	18.9847	48.1323	26.8998	37.7639	25.9581	44.8067	32.2463	41.9739	20.5956	15.0112	21.4494	20.3054	19.0388	19.7762	24.0993	23.5637	23.3334	0	0	0
ENSMUSG00000068328	Aup1	132.439	102.789	103.518	98.9624	81.1357	110.599	121.53	132.267	113.171	134.766	171.52	176.275	130.49	123.061	121.43	186.943	179.83	177.093	0	0	0
ENSMUSG00000063445	Nmral1	24.197	17.058	23.685	19.402	22.2542	18.1004	33.7633	31.287	29.7043	0	0	0	0	0.685884	0	0.460367	0	2.32213	0	0	0
ENSMUSG00000063447	Ube2d2b	0	0	0	0	0	0	0	0	0	0	0	0	0	0	0	0	0	0	0	0	0
ENSMUSG00000063446	Plppr1	0	0.009148	0	0	0	0	0	0	0	0.162868	0	0	0	0	0.38376	0	0	0	0	0	0
ENSMUSG00000066438	Plekhd1	0	0	0	0.015301	0.037012	0	0	0	0.013089	5.74303	4.62351	3.73243	0	0	0	3.65096	0	4.31916	0	0	0
NewGene_8571	NewGene_8571	0	0	0	0	0	0.148354	0	0	0	0	0	0	0	0	0	0	0	0	0	0	0
ENSMUSG00000100972	Gm28553	0	0	0	0	0	0	0	0	0	0	0	0	0	0	0	0	0	0	0	0	0
NewGene_8575	NewGene_8575	0.274479	0.340485	0.063895	0.284442	0.145367	0.428781	0.188698	0.240572	0.193787	0	0	0	0	0	0	0	0	0	0	0	0
ENSMUSG00000092470	Gm20518	0	0.431006	0.261376	0.515225	0.373479	0.373546	0.193236	0.350783	0.368482	0	0	0	0	0	0	0	0	0	0	0	0
ENSMUSG00000092473	Vmn1r180	0	0	0	0	0	0	0	0	0	0	0	0	0	0	0	0	0	0	0	0	0
ENSMUSG00000019932	Kera	0	0	0.024447	0	0	0	0	0	0	0	0	0	0	0	0	0	0	0	0	0	0
ENSMUSG00000019933	Mrln	0	0	0	0	0	0	0	0	0	0	0	0	0	0	0	0	0	0	0	0	0
ENSMUSG00000019935	Slc17a8	0	0	0	0.079432	0	0.069783	0.018128	0	0	0	0	0	0	0	0	0	0	0	0	0	0
ENSMUSG00000019936	Epyc	0	0	0	0	0	0	0	0	0	0	0	0	0	0	0	0	0	0	0	0	0
ENSMUSG00000070469	Adamtsl3	0	0	0	0.015024	0	0	0	0	0	0	0	0.171196	0	0	0	0	0.124968	0	0	0	0
ENSMUSG00000064145	Arih2	13.0716	13.9367	16.0352	23.0771	19.9019	19.4872	15.234	17.4011	17.4267	24.8928	16.944	21.5192	31.0351	19.7739	17.6191	26.1504	29.5151	25.6618	0	0	0
ENSMUSG00000020346	Mgat1	14.5973	13.4827	24.6274	14.3861	23.6078	14.4224	25.4467	21.8573	25.4309	11.0419	12.0493	12.8373	9.80297	9.88542	13.7127	10.8757	11.7077	14.7388	0	0	0
ENSMUSG00000064147	Rab44	0.01334	0	0	0.300058	0.10535	0.050379	0.039355	0	0.022748	0	0	0	0	0	0	0	0	0	0	0	0
ENSMUSG00000070464	Ccl26	0	0	0	0	0	0	0	0	0	0	0	0	0	0	0	0	0	0	0	0	0
ENSMUSG00000064141	Zfp69	2.67217	4.22479	2.84588	4.0432	2.75318	4.13534	2.40667	3.09735	2.85419	0	0	0	0	0	0	0	0	0	0	0	0
ENSMUSG00000064140	Trim38	0	0	0	0.023518	0	0	0	0	0	0	0	0	0	0	0	0	0	0	0	0	0
ENSMUSG00000103770	Pcdha9	0	0	0.069669	0	0	0	0.042027	0	0	0	0	0.143748	0.169649	0.050193	0.069362	0	0	0.253258	0	0	0
ENSMUSG00000070460	Olfr291	0	0	0	0	0	0	0	0	0	0	0	0	0	0	0	0	0	0	0	0	0
ENSMUSG00000053490	Trim60	0	0	0	0	0	0	0	0	0	0	0	0	0	0	0	0	0	0	0	0	0
ENSMUSG00000107478	Gm45234	0.01437	0	0.041495	0	0	0.034089	0.01512	0.041772	0.024002	24.6869	28.5303	27.9528	27.7271	0	32.046	24.5844	0	28.7074	0	0	0
ENSMUSG00000054728	Phactr1	0.463681	0.521415	0.450919	0.197857	0.29187	0.78757	0.288693	0.289111	0.23228	0	0.117206	0	0	0	0	0	0.152928	0	0	0	0
ENSMUSG00000054723	Vmac	11.7563	7.82397	11.8252	8.58333	8.44328	9.81307	14.6639	15.7489	15.3521	0	0	0	0	0	0	0	0	0	0	0	0
ENSMUSG00000054720	Lrrc8c	14.6958	14.6263	11.0634	14.0315	9.45013	13.987	10.5164	12.975	11.7147	4.4901	3.98303	4.08532	3.71135	3.94284	4.73016	2.51627	2.19742	2.8316	0	0	0
ENSMUSG00000054727	1700013H16Rik	0	0	0	0	0	0.069693	0	0	0	0	0	0	0	0	0	0	0	0	0	0	0
ENSMUSG00000036744	Olfr701	0	0	0	0	0	0.021783	0	0	0	0	0	0	0	0	0	0	0	0	0	0	0
ENSMUSG00000036745	Ttll7	1.32244	2.23659	2.39853	3.05811	3.19631	2.3939	1.66451	1.88543	2.46203	0.147865	0	0	0.111726	0	0	0	0	0.148975	0	0	0
ENSMUSG00000096201	Gm10715	0	0	0	0	0	0	0	0	0	0	0	0	0	0	0	0	0	0	0	0	0
ENSMUSG00000036743	Psma8	0	0	0	0	0	0	0	0	0	0	0	0	0	0	0	0	0	0	0	0	0
ENSMUSG00000033510	Otud7a	0	0	0	0	0.018278	0	0	0	0	4.35358	5.68723	5.16517	7.7883	6.30842	9.40504	3.73473	2.3781	4.0017	0	2.1968	2.06961
ENSMUSG00000036748	Cuedc2	68.1849	38.1212	88.324	43.5843	69.8784	45.1554	86.1715	72.4363	85.4016	0	0	0	0	0	0	0	0	0	0	0	0
ENSMUSG00000036749	Pramel5	0	0	0	0	0	0	0	0	0	0	0	0	0	0	0	0	0	0	0	0	0
ENSMUSG00000096209	Olfr510	0	0	0	0	0	0	0	0	0	0	0	0	0	0	0	0	0	0	0	0	0
ENSMUSG00000116045	Hgs	24.4862	24.6138	14.7846	29.603	20.4519	29.9021	20.1063	20.1363	16.986	64.8061	60.6093	75.5054	64.6887	69.0463	59.8158	75.0153	72.9908	73.424	1.76011	0	0
NewGene_4097	NewGene_4097	0.724792	1.1454	0.621312	0.640528	1.42832	0.706223	0.792609	0.921774	0.750676	0	0	0	0	0	0	0	0	0	0	0	0
ENSMUSG00000062797	Hikeshi	18.6953	15.1798	27.5443	20.1778	32.6884	26.902	25.372	19.1861	24.6602	86.6447	80.5154	57.7133	44.2381	39.6774	72.639	78.0513	100.825	92.2931	0	0	0
ENSMUSG00000062794	Zfp599	0.752688	0.769986	0.945554	1.05687	0.628042	0.809142	0.684765	0.646727	0.572032	0	0	0	0	0	0	0	0	0	0	0	0
NewGene_4094	NewGene_4094	1.18814	2.23391	0.627213	1.07631	0.449842	1.28337	0.512406	0.487111	0.405981	0	0	0	0	0	0	0	0	0	0	0	0
NewGene_4092	NewGene_4092	0.492447	0.809935	0	1.07629	0	0.537349	0	0.176658	0.301258	0	0	0	0	0	0	0	0	0	0	0	0
ENSMUSG00000116048	2025-09-02	22.1427	17.4271	27.8395	34.1203	18.3473	17.5753	0	0.490162	24.0656	0	0	0	0	0	0	0	0	0	0	0	0
ENSMUSG00000062791	Gm382	0	0	0	0	0	0	0	0	0	0	0	0	0	0	0	0	0	0	0	0	0
NewGene_425	NewGene_425	0.115998	0	0	0.670975	0.939887	0.499873	0	0.63814	0.169765	0	0	0	0	0	0	0	0	0	0	0	0
ENSMUSG00000062421	Arf2	11.7315	10.2963	21.1319	16.9857	25.5656	17.4546	15.9667	19.9732	20.1071	8.62973	6.41759	6.73672	7.07598	9.40872	6.56305	3.29847	4.13157	4.372	0	0	0
NewGene_427	NewGene_427	0	0	0	0	0.373127	0	0	0	0	0	0	0	0	0	0	0	0	0	0	0	0
NewGene_421	NewGene_421	0.221512	0.177333	0.353862	0.916509	0.946586	0.923547	0.187694	0.21114	0.287544	0	0	0.054678	0	0.470088	0.324622	0	0	0	0	0	0
NewGene_420	NewGene_420	0	0.160182	0	0	0	0	0	0	0	0	0	0	0	0	0	0	0	0	0	0	0
NewGene_423	NewGene_423	0	0	0	0.597231	0	0	0	0	0	0	0	0	0	0	0	0	0	0	0	0	0
NewGene_422	NewGene_422	1.49225	1.80236	1.47745	2.34248	2.09769	1.83752	1.89862	1.61969	2.12196	0	0	0	0	0	0	0	0	0	0	0	0
ENSMUSG00000019066	Rab3d	3.81621	3.46618	4.8791	3.94551	4.90905	3.59455	6.12082	4.95961	6.10733	0	0	0	0	0	0	0	0	0	3.74506	0	0
ENSMUSG00000035498	Cdcp1	0.00825	0	0	0.241571	0.024639	0.050122	0	0	0	1.87141	1.33495	1.35987	1.25042	1.06267	1.31137	2.64987	1.56441	2.65199	0	0	0
ENSMUSG00000055891	Ubl4b	0	0	0	0	0.094963	0	0	0	0	0	0	0	0	0	0	0	0	0	0	0	0
ENSMUSG00000055895	Oosp2	0	0	0	0	0	0	0	0	0	0	0	0	0	0	0	0	0	0	0	0	0
ENSMUSG00000108011	Gm44596	0	0	0	0	0	0	0	0	0	1.03254	0	0	0	0	0	0	0	0	0	0	0
ENSMUSG00000071738	Cldn34b3	0	0	0	0	0	0	0	0	0	0	0	0	0	0	0	0	0	0	0	0	0
ENSMUSG00000060491	4930522H14Rik	0	0	0	0	0	0	0	0	0	0	0	0	0	0	0	0	0	0	0	0	0
ENSMUSG00000060499	Rpl10l	0	0	0	0	0	0	0	0	0	0	0	0	0	0	0	0	0	0	0	0	0
ENSMUSG00000031918	Mtmr2	14.052	20.521	22.5307	29.2606	22.1856	22.4339	15.9043	23.6208	20.5948	33.5673	33.8105	30.5988	42.3754	38.496	40.4152	38.2854	38.1146	41.8072	0	0	0
ENSMUSG00000031919	Tmed6	0	0	0	0.196099	0	0	0	0	0	0	0	0	0	0	0	0	0	0	0	0	0
ENSMUSG00000031916	Cog8	17.96	14.8915	14.8976	20.0359	19.8277	15.3924	17.6147	22.1979	18.975	9.47433	7.36642	9.36671	8.01981	5.90516	7.56658	10.2111	8.17911	8.01641	0	0	0
ENSMUSG00000031917	Nip7	30.4415	17.4226	37.5426	27.4223	45.657	28.416	43.6305	34.1291	40.9167	0	0	0	0	0	0	0	0	0.100385	0	0	0
ENSMUSG00000031910	Has3	0.219006	0.087325	0.123947	0.303338	0.193522	0.198768	0.135265	0.126142	0.162429	0	0	0.048081	0.092626	0.286788	0.062441	0.194773	0	0.077674	0	0	0
ENSMUSG00000031913	Vps4a	23.0792	21.4556	26.7624	30.6178	28.8634	28.487	28.0653	33.8885	29.3116	79.5417	78.1943	81.4962	97.7121	82.7377	73.5191	99.4099	95.85	97.7253	0	0	0
ENSMUSG00000049349	Gm5105	0.084528	0	0.014841	0	0	0	0	0	0	0	0	0	0	0	0	0	0	0	0	0	0
ENSMUSG00000038637	Lrrc56	0.681878	0.819812	0.933715	0.668397	0.885327	0.731405	0.880335	0.957535	1.30372	0	0.954355	0.646598	0	0	0	1.27512	0.798962	0.590528	0	0	0
ENSMUSG00000038633	Degs1	152.758	133.024	159.063	176.674	158.591	167.583	161.579	202.273	189.197	0.220518	0	0	0.412068	0	0	0.137694	0.221903	0.248355	2.47423	0	0
ENSMUSG00000038630	Zkscan16	0	0	0	0	0	0	0	0	0	0	0	0	0	0	0	0	0	0	0	0	0
ENSMUSG00000030359	Pzp	0.073079	0	0	0.06084	0.078646	0.050233	0.07447	0	0	0	0	0	0	0	0	0.132937	0	0	0	0	0
ENSMUSG00000030357	Fkbp4	112.015	72.4079	131.565	92.2253	133.108	101.525	131.423	120.649	119.139	331.485	317.509	385.932	267.865	243.485	232.951	353.136	331.413	317.517	0	5.21724	0
ENSMUSG00000030351	Tspan11	3.82988	3.23608	4.8418	2.07122	2.87825	2.19558	4.13763	2.52248	3.48637	0	0	0	0	0	0	0	0	0	0	0	0
ENSMUSG00000030350	Prmt8	0	0	0	0	0	0	0	0	0	0	0	0	0	0	0	0	0	0	0	0	0
ENSMUSG00000030353	Tead4	5.15591	4.45155	4.39165	7.41777	4.92454	8.17088	4.7548	6.09242	5.33634	0	0	0.6739	0.376323	0.748105	0.450453	0.923993	0	0.922579	0	0	0
ENSMUSG00000030352	Tspan9	17.0615	15.7719	28.4387	20.2405	24.8166	19.5883	15.7668	15.8067	17.7603	1.68863	0.833863	7.91616	0.961253	1.38659	2.98243	0	1.05913	0	0	0	0
ENSMUSG00000001627	Ifrd1	30.6381	31.6099	42.5914	41.8886	40.7471	36.298	27.8271	34.7112	32.7802	55.0545	63.7028	63.6226	108.622	92.6145	98.8901	41.0089	48.2045	36.6766	0	0	0
ENSMUSG00000073460	Pnldc1	0.154747	0.108192	0.28331	0.196648	0.227708	0.469051	0.190612	0.225265	0	0	0	0	0	0.263717	1.56216	0	0	0	0	0	0
ENSMUSG00000073468	Sft2d1	24.8093	20.0062	40.8363	15.2933	30.6321	17.7364	51.0443	28.6901	43.6114	8.94824	5.76819	9.18966	4.91546	4.73224	10.0439	8.39903	7.68871	7.1023	0	0	0
ENSMUSG00000049699	Ucn2	0.088031	0.104014	0.093782	0.369309	0.371383	0.108408	0.345486	0.232768	0.08085	0	0	0	0	0	0	0	0	0	0	0	0
ENSMUSG00000049694	BC048671	0	0	0	0	0	0	0	0	0	0	0	0	0	0	0	0	0	0	0	0	0
ENSMUSG00000049690	Nckap5	1.23476	0.990008	1.49961	0.554478	0.620551	0.578592	1.30629	0.843214	1.08944	0.280423	0.440616	0.421523	1.38988	1.43744	0.905224	0.333925	0.408941	0.104218	0	0	0
ENSMUSG00000049691	Nkx3-2	0	0	0	0	0	0	0	0	0	1.16745	1.64766	2.21481	1.40543	1.07759	0.766778	2.76199	1.55113	1.85607	0	0	0
ENSMUSG00000049692	Tmem239	0	0	0	0	0	0	0	0	0	0	0	0	0	0	0	0	0	0	0	0	0
ENSMUSG00000035329	Fbxo33	3.67725	4.73515	4.33669	7.2684	5.19111	5.15463	3.92693	4.91884	5.18566	21.662	20.505	12.4357	19.8808	24.7109	32.0685	19.4644	25.9441	16.1001	44.1984	58.2853	52.9372
ENSMUSG00000035325	Sec31a	69.2475	81.3224	49.3982	84.3946	47.6078	86.44	44.3542	56.1192	45.1361	7.47446	6.20981	8.57278	8.10459	6.88713	6.20617	7.30798	6.2439	5.30577	0	0	0
ENSMUSG00000070605	Zfp992	2.06424	1.34612	1.51032	1.50253	1.77674	1.33446	2.29823	2.06938	2.32774	0	0	0	0	0	0.041678	0	0	0	0	0	0
ENSMUSG00000026950	Neb	0.036883	0	0.004445	0.02673	0.01184	0.017327	0.016427	0	0	0.040095	0.055279	0	0.070548	0.113524	0.065884	0.024619	0	0	0	0	0
ENSMUSG00000075704	Txnrd2	6.75943	4.38217	9.63668	6.70812	12.0786	5.97832	15.1667	8.28204	13.9027	3.34756	3.11798	2.84639	6.09135	3.59787	3.65918	3.02702	4.05298	3.99326	0	0	0
ENSMUSG00000075707	Dio3	0	0	0	0	0	0	0	0	0	0	0	0	0	0	0	0	0	0	0	0	0
ENSMUSG00000075706	Gpx4	377.943	206.363	652.709	238.763	592.137	266.024	917.852	457.498	773.76	532.922	647.166	502.526	218.27	340.907	372.629	318.851	471.344	462.037	9.60235	0	0
ENSMUSG00000075701	Selenos	35.8266	25.0772	59.278	33.9714	47.2466	34.0506	55.4306	47.2585	57.6422	174.45	172.344	172.53	159.837	144.928	148.393	180.442	207.247	158.806	0	0	0
ENSMUSG00000023707	Ogfod2	3.9491	2.85849	6.08891	5.17161	8.81337	4.06381	10.4886	6.04102	9.13498	0	0	0	0	0	0	0	0	0	0	0	0
ENSMUSG00000075703	Selenoi	5.76992	5.95747	8.25811	8.49798	7.29729	6.10576	6.2917	6.81295	6.67955	6.4509	4.51647	4.42282	5.32514	4.80334	6.74167	6.4751	7.56194	4.92682	3.88978	0	3.64284
ENSMUSG00000075702	Selenom	65.554	48.5095	79.9163	43.5795	71.8805	44.3275	101.133	61.8233	88.1704	200.617	240.85	207.004	168.739	170.806	141.483	200.323	228.424	233.407	0	7.4211	0
ENSMUSG00000026958	Dpp7	41.2696	31.966	57.7204	36.5038	47.4494	33.0064	99.7721	76.7911	100.703	63.1061	70.2849	69.6126	39.9	65.4108	57.608	93.4905	88.6898	143.057	0	0	0
ENSMUSG00000026959	Grin1	0	0	0	0.017107	0	0.014502	0	0	0	5.32304	5.92771	3.85929	3.19825	3.44747	4.87018	1.94185	2.15501	1.7371	2.29028	0	1.02746
ENSMUSG00000056812	St8sia3	0	0	0	0	0	0	0	0	0	0	0.084488	0	0	0.133203	0.175084	0	0	0	0	0	0
ENSMUSG00000043068	Fam89a	0	0	0.124974	0.301434	0.338144	0.19958	0	0.038395	0	0	0	0	0	0	0	0	0	0	0	0	0
ENSMUSG00000056815	Gm6812	0	0	0	0	0	0	0	0	0	0	0	0	0	0	0	0	0	0	0	0	0
ENSMUSG00000043061	Tmem18	6.68619	6.75978	12.2348	9.24211	12.2997	6.87489	10.9153	12.8217	15.8877	0	0	0	0	0	0	0	0	0	0	0	0
ENSMUSG00000043060	Fscb	0	0	0	0	0	0	0	0	0	0	0	0	0	0	0	0	0	0	0	0	0
ENSMUSG00000043065	Spice1	2.17499	1.74209	2.32791	1.87594	1.71149	1.64849	1.97188	1.85866	1.7619	1.10817	0.49989	0.969758	0.883776	1.20307	0	1.04178	0.957383	1.23679	3.3186	0	0
ENSMUSG00000043067	Dpy19l1	12.4949	10.9051	12.8687	13.643	13.0914	11.3844	9.93471	10.2722	11.2435	0	1.9051	0	0	1.48266	1.77716	0	1.24456	2.54688	0	0	0
ENSMUSG00000043066	Vmn1r66	0	0	0	0	0	0	0	0	0	0	0	0	0	0	0	0	0	0	0	0	0
ENSMUSG00000022257	Laptm4b	52.8652	55.2634	76.1929	54.4751	64.287	48.0505	84.0627	88.3402	100.954	0	0	0	0	0	0	0	0	0	0	3.12424	0
ENSMUSG00000022255	Mtdh	30.4722	34.697	29.9126	41.0029	28.6649	32.4077	25.27	32.7664	26.3068	15.3076	10.2171	8.0102	14.9011	28.8509	19.5942	21.231	27.9464	22.986	66.783	66.2741	47.177
ENSMUSG00000029286	Enam	0	0	0	0	0	0	0	0	0	0	0	0	0	0	0	0	0	0	0	0	0
ENSMUSG00000029281	Smr2	0	0	0	0	0	0	0	0	0	0	0	0	0	0	0	0	0	0	0	0	0
ENSMUSG00000029280	Smr3a	0	0	0	0.25726	0	0	0	0	0	0	0	0	0	0	0	0	0	0	0	0	0
ENSMUSG00000029283	Cdc7	6.85145	8.55919	10.5769	13.902	11.0186	9.55894	6.14161	7.91465	9.13094	1.30204	0	0.718538	0.525929	0	0	1.33234	0	0.665352	0	0	0
ENSMUSG00000029282	Amtn	0	0	0	0	0	0.043548	0	0	0	0	0	0	0	0	0	0	0	0	0	0	0
ENSMUSG00000029288	Ambn	0	0	0	0	0	0	0	0	0	0	0	0	0	0	0	0	0	0	0	0	0
ENSMUSG00000031007	Atp6ap2	72.13	61.3888	112.594	74.9769	113.216	66.526	124.7	90.3266	119.932	0	0	0	0	0	0	0	0	0	0	0	0
ENSMUSG00000068860	Gm128	0	0	0	0.045619	0.024989	0	0	0.025874	0	0	0	0	0	0	0	0	0	0	0	0	0
ENSMUSG00000028882	Ppp1r8	40.1554	32.4115	44.6015	41.546	42.8873	40.7127	39.0237	49.5169	42.1085	0	0.612046	0	0	0	0	0	0	0.797613	0	0	0
ENSMUSG00000028883	Sema3a	3.43602	2.8386	2.5127	1.64251	1.81045	1.83659	0.950794	0.955914	1.13539	0.19232	0.472345	0.446218	0.165241	0.683165	0.312752	0.280414	0	0	0.788335	0	0
ENSMUSG00000028884	Rpa2	36.4561	27.5021	54.0781	42.9561	59.82	37.4372	50.4083	47.5413	51.4798	0	0	0	0	0	0	0	0	0	0	0	0
ENSMUSG00000028885	Smpdl3b	0	0.023317	0.138929	0	0.096739	0	0	0	0	0	0	0	0	0	0	0	0	0	0	0	0
ENSMUSG00000028886	Eya3	7.44411	8.20895	7.85165	11.3677	8.91503	9.82646	8.19175	10.4462	8.84333	6.61841	5.54362	6.44537	7.51518	8.17684	4.28643	7.26034	9.74575	3.94842	8.71057	0	0
ENSMUSG00000039653	Baat	0.028214	0	0	0	0.175188	0.10754	0	0	0	0	0	0	0	0	0	0	0	0	0	0	0
ENSMUSG00000034636	Zyg11b	6.91526	5.13483	7.20128	6.96959	6.88122	5.88404	6.94615	7.15678	6.47321	0.466802	0.218592	0.417839	0.808429	0.633862	0.505197	0.842547	0.378541	0.764246	0	0	0
ENSMUSG00000034634	Ly6d	0.436234	0.251899	0	1.4416	1.7789	1.54037	0.277941	0	0	0	0	0	0	0	0	0	0	0	0	0	0
ENSMUSG00000048562	Sp8	0	0	0	0	0	0	0	0	0	0	0	0	0	0	0	0	0	0	0	0	0
ENSMUSG00000102416	4933424G06Rik	0	0	0	0	0	0	0	0	0	0	0	0	0	0	0	0	0	0	0	0	0
ENSMUSG00000102418	Sh2d1b1	0	0	0	0	0	0.08724	0	0	0	0	0	0	0	0	0	0	0	0	0	0	0
ENSMUSG00000029420	Rimbp2	0	0	0	0	0.009423	0	0	0	0	2.86504	2.29957	3.27609	2.06489	2.31581	3.15248	2.98644	1.7425	2.46383	0	0	0
ENSMUSG00000029423	Piwil1	0	0	0	0	0	0	0	0	0	0	0	0	0	0	0	0	0	0	0	0	0
ENSMUSG00000029422	Rsrc2	26.4683	25.9969	16.4192	26.2445	29.0717	33.3876	15.3909	19.6606	14.707	19.3663	28.4485	25.0667	26.0768	39.8038	41.2452	27.3332	24.4574	22.1817	18.8684	11.7347	28.4838
ENSMUSG00000029427	Zcchc8	13.0791	12.5521	10.6023	18.9796	11.8976	15.3788	10.6715	16.3977	10.6545	7.70126	6.24712	9.00768	8.17541	9.36317	6.27404	11.2356	8.65052	9.78209	4.74972	0	0
ENSMUSG00000029426	Scarb2	27.0187	24.9262	35.8264	32.4988	29.5189	27.5029	31.943	36.9465	38.2136	0	0	0	0	0	0	0	0.527377	0.61102	0	1.14217	0
ENSMUSG00000029428	Stx2	12.8422	15.2881	15.9615	19.0429	18.2703	15.0171	15.704	17.447	15.77	17.504	15.11	16.0298	20.4685	14.1038	14.2715	13.1376	15.7491	14.0678	0	0	0
ENSMUSG00000035582	Gdpd4	0	0	0	0	0	0	0	0	0	0	0	0	0	0	0	0	0	0	0	0	0
ENSMUSG00000035580	Kcnh8	0	0	0	0	0	0	0	0	0	0	0	0	0	0.176614	0	0	0	0	0	0	0
ENSMUSG00000035585	Tsen34	88.5231	72.2256	138.202	53.8418	113.124	64.1238	150.663	86.9462	134.007	236.213	227.003	250.387	140.052	119.04	177.971	173.358	212.99	159.734	2.87712	0	0
ENSMUSG00000025701	Alox5	0	0	0	0	0	0.045595	0	0	0	0	0	0	0.251954	0	0	0	0	0	0	0	0
ENSMUSG00000025702	2025-03-08	14.0508	14.2902	23.3737	22.0313	22.809	18.2097	17.726	22.6118	22.2148	8.95331	15.284	13.4399	8.08256	14.8986	8.36905	17.0803	19.5786	22.3519	0	0	0
ENSMUSG00000034987	Hrh2	0.03245	0.038422	0	0.101691	0.031219	0.047873	0.019308	0.018419	0.050168	0	0	0	0	0	0	0	0	0	0	0	0
ENSMUSG00000034981	Parm1	0	0	0.010045	0	0.071211	0.008782	0	0	0.027577	0	0	0	0	0	0	0	0.299104	0	0	0	0
ENSMUSG00000021635	Rad17	3.55648	3.79413	4.23086	5.9492	5.58068	4.84467	3.99799	4.19494	4.26161	0	0	0	0.884177	0	1.96336	0	0.866326	0	0	0	0
ENSMUSG00000021636	Marveld2	0	0	0	0	0	0	0	0	0	1.62472	2.1381	2.95118	1.46756	2.35176	2.59835	3.79383	4.00289	3.59357	0	0	0
ENSMUSG00000032679	Cd59a	0	0	0	0.150556	0	0.304348	0	0	0	0	0	0	0	0	0	0	0	0	0	0	0
ENSMUSG00000021638	Ocln	0	0	0	0	0.015819	0.038809	0.039967	0	0	0	0	0	0	0	0.773451	0	0	0	0	0	0
ENSMUSG00000032671	A930018P22Rik	0	0	0	0	0	0	0	0	0	0	0	0	0	0	0	0	0	0	0	0	0
ENSMUSG00000032673	Prorsd1	0.521423	0.47222	1.41902	0.61018	1.46128	1.1049	2.1999	0.778029	1.58422	2.2101	2.09828	1.40974	1.53134	2.13463	3.53639	1.93305	2.00552	3.48453	0	0	0
ENSMUSG00000032586	Traip	9.82888	8.68538	10.5472	14.7917	12.6053	13.7419	9.40729	11.8985	10.4371	1.22503	0	2.45768	0	1.95775	0	0	2.62349	0	0	0	0
ENSMUSG00000032584	Mst1r	0	0	0.007397	0	0	0	0	0	0.019776	0	0	0	0	0	0	0	0	0	0	0	0
ENSMUSG00000032582	Rbm6	11.7554	8.61684	9.25396	10.7	9.51905	11.1906	8.22226	10.07	8.35704	4.4501	7.12365	6.05041	5.99291	10.4334	8.05467	7.40793	6.9447	6.74095	24.4507	8.65477	17.9121
ENSMUSG00000074156	Ces1h	0	0	0	0	0	0	0	0	0.029296	0	0	0	0	0	0	0	0	0	0	0	0
ENSMUSG00000032580	Rbm5	28.4935	26.8896	21.8196	30.5929	23.5721	25.2357	25.3053	28.2823	24.4522	57.4801	46.1449	43.4697	74.9686	91.1957	69.3137	91.368	78.0138	77.4285	196.053	44.9796	70.0509
ENSMUSG00000074158	Zfp976	0.575062	0.54175	0.683875	0.708146	0.490245	0.905525	0.212706	0.249677	0.236328	0	0	0	0	0	0	0	0	0	0	0	0
ENSMUSG00000032589	Bsn	0.531096	0.601482	0.560577	0.406186	0.480959	0.528144	0.388966	0.491008	0.371988	0.228597	0.268868	0.301463	0.069364	0.119125	0.147855	0.111704	0	0.127458	0	0	0
ENSMUSG00000042002	Foxn4	0.072629	0	0	0	0.065507	0	0.015772	0	0	0	0	0	0	0	0	0	0	0	0	0	0
ENSMUSG00000046186	Cd109	38.5244	29.8997	34.4346	28.2592	23.5664	24.2285	34.7923	33.3681	30.7352	0	0	0	0	0	0	0	0	0	0.800653	0	0
ENSMUSG00000045052	Prlhr	0	0	0	0	0	0	0	0	0	0	0	0	0	0	0	0	0	0	0	0	0
ENSMUSG00000045053	Kcng3	0	0	0	0	0	0	0	0	0	0	0	0	0	0	0	0	0	0	0	0	0
ENSMUSG00000114582	3110040M04Rik	0	0	0	0.009604	0.212089	0.029592	0	0	0	0	0	0	0	0	0	0	0	0	0	0	0
ENSMUSG00000026753	Ppp6c	10.9874	10.9213	11.7364	13.5225	12.7904	13.9472	9.95329	13.2144	12.1093	64.2692	52.3439	49.1124	71.1781	65.8862	72.7294	72.7572	77.5211	52.028	237.538	242.114	200.506
ENSMUSG00000061068	Mcpt4	0	0	0	0	0	0	0	0	0	0	0	0	0	0	0	0	0	0	0	0	0
ENSMUSG00000026751	Nr5a1	0	0	0	0	0	0.029384	0	0	0	0	0	0	0	0	0	0	0	0	0	0	0
ENSMUSG00000033985	Tesk2	3.86401	3.84041	4.76814	7.51106	5.34243	6.45668	5.1672	5.79247	5.03387	2.2942	1.39759	1.54609	1.01065	0.850888	1.91823	1.41077	0.953781	1.49605	0	0	0
ENSMUSG00000033987	Dnah17	0.028601	0.002952	0.053368	0.070111	0.123656	0.039915	0.049097	0.071829	0.059565	0.022722	0.034798	0.040123	0.06558	0.026032	0	0.011187	0.080775	0	0	0	0
ENSMUSG00000002083	Bbc3	9.70797	6.66368	9.09108	9.16915	11.8719	7.56026	7.96714	6.24281	7.56017	43.383	47.6452	63.6254	62.5038	61.8	65.7914	44.8516	38.7826	41.7029	0	0	0
ENSMUSG00000033981	Gria2	0	0	0	0	0	0	0	0	0	0	0.270195	1.0252	0.72993	0.435475	0.411291	0.243179	0.448127	0.098285	0	0	0
ENSMUSG00000033983	Coil	5.15304	4.57493	8.74472	6.77291	8.8069	5.636	6.65115	7.48997	9.05452	0	0	0	0	0	0	0.090384	0	0	0	0	0
ENSMUSG00000030887	Pdzd9	0.140835	0.096652	0.025761	0.12176	0.0544	0.093409	0.101585	0.02501	0.066018	0	0	0	0	0	0	0	0	0	0	0	0
ENSMUSG00000007338	Mrpl49	44.9966	37.596	52.7417	52.7476	52.1336	45.8926	58.1049	58.5901	61.3585	21.3238	20.5044	15.6604	10.7942	17.1009	13.8596	14.2615	19.7276	25.7769	0	0	0
ENSMUSG00000044098	Rsbn1	3.61014	2.3433	2.92108	4.72044	4.16582	4.31113	2.46545	2.54072	2.38453	7.44751	5.73641	6.93456	9.54518	11.8177	13.6123	15.0846	10.7421	10.3114	9.82449	7.36388	9.97136
ENSMUSG00000044092	C130050O18Rik	0.036827	0.000916	0.240368	0.353444	0.160185	0.078884	0.080517	0.043184	0.039825	0	0	0	0	0	0	0	0	0	0	0	0
ENSMUSG00000075284	Wipf1	10.0593	9.92736	11.1578	8.9369	9.10128	9.11833	10.2812	9.74165	9.69463	1.83	2.0234	1.7266	2.44793	1.5184	1.55729	3.24665	2.31646	1.30619	0	0	0
ENSMUSG00000075289	Carns1	0.690647	0.920038	1.039	0.639452	0.479598	0.879621	0.580899	0.745877	1.16853	1.63212	1.2927	1.22673	0.841267	1.41363	1.23555	0.837184	1.09013	0.866664	0	1.47252	0
NewGene_2039	NewGene_2039	6.60429	6.03879	6.0726	5.66615	3.77104	4.09682	4.45613	5.3915	5.17092	0	0	0	0	0	0	0	0	0	0	0	0
NewGene_2033	NewGene_2033	0	0	0	0.119473	0.463975	0	0	0	0	0	0	0	0	0	0	0	0	0	0	0	0
NewGene_2036	NewGene_2036	0	0	0	0.150636	0	0.451663	0	0	0	0	0	0	0	0	0	0	0	0	0	0	0
NewGene_2035	NewGene_2035	0.231305	0	0.348342	0.077589	0.440637	0.361073	0.153588	0.370705	0.478041	0	0	0	0	0	0	0	0	0	0	0	0
NewGene_2034	NewGene_2034	0.59993	0.943245	0.544989	1.14399	0.614674	1.03107	0.586403	0.570883	0.580392	0	0	0	0	0	0	0	0	0	0	0	0
ENSMUSG00000024941	Scyl1	47.964	44.244	42.263	52.4553	49.1573	55.8311	44.5718	54.2183	52.0095	45.0268	34.5665	45.6311	29.0407	31.0464	26.6567	34.6264	31.1838	30.894	0	2.26098	0
ENSMUSG00000024940	Ltbp3	13.668	16.2943	17.3906	15.1681	13.7988	14.8863	22.0764	21.1817	22.9324	24.8588	22.1393	31.5515	17.044	21.1444	19.6114	27.8724	19.4534	24.4892	0	0	0
ENSMUSG00000024943	Smc5	9.32031	6.76626	7.58881	7.22345	8.12194	7.36859	7.241	7.47219	6.24598	2.29255	1.6021	2.58739	1.34028	3.07097	2.83167	1.80358	1.68676	2.03043	0	0	0
ENSMUSG00000024942	Capn1	25.2613	20.6988	21.8389	23.6114	21.1603	24.8702	19.741	22.8256	20.662	29.9694	24.8583	33.679	26.5972	19.785	24.0833	23.1694	21.5934	23.1661	0	0	0
ENSMUSG00000024944	Arl2	28.4749	29.4334	40.889	27.8658	35.4015	29.3378	42.3083	35.8444	38.0896	88.479	74.9787	98.1146	58.3589	38.839	45.9371	66.3926	77.8488	63.2454	0	0	0
ENSMUSG00000024947	Men1	24.0433	22.9297	19.7472	25.2436	22.301	25.9091	21.9136	23.6579	21.7803	38.2779	36.9227	42.2242	22.8619	23.3343	26.7548	36.261	30.2858	40.1581	0	0	0
ENSMUSG00000024140	Epas1	0.017639	0.013039	0	0.022705	0.102279	0.062935	0.014709	0.009313	0	9.8357	4.37083	12.889	7.53801	4.52695	3.49198	5.30461	2.08052	4.68312	0.912456	0	0
ENSMUSG00000024949	Sf1	87.9976	103.238	86.194	98.2798	88.0427	107.603	84.3178	80.6831	83.2735	162.84	160.035	182.386	171.824	153.537	147.556	173.334	154.269	135.636	773.831	1223.42	474.79
ENSMUSG00000024948	Map4k2	6.56989	5.73529	7.26234	7.59523	6.73678	6.15698	7.33098	7.46376	7.65036	3.4158	3.52746	5.43544	2.39468	4.20962	3.91355	5.66062	4.54539	5.11805	0	0	0
ENSMUSG00000079614	Seh1l	17.465	16.9627	21.9305	28.9724	23.8914	20.9703	15.815	16.9572	16.0129	35.5548	24.8621	27.2313	52.5273	53.5928	37.39	48.1483	45.0529	39.7475	0	0	0
ENSMUSG00000059534	Uqcr10	81.542	77.626	156.387	69.0195	176.869	72.9066	316.109	99.4377	268.265	0	0	0	0	0	0	0	0	0	0	0	0
ENSMUSG00000051727	Kctd14	0	0	0	0.063138	0.028108	0	0.03325	0	0.11598	0	0	0	0	0	0	0	0	0	0	0	0
ENSMUSG00000051726	Kcnf1	0	0	0	0	0	0	0	0	0	0.047946	0.244713	0.028882	0.127074	0.036151	0.551202	0	0	0	0	0	0
ENSMUSG00000051721	Wdcp	1.92289	2.37446	4.31109	3.56518	3.37951	3.03771	4.76784	3.56119	4.79131	0	0	0	0	0	0	0	0	0	0	0	0
ENSMUSG00000043843	Tmem145	0.063945	0.012268	0	0	0	0.010523	0	0	0	0	0.46141	1.47898	0.273797	0.511796	0	0.189285	0.37187	0	0	0	0
ENSMUSG00000079610	Ankrd39	2.53317	2.25199	4.28284	2.77249	4.51586	2.65524	6.54653	3.33202	4.91936	0	0	0	0	0	0	0	0	0	0	0	0
ENSMUSG00000051728	Fam243	0	0	0	0.020341	0	0	0	0	0	0	0	0	0	0	0	0	0	0	0	0	0
ENSMUSG00000080809	Olfr1273-ps	0	0	0	0	0	0	0	0	0	0	0	0	0	0	0	0	0	0	0	0	0
ENSMUSG00000005615	Pcyt1a	28.2212	24.2217	31.3156	36.336	37.2027	31.908	32.0183	37.7196	34.349	16.3698	12.3086	15.2508	17.526	71.7346	12.254	16.9278	15.1313	46.5939	0	0	0
ENSMUSG00000005610	Eif4g2	79.7748	64.8814	87.5526	92.4747	103.537	90.6113	83.3804	84.078	81.3618	585.095	557.734	520.087	775.201	814.104	823.329	762.831	723.913	566.451	4567.4	5549.2	3978.89
ENSMUSG00000005611	Mrvi1	0.938298	1.05455	1.05248	0.67052	0.269533	0.662203	0.404448	0.477279	0.568746	0	0	0	0	0	0	0	0	0	0	0	0
ENSMUSG00000040576	Tmem270	0	0	0	0	0	0	0	0	0	0	0	0	0	0	0	0	0	0	0	0	0
ENSMUSG00000040570	Rundc3b	0	0	0	0	0	0	0	0	0	5.62553	3.23181	3.46423	2.67624	4.48308	1.59395	7.64327	6.55507	4.51832	0	0	0
ENSMUSG00000051098	Mblac2	1.57879	1.93219	1.55711	1.97484	1.26294	1.63711	1.18626	1.5683	1.39967	4.09568	2.40234	2.06157	3.95501	3.57367	3.00929	3.32568	4.42072	4.57799	0	0	0
ENSMUSG00000051095	Olfr986	0	0	0	0	0	0	0	0	0	0	0	0	0	0	0	0	0	0	0	0	0
ENSMUSG00000090774	Vmn2r74	0	0	0	0	0	0	0	0	0	0	0	0	0	0	0	0	0	0	0	0	0
ENSMUSG00000046932	Vmn1r193	0	0	0	0	0	0	0	0	0	0	0	0	0	0	0	0	0	0	0	0	0
ENSMUSG00000046934	Csl	0	0	0	0	0	0	0	0	0.011954	3.88989	4.50324	4.3484	3.78722	4.65513	6.23051	5.05615	5.04279	6.47083	0	0	0
ENSMUSG00000026548	Slamf9	0.243573	0.034159	0.609314	0.141559	0.290747	0.180217	0	0	0.060453	0	0	0	0	0	0	0	0	0	0	0	0
ENSMUSG00000026542	Apcs	0	0	0	0	0	0	0	0	0	0	0	0	0	0	0	0	0	0	0	0	0
ENSMUSG00000026547	Tagln2	311.56	259.403	215.557	269.574	233.78	318.798	192.669	179.67	173.933	504.507	486.923	595.794	669.338	488.356	573.153	316.179	319.52	231.878	12.1882	0	0
ENSMUSG00000026546	Cfap45	0	0	0	0.083335	0	0.08895	0	0	0	0	0	0	0	0	0	0	0	0	0	0	0
ENSMUSG00000026544	Dusp23	1.29682	0.981428	1.72143	1.52882	1.20379	1.69829	1.20497	1.26669	1.37391	0	0.378947	0	0	0.122785	0	0	0	0.328601	3.63007	0	0
ENSMUSG00000059395	Nkapl	0	0	0	0	0	0	0	0	0	0	0	0	0.288419	0	0	0	0	0	0	0	0
ENSMUSG00000059397	Olfr54	0	0.009519	0	0	0	0	0	0	0	0	0	0	0	0	0	0	0	0	0	0	0
ENSMUSG00000000326	Comt	48.4453	37.5543	41.5082	51.2193	39.9195	46.4116	50.5633	62.2391	48.0442	5.63654	3.57291	6.23304	0.204792	2.88603	1.27829	2.55149	0	0	0	0	0
NewGene_3849	NewGene_3849	15.5567	17.1143	11.2271	11.99	10.9831	12.6651	9.84648	10.9894	10.1547	0	0	0	0	0	0	0	0	0	0	0	0
NewGene_3847	NewGene_3847	0	0	0	0.389245	0	0	0.184771	0	0.258926	0	0	0	0	0	0	0	0	0	0	0	0
NewGene_3846	NewGene_3846	0	0	0	0.33966	0.348729	0	0.459781	0	0	0	0	0	0	0	0	0	0	0	0	0	0
ENSMUSG00000095809	Olfr1290	0	0	0	0	0	0	0	0	0	0	0	0	0	0	0	0	0	0	0	0	0
ENSMUSG00000003617	Cp	65.3016	43.0586	43.1477	24.0416	18.8744	20.4472	27.5342	27.2041	23.6516	1.43032	2.42573	2.0934	2.16053	3.14238	3.07719	0	0	0.530149	0	0	0
ENSMUSG00000095804	Olfr824	0	0	0	0	0	0	0	0	0	0	0	0	0	0	0	0	0	0	0	0	0
ENSMUSG00000095806	Gm5728	0	0	0	0	0	0	0	0	0	0	0	0	0	0	0	0	0	0	0	0	0
ENSMUSG00000007107	Atp1a4	0	0	0	0	0	0	0	0	0	0	0	0	0	0	0	0	0	0	0	0	0
ENSMUSG00000046402	Rbp1	8.88359	6.74843	10.3358	5.66032	11.5927	6.98759	7.91515	5.19984	7.52637	0	0.671589	0	0	0	0.498635	0	0	0	0	0	0
ENSMUSG00000096140	Ankrd66	0.104748	0	0	0.141376	0.100776	0.321227	0	0	0	0	0	0	0	0	0	0	0	0	0	0	0
ENSMUSG00000002059	Rab34	87.2723	58.1098	102.694	62.4423	89.3491	68.3589	136.121	116.401	134.954	123.131	132.485	159.523	88.4159	78.4583	102.929	110.724	110.725	98.2534	0	0	0
ENSMUSG00000002058	Unc119	16.1349	8.88338	17.2668	12.3684	19.9435	13.4052	22.0438	17.337	19.7932	71.6888	88.6658	79.1322	88.3267	74.788	68.831	76.8594	66.6275	68.649	0	0	0
ENSMUSG00000002057	Foxn1	0	0	0	0.033885	0.034424	0.027695	0	0	0	0	0.159227	0	0	0	0	0	0	0	0	0	0
ENSMUSG00000002055	Spag5	11.8569	9.6329	14.2507	18.8351	16.5032	13.3242	11.6522	12.6783	11.0982	1.50926	2.8473	2.08201	1.07663	1.76972	1.88772	1.67008	2.34183	4.66944	0	0	0
ENSMUSG00000002052	Supt6	21.0496	20.3975	16.0379	23.4586	18.289	24.9418	15.1245	19.7315	14.961	60.9074	51.9263	61.136	59.4377	62.1756	48.1251	64.6927	58.4499	61.0701	0	0	0
ENSMUSG00000002550	Uck1	16.9749	17.1748	23.8111	26.0042	30.0793	26.8396	29.4636	26.4666	33.4958	33.7173	41.3977	37.858	39.472	26.6788	20.5	48.4834	38.654	35.6684	0	0	0
ENSMUSG00000046062	Ppp1r15b	26.6677	22.7964	36.4874	30.5179	34.4507	26.8939	29.0752	33.14	31.8195	2.15913	1.55797	1.71082	1.34383	0.769383	1.36095	2.27051	2.83071	2.60257	1.82386	0	0
ENSMUSG00000016356	Col20a1	0.296429	0.412254	0.307161	1.31483	1.00938	0.995582	0.618946	0.664492	0.572968	0	0	0	0.110756	0.272195	0	0.29689	0.301241	0.600268	0	0	0
ENSMUSG00000064302	Clasp1	10.4819	7.57667	8.992	9.50387	8.06362	9.71366	7.61441	9.83952	8.30978	13.5907	10.9543	14.7519	12.5408	15.9211	13.8718	14.558	13.8694	14.3295	0	0	0
ENSMUSG00000064307	Lrrc51	11.1914	6.84202	8.68893	10.2254	7.27897	9.10451	9.31251	10.2576	10.5979	2.59879	1.6705	3.89749	3.75825	2.31532	3.43499	4.00441	6.65843	8.37139	0	0	0
ENSMUSG00000064308	2410137M14Rik	0	0	0	0	0	0	0	0	0	0	0	0	0	0	0	0	0	0	0	0	0
NewGene_5876	NewGene_5876	0.261045	0.120763	0.348057	0.443642	0.560907	0.717818	0.108925	0.030885	0.167489	0	0	0	0	0	0	0	0	0	0	0	0
ENSMUSG00000098559	Gm15013	0	0	0	0.067982	0	0	0.065213	0.121856	0.027591	0	0	0	0.175596	0.216138	0.230433	0	0	0	0	0	7.27496
NewGene_5875	NewGene_5875	0	0	0	0	0.346358	0	0	0	0	0	0	0	0	0	0	0	0	0	0	0	0
NewGene_5878	NewGene_5878	0	0	0	0.229342	0.344414	0	0.094603	0	0.234717	0	0	0	0	0	0	0	0	0	0	0	0
NewGene_5879	NewGene_5879	0	0	0	0.461423	0	0.288378	0	0	0	0	0	0	0	0	0	0	0	0	0	0	0
ENSMUSG00000078139	AK157302	0.334911	0.134456	0.708461	0.306796	1.0983	0.321692	0.968424	0.306613	0.877235	0.350118	0.91768	0.883979	0.347976	0.710863	0.29503	0.655163	1.16454	1.14574	0	0	0
ENSMUSG00000107677	Olfr316	0	0	0	0	0	0	0	0	0	0	0	0	0	0	0	0	0	0	0	0	0
ENSMUSG00000078131	Krtap1-3	0	0	0	0	0	0	0	0	0	0	0	0	0	0	0	0	0	0	0	0	0
ENSMUSG00000095377	Olfr91	0.057163	0.012873	0	0.067593	0.277735	0.007146	0	0.109419	0	0	0	0	0	0	0	0	0	0	0	0	0
ENSMUSG00000078132	Gm11939	0	0	0	0	0	0	0	0	0	0	0	0	0	0	0	0	0	0	0	0	0
ENSMUSG00000078134	Gm12355	0.283001	0.756925	0.885906	0.365238	0.811113	0.351366	0.850965	0.653417	0.690808	17.2637	12.5862	13.9999	16.0523	12.5956	18.1316	14.4405	12.7914	13.9254	0	0	0
ENSMUSG00000078137	Ankrd63	0	0	0	0	0	0	0	0	0	0.093846	0.03664	0.05887	0	0.069569	0	0	0	0.031772	0	0	0
ENSMUSG00000095371	Gm9611	0	0	0	0	0	0	0	0	0.019026	0	0	0	0	0	0	0	0	0	0	0	0
ENSMUSG00000038831	Ralgps1	1.64641	2.02693	1.33233	2.13753	1.42358	1.78526	1.25147	1.97177	1.56268	1.8504	2.21067	4.79681	3.11673	4.32588	2.81458	4.60805	2.98335	3.03355	0	0	0
ENSMUSG00000014195	Dnajc7	33.4072	26.964	26.0743	40.7072	28.3524	31.6253	22.3635	28.1914	21.5854	99.9603	99.9558	85.1599	135.92	159.685	139.671	122.222	118.821	117.425	0	0	0
ENSMUSG00000014198	Zfp385c	0	0	0	0.078205	0	0.080467	0	0	0	0	0.178148	0.203467	0	0	0	0.222256	0	0	0	0	0
ENSMUSG00000091821	Srsx	0	0	0	0	0	0	0	0	0	0	0	0	0	0	0	0	0	0	0	0	0
NewGene_7655	NewGene_7655	0	0	0	0.431883	0.044875	0	0	0	0	0	0	0	0	0	0	0	0	0	0	0	0
NewGene_7650	NewGene_7650	0.221991	0	0	0.1486	0.05669	0.273342	0.0743	0	0.622546	0	0	0	0	0	0	0	0	0	0	0	0
NewGene_7653	NewGene_7653	9.67286	9.95168	15.0445	20.4963	19.716	15.8852	11.6237	12.3183	12.6073	0	0	0	0	0	0	0	0	0.186658	0	0	0
ENSMUSG00000001508	Sgca	0.090106	0.026259	0.044469	0.599495	1.04197	0.568661	0	0.059596	0	0	0	0	0	0	0	0	0	0	0	0	0
ENSMUSG00000001504	Irx2	9.35509	8.52627	12.2033	12.5031	10.8714	10.1324	10.0102	12.4286	11.7692	0	0	0	0	0	0	0	0.172551	0	0	0	0
ENSMUSG00000001506	Col1a1	148.848	166.378	163.182	139.921	154.211	152.806	103.366	94.1325	102.002	124.036	109.624	116.804	151.88	120.126	214.407	15.6683	16.5398	18.2858	1.70325	0	0
ENSMUSG00000001507	Itga3	9.28146	7.77429	11.1164	11.8568	11.6315	11.4398	14.7477	15.2598	13.7561	8.02534	6.11271	9.98586	9.50674	10.7448	9.68418	8.67132	9.56986	9.93504	0	0	0
ENSMUSG00000019261	Map1s	10.3754	11.4749	11.6544	12.6235	11.386	12.9616	9.17228	9.06329	9.56344	0	2.05529	0	0	0	0	1.72413	1.28355	1.62979	0	0	0
ENSMUSG00000092060	Bend4	0	0	0.004504	0	0	0	0	0	0	0.399214	0.704512	0.710315	0.699933	0.368006	0.501835	0.44027	0.763393	0.681848	0	0	0
ENSMUSG00000096775	Gm5796	0	0.124258	0.150384	0.068029	0.184776	0	0	0	0	0	0	0	0	0	0	0	0	0	0	0	0
ENSMUSG00000096773	Olfr675	0	0	0	0	0	0	0	0	0	0	0	0	0	0	0	0	0	0	0	0	0
ENSMUSG00000096770	Amy2a4	0	0	0	0	0	0	0	0	0	0	0	0	0	0	0	0	0	0	0	0	0
ENSMUSG00000017550	Atad5	5.26596	3.3067	4.16755	3.43916	3.92482	3.09677	3.82769	3.28649	2.9847	0	0.621605	0.58975	0.038683	0.475353	0.545189	0.654068	0.707988	0.645069	0	0	0
ENSMUSG00000022051	Bnip3l	21.5523	16.9162	23.8902	27.3863	26.0607	23.528	20.2871	20.8269	19.825	20.684	18.8968	17.1477	23.3445	23.8333	29.5218	22.3736	22.5125	23.6273	0	0	0
NewGene_1552	NewGene_1552	0.638469	0.367031	1.21642	0.540236	0.981309	0.343567	0.81843	0.842082	0.660978	0	0	0	0	0	0	0	0	0	0	0	0
ENSMUSG00000038517	Tbkbp1	0.210813	0	0.057998	0.186949	0.255998	0.135999	0.016133	0.030678	0.069286	5.36256	4.47851	4.90182	4.94882	3.6652	3.81047	2.92711	4.29622	1.93698	0	0	0
NewGene_1559	NewGene_1559	0.217323	0.151948	0.056319	0.523255	0.380215	0.597599	0.436784	0.316238	0.372405	0	0	0	0	0	0	0	0	0	0	0	0
ENSMUSG00000022053	Ebf2	0	0	0	0.020928	0.045896	0	0.009072	0.019645	0	0.132659	0.067536	0	0	0	0	0	0	0	0	0	0
ENSMUSG00000022052	Ppp2r2a	19.2702	21.0984	15.9468	26.0182	18.6772	24.7192	15.6022	19.5242	14.8048	118.066	102.256	100.16	145.362	122.813	128.958	116.853	129.648	91.1886	0	0	49.4835
NewGene_6019	NewGene_6019	0	0	0.273513	0	0	0	0.168616	0	0	0	0	0	0	0	0	0	0	0	0	0	0
NewGene_6014	NewGene_6014	0	0.074913	0.198451	0.583322	0.107341	0.044168	0.018829	0.053326	0.102358	0	0	0	0	0	0	0	0	0	0	0	0
NewGene_6010	NewGene_6010	0.202464	0	0.452873	0.953273	0.611265	0.792146	0.453699	0.566625	0.314975	0	0	0	0	0	0	0	0	0	0	0	0
NewGene_6012	NewGene_6012	1.66697	1.56712	1.12125	2.37444	2.06722	12.575	11.5716	2.19588	1.49021	8.82378	8.41425	9.4923	15.4385	12.1858	17.4809	12.5767	13.1932	16.2435	0.747644	0	0
ENSMUSG00000010021	Kif19a	0	0	0	0	0	0.025928	0	0	0	0.551015	1.53393	2.07059	1.07425	0.949432	1.32462	1.43067	0	1.15708	0	0	0
ENSMUSG00000010025	Aldh3a2	19.0126	18.8166	21.5364	24.4784	18.407	19.4597	19.0755	22.7625	19.8665	0	0	0	0	0	0	0	0	0	0	0	0
ENSMUSG00000022057	Adamdec1	0	0	0	0.156091	0	0	0	0.017811	0	0	0	0	0	0	0	0	0	0	1.67679	0	0
NewGene_3025	NewGene_3025	0.825738	1.58582	0.36301	0.69615	0.327595	0.505056	0.039674	0.206032	0.137061	0	0	0	0	0	0	0	0	0	0	0	0
NewGene_3024	NewGene_3024	28.1002	5.54764	12.3157	32.9327	84.0519	4.98993	14.3144	78.6492	70.1645	276.38	1736.74	766.827	1008.2	724.977	1696.07	790.716	933.807	757.315	0	0	0
NewGene_3029	NewGene_3029	0.183989	0.167803	0.507947	0.159274	0.437162	0.082216	0.045548	0.401938	0.082276	0	0	0	0	0	0	0	0	0	0	0	0
NewGene_3028	NewGene_3028	0.607792	0.628421	0.402106	1.17982	1.02318	1.84377	0.224279	0.098778	0.417082	0	0	0	0	0	0	0	0	0	0	0	0
ENSMUSG00000112187	Gm6993	0	0	0	0	0	0	0	0	0	0	0	0	0	0	0	0	0	0	0	0	0
ENSMUSG00000021506	Pitx1	0	0	0	0	0	0	0	0	0	0	0	0	0	0	0	0	0	0	0	0	109.778
ENSMUSG00000101286	Gm21317	0	0	0	0	0	0	0	0	0	0	0	0	0	0	0	0	0	0	0	0	0
ENSMUSG00000065952	C330021F23Rik	3.24613	3.01665	3.34316	2.94288	4.36561	3.64665	4.97694	2.70007	3.75331	9.65834	30.8375	14.2088	11.3314	14.6106	15.1657	12.0718	11.9384	55.5682	0	0	0
ENSMUSG00000065954	Tacc1	3.05846	3.59079	3.29525	4.36799	4.21969	3.56814	3.57119	4.37177	3.46692	0.796229	0.956237	1.02958	0.713857	0.692092	1.55577	0.820264	1.22736	0.914599	0	0	0
ENSMUSG00000065956	Defa37	0	0	0	0	0	0	0	0	0	0	0	0	0	0	0	0	0	0	0	0	0
ENSMUSG00000097425	Vmn1r181	0	0	0	0	0	0	0	0	0	0	0	0	0	0	0	0	0	0	0	0	0
ENSMUSG00000097427	Gm6763	0	0	0	0	0	0	0	0	0	0	0	0	0	0	0	0	0	0	0	0	0
ENSMUSG00000010651	Acaa1b	0.376376	0.126799	0.523007	0.262756	0.65168	0.220555	1.10917	0.539726	0.726534	33.4747	39.4399	38.8372	21.5226	20.7978	19.569	24.1641	39.2987	28.3758	0	0	0
ENSMUSG00000054966	Lmntd1	0	0	0	0	0	0.054551	0	0	0	0	0	0	0	0	0	0	0	0	0	0	0
ENSMUSG00000054967	Zfp647	3.07594	2.8118	4.16653	3.49117	2.49772	2.34617	3.22895	4.28467	3.54876	0	0.480959	0	0.466722	0	0.770424	0.501445	0	0.566942	0	0	0
NewGene_5587	NewGene_5587	0.179252	0.204918	0.523627	0.339584	0.143052	0.369772	0	0	0.125257	0	0	0	0	0	0	0	0	0	0	0	0
ENSMUSG00000041308	Sntb2	6.8769	6.24654	7.91872	7.30794	6.6163	6.47087	7.1583	8.7809	7.57304	0.81359	0.36618	0.937003	0.462194	0.685776	0.683027	1.05673	1.19784	1.00011	3.83429	0	3.66779
ENSMUSG00000041309	Nkx6-2	0	0	0	0	0	0	0	0	0	0	0	0	0	0	0	0	0	0	0	0	0
ENSMUSG00000041303	Gtf3c3	3.02993	2.46688	3.42089	3.43079	3.75029	2.99046	2.38048	3.2166	2.67432	3.13911	3.35194	2.74236	3.47794	6.21826	3.74329	4.03017	2.88718	4.98203	3.89856	0	4.2488
ENSMUSG00000041301	Cftr	0.008543	0	0	0.033952	0.046028	0.048557	0	0	0	0	0	0	0	0	0	0	0	0	0	0	0
ENSMUSG00000000365	Rnf17	0.011962	0	0	0	0	0	0	0	0	4.37434	3.12316	2.62282	2.08235	4.62724	4.31456	4.42489	3.11085	4.02576	0	0	0
NewGene_2779	NewGene_2779	0	0	0	0	0	0.303452	0	0	0	0	0	0	0	0	0	0	0	0	0	0	0
NewGene_2770	NewGene_2770	0	0	0	0	0.373127	0	0	0	0	0	0	0	0	0	0	0	0	0	0	0	0
ENSMUSG00000022015	Tnfsf11	0	0	0	0	0	0	0	0	0	0	0	0	0	0	0	0	0	0	0	0	0
ENSMUSG00000022014	Epsti1	0	0	0	0	0	0.021737	0	0	0	0	0	0	0	0	0	0	0	0	0	0	0
ENSMUSG00000022016	Akap11	2.44021	1.64879	2.45705	1.72365	1.99738	2.09293	1.38374	1.68007	1.66457	0	0.311213	0.246653	0.117961	0.382804	0.191579	0	0	0.484835	0	0	0
ENSMUSG00000022010	Tsc22d1	70.5662	61.8374	102.972	62.8194	82.2012	55.6927	113.082	96.8001	109.1	165.166	150.39	165.594	249.243	212.719	201.651	112.391	97.705	89.967	0	2.0991	0
ENSMUSG00000022013	Dnajc15	3.07304	2.11142	2.98551	3.67381	4.02046	5.22973	3.31726	3.2176	3.32079	8.9552	13.0202	27.8134	68.1841	8.67563	16.324	14.6031	9.61965	12.1429	0.812699	1.92546	0
ENSMUSG00000022012	Enox1	0	0.060412	0	0	0.095788	0.030219	0.052726	0	0.013622	2.3143	2.4541	1.78299	2.87065	2.69516	2.90185	1.75268	1.4226	1.64896	0	0	0
ENSMUSG00000022019	Tdrd3	3.61483	2.77256	3.53989	3.5368	2.10339	2.69345	3.3128	3.29644	2.44307	0.508885	1.10371	0.56113	1.05702	0.964876	1.2932	0.53302	0.779788	0.737113	0	0	0
ENSMUSG00000022018	Rgcc	0	0.049206	0	0.059317	0	0	0	0	0	0	0	0	0	0	0	0	0	0	0	0	0
ENSMUSG00000055610	Olfr307	0	0	0	0	0	0	0	0	0	0	0	0	0	0	0	0	0	0	0	0	0
ENSMUSG00000055612	Cdca7	32.9042	31.9126	45.6545	34.1655	35.602	30.4083	38.3726	45.633	42.2448	0	1.09969	0	0	0	0	0	0	0	0	0	0
NewGene_5095	NewGene_5095	0	0.047532	0.005697	0.572542	0.382157	0.175942	0	0	0	0	0	0	0	0	0	0	0	0	0	0	0
NewGene_5093	NewGene_5093	0	0	0	0.171682	0	0	0	0	0.545852	0	0	0	0	0	0	0	0	0	0	0	0
ENSMUSG00000020527	Myo19	4.64964	5.39172	3.55812	8.01139	3.95662	5.33854	3.43901	5.48165	4.48707	2.32384	1.70922	2.75789	2.99481	3.09239	2.92154	2.78024	4.23348	2.46972	1.22195	0	0
ENSMUSG00000020526	Znhit3	35.8392	27.9738	30.1604	36.1598	33.2079	37.5936	37.5639	34.77	36.3446	0	0	0	0	0	0	0	0	0	0	0	0
ENSMUSG00000020525	Ppm1d	16.8066	15.7929	14.576	20.172	16.7233	20.0559	14.2738	21.6514	17.9477	42.2827	34.9026	42.2786	44.7435	46.4299	36.1572	52.5801	54.0723	37.2943	0	6.1699	0
ENSMUSG00000020524	Gria1	0	0	0	0	0	0	0	0	0	0.652276	0.489849	1.00137	0.271025	0.951271	0.757716	0	0	0	0	0	0
ENSMUSG00000020523	Fam114a2	17.4491	21.3076	20.4098	27.4447	22.7859	22.9213	17.948	24.8689	20.9796	13.7188	13.7297	13.6036	20.4739	21.9389	15.7537	18.0213	18.9439	17.8945	0	2.31616	0
ENSMUSG00000020522	Mfap3	6.42745	7.06066	7.45117	10.1634	7.85881	7.01791	5.95448	6.89586	6.29923	1.25979	1.61432	1.59966	1.74612	1.77527	1.58375	1.86795	1.70358	2.03391	0	0	0
ENSMUSG00000020521	Rnft1	11.0293	10.3876	13.5115	12.595	12.0696	8.66578	11.1334	16.8842	13.8902	5.21453	4.58118	6.13661	10.95	12.8384	11.9285	11.1893	10.5572	8.23914	0	0	0
ENSMUSG00000020520	Galnt10	6.79798	5.32686	10.3834	7.69193	11.5078	8.61062	10.6051	8.97924	11.3907	3.75685	2.44248	3.2863	2.93118	2.77248	2.70837	2.64515	2.07884	2.94735	0	0	0
ENSMUSG00000094810	Olfr907	0	0	0	0	0	0	0	0	0	0	0	0	0	0	0	0	0	0	0	0	0
ENSMUSG00000094811	Gm21103	0	0	0	0.038652	0	0	0	0	0	0	0	0	0	0	0	0	0	0	0	0	0
ENSMUSG00000094813	Gm20777	0	0	0	0	0	0	0	0	0	0	0	0	0	0	0	0	0	0	0	0	0
ENSMUSG00000094814	Gm21973	0	0	0	0	0	0	0	0	0	0	0	0	0	0	0	0	0	0	0	0	0
ENSMUSG00000091863	Cldn34a	0	0	0	0	0	0	0	0	0	0	0	0	0	0	0	0	0	0	0	0	0
ENSMUSG00000094817	Cphx3	0	0	0	0.084502	0.034587	0.020098	0.011488	0	0.051041	0	0	0	0	0	0	0	0	0	0	0	0
ENSMUSG00000094818	Defa32	0	0	0	0	0	0	0	0	0	0	0	0	0	0	0	0	0	0	0	0	0
ENSMUSG00000094819	Olfr53	0	0	0	0	0	0	0	0	0	0	0	0	0	0	0	0	0	0	0	0	0
ENSMUSG00000059263	Usp47	12.9393	8.28957	10.3015	10.0926	11.8208	10.4604	11.7016	9.9186	9.97659	23.808	32.9973	31.4987	23.2661	39.3443	38.9152	28.6255	28.2599	28.2598	0	0	0
ENSMUSG00000020566	Atp6v1c2	0	0	0	0.03326	0.163712	0	0	0	0	0.677441	0.892985	0.989146	1.42475	1.22112	0	0.268999	1.28946	2.01658	0	0	0
ENSMUSG00000052062	Pard3b	0	0	0	0.006489	0	0	0.006396	0	0.005564	0	0	0	0	0	0	0	0	0	0	0	0
ENSMUSG00000013643	Lypd8	0.081163	0.037713	0	0.077429	0.132182	0	0	0	0.076605	0	0	0	0	0	0	0	0	0	0	6.43986	0
ENSMUSG00000013646	Sh3bp5l	7.69296	7.37512	17.2519	7.60114	13.3924	7.43487	15.1908	12.7538	15.4159	19.8707	13.8693	18.0112	14.3202	15.1937	11.9871	14.2265	12.2763	12.7542	0	0	0
ENSMUSG00000025584	Pde8a	0.037689	0.002991	0	0.08708	0.047923	0.015374	0	0.065082	0.015555	0	0	0	0	0	0	0	0	0	0	0	0
ENSMUSG00000057615	Ldoc1	0	0	0	0	0	0	0	0	0	0	0	0	0	0	0	0	0	0	0	0	0
ENSMUSG00000057614	Gnai1	0.017468	0	0.012623	0	0.111547	0.070273	0	0.016387	0.01395	0	0	0	0	0	0	0	0	0	0	0	0
ENSMUSG00000028718	Stil	7.28756	4.79287	5.20582	6.6495	6.07119	6.10711	5.11964	5.97821	4.4415	0	0	0	0	0	0	0	0	0	0	0	0
ENSMUSG00000028719	Cmpk1	32.0181	32.2631	34.8041	39.7575	39.166	35.6797	28.8685	31.6006	34.0287	22.7076	19.2339	16.2148	24.4966	24.3353	22.0392	18.7274	19.2209	12.0548	146.733	116.811	96.0743
NewGene_8643	NewGene_8643	0.210314	0	0	0.31794	0.431624	0.286677	0.04155	0	0.089658	0	0	0	0	0	0	0	0	0	0	0	0
ENSMUSG00000028710	Atpaf1	3.73901	4.76561	6.00491	6.21567	6.29888	4.98013	8.69402	7.39728	7.33894	0	0.760944	0.616522	0.447297	0.959425	1.26066	1.29741	0.938307	0.914052	0	0	0
ENSMUSG00000025582	Nptx1	0	0	0	0	0	0.01183	0	0	0	1.14053	1.14526	1.12301	2.02616	1.32586	1.3597	0.756393	1.34052	1.12376	0	0	9.3165
ENSMUSG00000028712	Cyp4a31	0	0	0	0	0	0	0	0	0	0	0	0	0	0	0	0	0	0	0	0	0
ENSMUSG00000028713	Cyp4b1	0	0.073995	0.118724	0.098239	0.308747	0.320781	0.080439	0.25763	0	0	0	0	0	0	0	0	0.2394	0	0	0	0
ENSMUSG00000028715	Cyp4a14	0	0	0	0	0	0	0	0	0	0	0	0	0	0	0	0	0	0	0	0	0
ENSMUSG00000028716	Pdzk1ip1	0.929833	0.123435	0.654316	0.186174	0.841602	0.386994	0.821161	0.219776	0.421093	0	0	0	0	0	0	0	0	0	0	0	0
ENSMUSG00000028751	Pla2g2e	4.69949	5.22893	4.10559	1.92946	4.21031	3.53317	3.46489	4.24809	3.1805	0	0	0	0	0	0	0	0	0	0	0	0
ENSMUSG00000039176	Polg	5.42659	4.28622	8.35173	7.41411	9.21639	6.03123	9.30994	8.60749	9.70299	14.7303	13.3207	12.8091	11.016	9.367	14.7082	13.2481	13.6716	14.9942	0.944822	1.18647	6.95048
ENSMUSG00000039174	1700003H04Rik	0	0	0	0	0	0	0	0	0	0	0	0	0	0	0	0	0	0	0	0	0
ENSMUSG00000052396	Mogat2	0.24561	0.130576	0.455091	0.183143	0.220633	0.418726	0.151166	0.028861	0	0	0	0	0	0	0	0	0	0	0	0	0
ENSMUSG00000052392	Acot4	0	0	0	0	0	0	0	0	0	0	0	0	0	0	0	0	0	0	0	0	0
ENSMUSG00000039178	Tbc1d19	13.6761	14.3776	12.0741	14.6801	13.6455	14.0978	9.57939	15.2372	12.1028	12.2521	8.00076	8.84011	15.0454	15.9922	17.5584	13.4137	18.3012	10.5487	0	0	0
ENSMUSG00000039179	Tekt5	0	0	0	0	0	0	0	0	0	0	0	0	0	0	0	0	0	0	0	0	0
NewGene_4324	NewGene_4324	0	0	0	0	0	0	0.457707	0.310405	0	0	0	0	0	0	0	0	0	0	0	0	0
NewGene_4321	NewGene_4321	0	0.466482	0	0	0.321253	0	0.125215	0	0	0	0	0	0	0	0	0	0	0	0	0	0
NewGene_4320	NewGene_4320	0	0	0	0.26815	0.670692	0.700806	0.106569	0.537364	0.221329	0	0	0	0	0	0	0	0	0	0	0	0
ENSMUSG00000067627	Gm10217	0	0	0	0	0	0	0	0	0	0	0	0	0	0	0	0	0	0	0	0	0
ENSMUSG00000067629	Syngap1	4.82671	5.8644	2.98726	4.26613	2.40986	4.79782	3.01992	3.27014	2.67037	6.41469	6.16683	5.9136	6.85814	7.22935	9.52931	6.24626	4.76577	7.80851	0	0	3.4442
ENSMUSG00000025090	Ccdc172	0	0	0	0	0	0	0	0	0	0	0	0	0	0	0	0	0	0	0	0	0
NewGene_4328	NewGene_4328	0	0	0	0.260543	0	0	0	0	0	0	0	0	0	0	0	0	0	0	0	0	0
ENSMUSG00000025092	Hspa12a	44.2369	41.3542	43.3833	35.4121	31.874	33.2476	50.6404	56.5144	49.0806	0	0.393304	0.521616	0.43801	0.548401	0	0.538781	0.851167	0.58548	0	0	0
ENSMUSG00000111517	Olfr1238	0	0	0	0	0	0	0	0	0	0	0	0	0	0	0	0	0	0	0	0	0
ENSMUSG00000021737	Psmd6	28.0101	20.5644	43.2919	28.5248	51.1571	28.0262	48.1998	42.1178	45.1268	28.2951	29.5806	22.7447	39.9891	48.1842	48.3278	32.5251	36.2662	50.1083	0	0	0
ENSMUSG00000021731	Mrps30	14.8273	11.8627	14.4969	14.3774	14.2029	14.563	13.8125	14.736	13.779	10.2823	9.20702	8.44442	11.159	10.9913	9.52875	8.01872	12.4452	7.93015	0	0	0
ENSMUSG00000021730	Hcn1	0	0	0	0.003838	0	0.007868	0	0	0	0.031291	0	0	0	0	0	0	0	0	0	0	0
ENSMUSG00000021733	Slc4a7	3.93828	2.55146	3.9697	2.68185	2.97161	2.47166	3.89489	2.88101	2.93407	0.774889	0.676181	0.472837	0.646646	1.13857	0.827221	0.381801	0.786844	1.18877	0	0	1.65962
ENSMUSG00000021732	Fgf10	0	0	0.031749	0	0.095728	0.081137	0.037786	0	0.033821	5.28183	2.61025	2.78838	8.05372	8.87797	6.83832	5.51888	3.66886	3.34663	0	0	0
ENSMUSG00000021738	Atxn7	1.84829	1.75302	2.24703	2.85776	2.2284	2.43073	2.1613	2.40794	2.19628	0.993841	0.955109	0.347424	0.881172	1.17877	0.702677	0.997743	1.06655	0.902212	3.46056	4.35004	3.5126
ENSMUSG00000035873	Pawr	6.80367	9.16981	9.65789	8.96484	10.3964	8.57493	9.26274	10.436	10.6078	0	0	0	0	0	0	0	0	0.145739	0	0	0
ENSMUSG00000035877	Zhx3	2.92366	2.06788	2.72476	3.25402	2.28765	3.70426	2.44471	3.53449	3.20666	1.1498	0.653716	1.13722	1.05819	1.13837	0.552067	1.24029	0.757042	1.51444	0	0	0
ENSMUSG00000103442	Pcdha1	0	0.026155	0.071516	0	0.136779	0.045194	0.036062	0.021154	0.09424	2.10615	0.540946	3.24143	2.38633	10.7455	0.279026	0.038363	0	2.09561	0	0	0
ENSMUSG00000035875	AI182371	0	0	0	0.090756	0	0.103263	0.092667	0	0.079895	0	0	0	0	0	0	0	0	0	0	0	0
NewGene_6849	NewGene_6849	0	0	0	0.176187	0	0.318526	0	0	0	0	0	0	0	0	0	0	0	0	0	0	0
ENSMUSG00000116895	Gm3435	1.9941	1.63059	2.45804	4.35216	4.39969	3.39578	2.68943	3.46688	3.08106	0	0	0	0	0	0	0	0	0	0	0	0
NewGene_6844	NewGene_6844	0	0	0	0.363023	0	0	0	0	0	0	0	0	0	0	0	0	0	0	0	0	0
ENSMUSG00000035878	Hykk	0.493254	0.284096	0.334066	0.511571	0.255824	0.50995	0.149996	0.19138	0.16983	0	0	0	0	0	0	0	0	0	0	0	0
ENSMUSG00000086727	4931428L18Rik	0	0.07696	0	0.305744	0	0.075516	0	0	0	0	0	0	0	0	0	0	0	0	0	0	0
ENSMUSG00000052934	Fbxo31	5.24507	5.96076	6.06822	4.8382	4.75952	4.38805	6.3083	6.05187	5.3324	10.4103	10.9611	11.0964	10.5514	9.6005	7.97757	15.016	14.2362	17.6364	0	0	0
ENSMUSG00000022837	Iqcb1	2.61944	2.65653	2.95429	3.06124	3.66222	3.95644	2.77225	3.5198	2.64898	8.18529	6.43947	9.06309	10.4479	10.948	9.93574	11.9135	12.3979	9.41546	0	0	0
ENSMUSG00000022836	Mylk	2.55556	2.72379	2.4391	2.80353	1.82776	2.34768	1.23674	1.81224	1.39834	5.08948	5.13403	6.2912	2.39706	2.51606	2.07424	2.67654	1.9828	2.46337	0	0	0
ENSMUSG00000022833	Ccdc14	1.67302	1.82497	1.43006	2.39774	1.50571	1.5205	1.30045	1.92096	1.57344	0	0	0	0	0	0	0	0	0	0	0	0
ENSMUSG00000022832	Ropn1	0	0	0	0	0	0	0	0	0	0	0	0	0	0	0	0.641346	0	0	0	0	0
ENSMUSG00000022831	Hcls1	0	0	0	0	0.130015	0	0	0	0	0	0	0	0	0	0.556862	0	0	0	0	0	0
ENSMUSG00000022838	Eaf2	0.387304	0.515608	0.249803	0.239116	0.430045	0.318828	0.671506	0.226497	0.721221	0	0.176398	0	0	0.504252	0	0	0	0.377746	0	0	0
ENSMUSG00000039824	Myl6b	6.58304	6.38715	5.66754	7.60924	6.30499	9.80168	4.10741	3.83738	3.59001	1.78738	1.68037	1.77529	2.03896	1.74252	3.03735	0.702249	1.07939	1.1375	0	0	0
ENSMUSG00000039826	Trub2	7.0548	5.18008	8.88657	10.0128	8.3648	7.29613	9.31109	8.66412	10.4349	0	0	0	0	0	0	0	0	0	1.18952	0	0
ENSMUSG00000039828	Wdr70	17.7747	12.6554	14.6331	22.8532	19.2117	21.0816	16.1309	17.5411	17.688	27.8605	24.0733	27.0122	33.5881	30.7204	27.0468	32.5466	23.1924	22.6288	0	0	0
NewGene_326	NewGene_326	0.046986	0	0.095009	0.458067	1.6038	0.477486	0	0	0.066902	0	0	0	0	0	0	0	0	0	0	0	0
NewGene_324	NewGene_324	0	0	0	0	0	0	0.304425	0	0	0	0	0	0	0	0	0	0	0	0	0	0
NewGene_323	NewGene_323	5.23298	3.63902	23.2498	3.80303	20.5665	5.50777	12.6692	5.39618	19.4773	158.247	187.149	209.423	137.221	95.1933	174.94	150.911	131.22	164.644	0	0	0
NewGene_320	NewGene_320	0	0.018047	0	0	0	0	0	0	0	0	0	0	0	0	0	0	0	0	0	0	0
NewGene_321	NewGene_321	0	0	0.014811	0	0.042681	0	0	0	0	0	0	0	0	0	0	0	0	0	0	0	0
ENSMUSG00000051671	Coa6	22.0217	18.5276	31.3526	18.2633	37.9975	21.8337	49.7713	23.0112	42.1053	25.4065	26.4638	24.4856	22.4567	14.8065	18.7011	22.604	30.0307	29.6563	0	0	0
ENSMUSG00000070348	Ccnd1	21.6024	20.6823	27.9293	35.1678	36.5446	31.831	8.96566	11.187	11.4952	4.33332	3.90403	5.13542	15.6412	11.7776	12.2208	0.148791	0	0.28163	0	0	0
ENSMUSG00000020069	Hnrnph3	14.2787	14.6074	9.58797	16.4468	11.5639	16.6249	8.902	11.8477	9.49916	77.0174	69.5688	84.7283	75.2976	104.782	63.3133	89.916	66.8817	86.991	1500.46	1368.35	1192.63
ENSMUSG00000020062	Slc5a8	0.010033	0.008804	0.021016	0.069118	0.02759	0.034841	0.007812	0.021682	0.032932	0	0	0	0	0	0	0	0	0	0.688083	0	0
ENSMUSG00000020063	Sirt1	3.7681	2.69844	3.42903	3.70487	3.17505	3.65768	3.09666	2.94407	3.38287	6.81741	6.94302	6.47812	10.0649	17.4365	13.8686	10.2065	9.55549	8.69382	0	0	0
ENSMUSG00000020061	Mybpc1	0	0	0	0	0	0	0	0	0	0	0	0	0	0	0	0	0	0	0	0	0
ENSMUSG00000063632	Sox11	0	0	0	0	0	0.004909	0	0	0	0	0	0	0	0	0	0	0	0	0	0	0
ENSMUSG00000020067	Mypn	0	0.017588	0.017992	0	0	0	0	0.019128	0	0	0	0	0	0	0	0	0	0	0	0	0
ENSMUSG00000020064	Herc4	5.77663	5.08785	7.04448	6.66495	7.41819	4.8499	6.52545	5.58828	6.34129	10.605	9.85176	8.30664	17.2434	21.5754	23.7679	18.5856	17.0489	14.3169	99.6609	52.4216	66.5802
ENSMUSG00000070345	Hsf5	0	0	0	0.039288	0.047516	0.085345	0	0	0.008908	0	0	0	0	0	0	0	0	0	0	0	0
ENSMUSG00000009075	Cabp7	0.022716	0	0	0.038523	0.058261	0	0	0	0	0.273107	0	0	0	0	0.538789	0.322989	0	0	0	0	0
ENSMUSG00000030968	Pdilt	0	0	0	0	0	0	0	0	0	0	0	0	0	0	0	0	0	0	0	0	0
ENSMUSG00000030963	Umod	0	0	0	0	0	0	0	0	0	0	0	0	0	0	0	0	0	0	0	0	0
ENSMUSG00000030960	Eef1akmt2	5.73975	3.94564	5.73395	5.23059	5.82377	5.61152	7.19808	5.85225	5.60147	19.7058	35.8597	16.8091	23.3221	27.2809	35.0673	31.1365	26.791	27.3197	0	0	0
ENSMUSG00000030966	Trim21	1.86541	2.06849	1.91908	3.7799	2.99578	2.966	1.75339	2.71313	2.34736	0	0	0	0	0	0	0	0	0	0	0	0
ENSMUSG00000030967	Zranb1	4.50971	4.52096	5.80393	5.6349	7.83658	4.83086	6.81274	5.49507	6.28444	17.0649	15.0883	24.7203	25.3989	35.9769	31.6454	34.2679	26.8763	29.5249	11.9102	9.65916	28.5643
ENSMUSG00000030965	Abraxas2	3.7272	5.2199	4.66757	7.56555	5.19483	4.90423	4.29223	6.14506	4.93936	29.9071	21.6251	20.2402	34.8277	37.5716	35.783	46.8619	38.7364	38.4102	0	0	0
ENSMUSG00000031969	Acad8	5.02484	3.83874	8.15534	5.26436	8.57045	4.62716	7.25093	7.05145	8.18849	5.04124	5.85446	4.45262	4.70708	4.8793	7.14215	3.62886	4.92667	4.03103	0	0	15.5569
ENSMUSG00000070699	Sars2	4.59923	4.9682	4.9682	5.17885	3.76885	4.80414	4.41468	5.56968	5.10213	11.0838	9.01014	11.1594	7.81771	8.48828	5.78005	8.38952	6.86289	7.29965	0	0	0
ENSMUSG00000048304	Slitrk3	0	0	0	0	0	0	0	0	0	0	0	0	0	0	0	0	0	0	0	0	0
ENSMUSG00000004105	Angptl2	29.3061	31.5315	27.136	42.1245	31.1919	40.348	25.3777	34.6483	28.2811	0.546489	0.357029	0.455659	0.260608	0.5064	0.548249	0.084456	0	0.092817	0	0	0
ENSMUSG00000070697	Utp3	41.1998	31.9682	31.4251	49.8789	34.6137	43.175	28.8938	46.2475	30.006	0.953063	1.06346	1.84687	1.91105	2.32749	0.917322	1.90711	1.72763	1.33933	0	0	0
ENSMUSG00000070690	5830473C10Rik	0.085576	0.087795	0.139185	0.194724	0.157509	0.120972	0.066264	0.181702	0.07384	0	0	0	0	0	0	0	0	0	0	0	0
ENSMUSG00000070691	Runx3	0	0	0	0	0	0	0	0	0	0	0	0	0	0	0	0	0	0	0	0	0
ENSMUSG00000004100	Ppan	31.0174	30.8562	24.5031	28.1412	24.3701	32.1084	20.8472	23.8167	21.0623	0	0	0	0	0	0	0	0	0	0	0	0
ENSMUSG00000096436	Olfr1437	0	0	0	0	0	0	0	0	0	0	0	0	0	0	0	0	0	0	0	0	0
ENSMUSG00000096433	Zfp994	1.68203	1.5509	1.448	1.97097	1.69975	1.77133	1.33626	1.03397	1.01633	0	0	0	0	0	0	0	0	0	0	0	0
ENSMUSG00000033703	Fuk	2.12183	1.72105	3.53111	2.21474	2.75006	1.99931	3.71766	3.22623	3.55332	3.50253	4.75548	4.48453	3.54028	3.99977	4.86717	5.39693	4.58513	4.94412	0	0	0
ENSMUSG00000033701	Acbd6	12.8146	11.8728	19.3833	12.3327	15.2532	15.5053	19.1727	14.7108	17.3401	5.49643	0	0	0	6.81597	0	7.63478	0	3.53452	0	0	0
ENSMUSG00000033707	Lrrc24	0.047261	0	0.076745	0.064955	0.031608	0.051811	0	0	0	2.55484	2.31674	3.41975	2.99674	1.313	2.34387	6.71722	7.88057	7.0359	0	0	0
ENSMUSG00000033706	Smyd5	15.4438	13.7269	17.1945	18.3038	19.6899	17.6919	15.5694	14.8093	14.3493	0	0	0	0	0.725656	0	0	0	0.773249	0	0	0
ENSMUSG00000033705	Stard9	1.33862	0.922012	1.98125	1.73952	1.16152	1.40921	1.02709	1.69996	1.18953	0	0	0	0.064059	0	0	0.025882	0	0.068138	0	0	0
NewGene_582	NewGene_582	0	0	0	0.043523	0.160505	0.195381	0	0	0	0	0	0	0	0	0	0	0	0	0	0	0
NewGene_587	NewGene_587	0	0.09057	0	0.629862	0	0.899139	0	0	0	0	0	0	0	0	0	0	0	0	0	0	0
NewGene_588	NewGene_588	1.35648	0.775729	0.218247	1.40116	0.721837	1.1018	0.430861	0.629751	0.823236	0	0	0	0	0	0	0	0	0	0	0	0
NewGene_589	NewGene_589	2.33035	3.50345	5.31394	1.83845	3.30454	2.00722	4.72435	2.29705	4.85425	0	0	0	0	0	0	0	0	0	0	0	0
ENSMUSG00000037469	Acp7	0	0	0	0	0	0	0	0	0.070658	0.166052	0	0	0	0	0	0	0	0	0	0	0
ENSMUSG00000037466	Tedc1	5.13344	3.63483	8.59285	4.95513	8.56134	4.63294	8.1161	6.56644	8.32484	0.675149	0.927928	0.526783	0	0.607963	0.845136	0	0	1.56219	0	0	0
ENSMUSG00000037465	Klf10	15.5507	13.9477	16.1032	35.5811	23.249	25.2702	18.0997	26.53	22.0569	9.1696	7.5057	11.3846	13.5366	11.2862	11.1621	10.1136	7.41568	8.2569	0	0	0
ENSMUSG00000037463	Fbxo27	0	0	0	0	0	0	0	0	0	0	0	0	0	0	0	0	0	0	0	0	0
ENSMUSG00000037461	Ints7	12.673	10.9126	12.365	14.7604	12.3613	16.506	12.9815	14.9133	12.9114	5.61006	4.39484	5.14084	4.38801	3.33281	3.11908	7.12143	4.83329	6.84435	0	0	0
ENSMUSG00000001123	Lgals9	161.124	130.307	96.7502	121.404	89.3966	138.223	71.53	96.6923	78.852	0	0	0	0	0	0	0	0	0	6.43295	2.65655	0
ENSMUSG00000027927	Lelp1	0	0.216068	0	0	0	0.155798	0	0	0	0	0	0	0	0	0	0	0	0	0	0	0
ENSMUSG00000027925	Sprr2j-ps	0.077809	0	0	0.469038	0.18585	0.372855	0	0	0	0	0	0	0	0	0	0	0	0	0	0	0
ENSMUSG00000027923	Lce1b	0	0	0	0	0	0	0	0	0	0	0	0	0	0	0	0	0	0	0	0	0
ENSMUSG00000031709	Tbc1d9	0	0	0.028876	0.03181	0	0.050126	0	0	0	0	0.912675	1.34096	1.62145	1.29999	3.08617	0	0.616212	1.47877	0	0	0
ENSMUSG00000031708	Tecr	423.262	361.956	280.49	255.816	194.694	298.689	282.501	327.82	284.817	957.268	1171.32	1170.56	732.647	636.34	597.378	1340.29	1104.73	1271.85	0	0	0
ENSMUSG00000031706	Rfx1	3.99216	4.1052	3.6739	5.53427	3.87267	4.13352	3.49708	4.02804	3.99024	10.958	11.2437	12.5118	11.5426	9.97445	9.80016	11.4297	7.95334	7.71769	0	0	0
ENSMUSG00000031701	Dnaja2	53.7921	50.1996	52.5766	67.9361	60.0211	60.7227	52.3519	63.5527	54.4032	118.716	102.894	88.1743	110.899	125.124	149.999	117.613	129.661	96.3349	0	0	0
ENSMUSG00000031700	Gpt2	29.9741	24.1784	40.238	25.6294	30.181	20.7394	26.8306	29.4796	29.6738	9.87705	6.82109	12.8216	7.20797	5.43231	5.8629	17.5111	11.0421	16.3901	0	0	0
ENSMUSG00000031703	Itfg1	25.3597	18.7617	23.9665	27.3453	27.3326	25.9618	27.9382	32.3326	29.0743	19.2776	18.2896	19.0298	29.2657	26.3324	27.3342	39.5849	33.454	29.6026	0	0	0
ENSMUSG00000023009	Nckap5l	1.08356	1.10092	0.924863	0.892072	0.588576	0.806955	0.712762	0.823562	0.814037	0.966946	0.583776	0.877031	1.38015	0.956544	0.820328	0.374604	0.417822	0.82276	0	0	0
ENSMUSG00000023008	Fmnl3	7.88416	8.54014	11.7455	11.2019	13.5826	10.1276	10.1881	11.5264	11.711	34.7383	29.1764	34.5283	25.4215	25.649	26.4547	26.1688	21.7186	25.6928	0	0	0
ENSMUSG00000023004	Tuba1b	1730.07	1356.06	1708.5	1253.73	1380.14	1398.2	1639.28	1531.41	1638.15	2801.85	2430.34	3102.69	2776.73	2390.65	2253.54	2551.64	2623.36	2244.81	10905	3208.36	15211.8
ENSMUSG00000023007	Prpf40b	4.4192	4.27915	5.17201	6.15287	4.64798	4.40702	4.1675	5.43612	4.49731	25.3549	31.5147	39.2757	30.992	33.6742	20.7289	33.7985	27.4317	27.4343	0	0	0
ENSMUSG00000071561	BC100530	0	0	0	0	0	0	0	0	0	0	0	0	0	0	0	0	0	0	0	0	0
ENSMUSG00000023000	Dhh	0	0	0.013054	0.064185	0.030946	0.014244	0	0	0	1.82521	1.90268	1.51512	0.781476	1.06436	0.57703	0.528129	1.19801	0.870243	0	0	0
ENSMUSG00000003452	Bicd1	0	0	0	0	0	0.004604	0	0	0	0.478345	1.42044	1.54982	2.27007	2.86116	2.1869	1.36228	1.02909	1.86402	17.1024	12.5998	26.3127
ENSMUSG00000071562	Stfa1	0	0	0	0	0	0	0	0	0	0	0	0	0	0	0	0	0	0	0	0	0
ENSMUSG00000026032	Ndufb3	19.4381	13.0858	55.7854	18.3771	69.1403	20.5223	90.8289	30.0204	85.3588	0	4.00873	0	0	0	4.59795	0	0	8.23155	6.70825	0	0
ENSMUSG00000026031	Cflar	8.11992	4.82203	8.57608	8.32307	11.0075	6.77144	10.0581	7.42425	8.28569	0	0	0	0	0	0	0	0	0	0	0	0
ENSMUSG00000026037	Orc2	9.59961	6.01845	9.78694	9.81587	12.5928	7.45132	8.95477	8.84882	8.13492	0	0	0	1.53463	0	0	0	0	0.477077	0	0	0
ENSMUSG00000026036	Nif3l1	7.97898	7.55291	11.5835	11.6453	11.8075	10.4543	10.2706	10.8132	11.3751	6.14133	4.78696	3.17801	2.74364	2.09093	6.02697	5.18831	6.91297	6.03073	0	0	0
ENSMUSG00000026035	Ppil3	21.5511	17.8561	30.749	20.5068	34.7265	22.4075	41.0146	27.0872	36.4975	38.6778	38.5372	20.0302	21.6204	23.41	33.7956	26.5499	35.3916	37.8983	0	0	0
ENSMUSG00000026034	Clk1	31.5294	23.976	20.2347	23.3504	21.441	22.4582	24.184	23.0182	17.1296	27.7248	23.428	19.168	37.1632	48.863	44.7386	31.5286	26.8741	25.4286	0	0	0
ENSMUSG00000026039	Sgo2a	9.47312	6.11447	4.72106	8.04586	8.3176	9.17609	5.51184	5.75812	4.29433	0	0.245936	0.316352	0	0.136707	0	0.170528	0	0.350641	0	0	0
ENSMUSG00000034285	Nipsnap1	24.6027	17.8131	31.1179	21.2057	23.8313	19.538	29.913	31.7834	32.2479	39.4521	44.3349	49.2558	41.8043	36.8726	29.3493	53.6733	52.6999	53.9924	0	0	0
ENSMUSG00000000957	Mmp14	214.434	214.89	233.039	160.719	163.349	160.323	250.832	274.26	264.896	268.28	233.11	264.785	266.083	272.871	281.904	172.421	162.192	155.659	0	0	19.727
ENSMUSG00000034282	Evpl	0	0	0	0.466175	0.071524	0.281697	0	0	0	0	0	0	0.043477	0	0	0	0	0	0	0	0
ENSMUSG00000073633	Fbxo36	10.2584	10.5814	5.80828	17.989	12.1334	20.8972	6.87194	7.90822	6.52896	0	0	0	0	0	0	0	0	0	0	0	0
ENSMUSG00000073631	Gm10553	0.041751	0	0	0.026487	0.287264	0.278646	0.162591	0.045716	0.194016	0	0	0	0	0	0	0	0	0	0	0	0
ENSMUSG00000073639	Rab18	9.48547	6.78821	13.2728	9.59286	13.8165	8.18884	12.9738	10.6917	12.4563	18.3229	15.1464	15.9101	24.627	27.2445	21.3771	18.2342	16.2469	20.1946	3.87317	0	0
ENSMUSG00000049553	Polr1a	4.85068	4.80672	4.70999	6.92033	6.16001	6.58492	4.46364	5.07059	4.47241	1.9496	1.6334	1.77901	1.59567	1.96922	1.39139	2.58693	2.36221	2.50388	0	0	0
ENSMUSG00000049551	Fzd9	0	0	0	0	0	0	0	0	0.040725	0.574289	0.50643	0.369407	1.10984	0.868277	0.847413	2.14604	3.62805	2.50108	0	0	0
ENSMUSG00000049550	Clip1	16.0378	11.3728	10.2217	12.2287	11.3418	14.3277	12.9702	13.971	11.4059	4.62579	3.73827	3.48363	3.20778	4.87209	4.3473	3.93195	4.15298	4.22264	0	0	0
ENSMUSG00000049556	Lingo1	0	0	0	0.025423	0.036194	0.142914	0	0	0	13.2509	8.77043	11.752	16.8508	10.3406	9.93163	8.40037	4.07822	5.23204	0	0	0
ENSMUSG00000049555	Tmie	0	0	0	0	0	0.030232	0	0	0.031494	0	0	0	0	0	0	0	0	0	0	0	0
ENSMUSG00000069678	Pcgf1	18.0675	17.8007	20.2962	22.6884	15.7603	17.2519	17.9369	17.8281	17.9507	59.2306	40.0924	49.3334	69.2133	68.7428	32.2089	44.1473	74.1813	70.791	0	0	0
ENSMUSG00000069670	Nkain2	0	0	0	0	0	0	0	0	0	0	0	0	0	0	0	0	0	0	0	0	0
ENSMUSG00000069584	Gm10272	0	0	0	0	0	0	0	0	0	0	0	0	0	0	0	0	0	0	0	0	0
ENSMUSG00000069582	Krtap10-4	0	0	0	0	0	0	0	0	0	0	0	0	0	0	0	0	0	0	0	0	0
ENSMUSG00000069583	Krtap12-1	0	0	0	0	0	0	0	0	0	0	0	0	0	0	0	0	0	0	0	0	0
ENSMUSG00000069581	Tspear	0	0.019646	0	0	0	0	0	0	0	0.278508	0.038834	0.370868	0	0.069836	0	0	0	0.458824	0	0	0
ENSMUSG00000069588	Gm11733	0	0	0	0	0	0	0	0	0	0	0	0	0	0	0	0	0	0	0	0	0
ENSMUSG00000046269	Usp27x	1.21875	1.37136	0.956885	1.38622	1.22658	1.47559	1.30447	0.957535	1.09096	9.96561	11.5673	10.1709	11.1413	11.0334	11.7281	11.5457	8.41119	6.66487	0	0	0
ENSMUSG00000040428	Plekha4	1.02857	1.26617	1.33271	0.966047	1.46579	0.98688	0.853502	0.694096	0.703305	0	0	0	0	0	0	0	0	0	0	0	0
NewGene_8729	NewGene_8729	1.10575	4.14548	2.27277	3.99255	0.770295	2.26686	0.477911	2.26204	2.26808	12.0832	16.5321	17.3358	15.4082	13.2052	15.8109	12.8186	19.1102	18.6595	0	22.0595	246.125
ENSMUSG00000046262	C87977	0	0	0	0	0	0	0	0	0	0	0	0	0	0	0	0	0	0	0	0	0
ENSMUSG00000022353	Mtss1	0	0	0	0.072928	0	0.024185	0.010905	0.019662	0.053833	13.8031	13.5405	12.6017	12.7144	13.5306	17.5963	13.6826	13.5694	11.1591	0	0	0
ENSMUSG00000022350	Washc5	52.8628	47.3581	40.4936	58.5319	42.6544	52.9566	41.9141	41.9849	35.9849	11.8527	10.7571	8.58993	15.4341	13.4878	16.7565	16.1003	14.9549	15.7462	1.26912	0	0
ENSMUSG00000022351	Sqle	175.337	159.403	205.127	129.559	129.633	114.139	179.541	187.076	186.811	25.3166	22.6491	28.1801	16.8773	14.7629	12.6647	35.407	34.2376	29.3564	0	0	0
ENSMUSG00000022357	Klhl38	0.14194	0.064232	0.02881	0.052763	0.059347	0.042722	0.042766	0.022915	0.103218	0	0	0	0	0	0	0	0	0	0	0	0
ENSMUSG00000022354	Ndufb9	127.315	83.4719	239.466	89.9737	228.391	103.979	354.327	178.373	306.324	0	0	1.30361	0	0	0	1.42602	0	1.85952	11.7073	0	0
ENSMUSG00000022358	Fbxo32	1.32136	0.920887	1.56181	1.05155	1.0298	0.810101	1.48795	1.29989	1.52832	1.06961	1.01001	1.26469	0.688275	1.07261	1.04404	1.87339	1.99398	1.36717	0	0	0
ENSMUSG00000022359	Wdyhv1	13.8501	10.1948	18.2809	11.9778	13.7635	13.1423	20.3881	21.7943	21.8462	0	0.883444	0	0	0	0	0	0	1.22914	0	0	0
ENSMUSG00000034868	Myl12b	145.444	95.1013	125.623	118.63	121.815	131.324	155.32	168.97	167.942	26.1341	41.0936	31.1167	27.8487	22.0592	20.4394	27.8841	0.629151	45.6741	4.77684	0	0
ENSMUSG00000034863	Ano8	9.96666	7.6637	11.1693	6.73607	6.26037	6.27355	9.66095	10.7135	10.4398	22.0508	15.5456	22.2768	18.394	15.7787	19.9351	22.0142	15.0249	19.91	0	0	0
ENSMUSG00000034867	Ankrd27	8.12329	6.3983	9.13655	8.02688	7.63394	7.10044	7.09416	8.76647	8.23131	0	0	0	0	0	1.39407	2.08537	0	1.8773	0	0	0
ENSMUSG00000037960	Card19	49.9069	37.5714	39.4279	54.9821	52.9275	63.9028	88.1376	71.4261	70.9575	269.147	312.828	363.681	299.871	280.947	206.535	263.876	276.861	270.247	0	0	0
ENSMUSG00000045795	Whamm	5.61541	6.19569	3.65347	8.13416	4.64827	9.42274	3.45002	5.53861	5.09445	0	0	0	0	0	0	0	0	1.83211	0	0	0
ENSMUSG00000045794	Lkaaear1	0	0	0	0	0	0	0	0	0	0	0	0	0	0	0	0	0	0	0	0	0
ENSMUSG00000045797	4930402K13Rik	0	0	0	0	0	0	0	0	0	0	0	0	0	0	0	0	0	0	0	0	0
ENSMUSG00000045790	Ccdc149	0	0	0	0	0.020453	0.003602	0	0	0	0.772533	0.789897	0.964306	1.01139	0.712122	1.77913	0.830449	0.561314	1.24242	0	0	0
ENSMUSG00000045792	Olfr578	0	0	0	0	0	0	0	0	0	0	0	0	0	0	0	0	0	0	0	0	0
ENSMUSG00000079685	Ulbp1	40.2342	26.4158	38.6596	34.8142	34.9627	27.7106	30.5065	24.6125	26.0152	0	0	0	0.047207	0	0	0.118308	0	0	0	0	0
ENSMUSG00000102206	Pcdha11	0	0	0	0	0	0	0	0	0.011504	0	0.11705	0.196063	0.025384	0.115312	0.02856	0.182881	0.024642	0.108852	0	0	0
ENSMUSG00000043569	Cldn34c4	0	0	0	0	0	0	0	0	0	0	0	0	0	0	0	0	0	0	0	0	0
ENSMUSG00000089953	Rnf224	0	0	0	0.026181	0.03858	0	0	0	0	0	0	0	0	0	0	0	0	0	0	0	0
ENSMUSG00000089951	Gm14435	0.347506	0.417825	0.080879	0.321171	1.62282	0.13107	0.856045	0.438988	0.11467	0	0	0	0	0	0	0	0	0	0	0	0
ENSMUSG00000006241	Ccdc159	1.97427	1.2767	1.64231	0.802651	1.74474	1.13249	1.39674	1.2319	1.685	3.68097	2.80997	3.69236	3.35802	2.39916	1.58012	0.488902	2.6761	1.30728	0	0	0
NewGene_8186	NewGene_8186	0.301531	0	0.155517	0	0.260175	0.438909	0.231892	0.109594	0.070094	0	0	0	0	0	0	0	0	0	0	0	0
ENSMUSG00000042211	Fbxo38	7.66597	5.65402	5.59756	8.13833	6.67749	6.93535	5.34336	6.78691	6.09256	4.50326	3.81295	3.5962	5.41112	5.84401	5.86737	7.40344	5.26717	5.19115	4.51417	6.7122	7.0027
ENSMUSG00000042210	Abhd14a	8.06576	3.68018	11.8081	5.0315	8.05543	4.03512	14.4129	9.72726	14.1697	0.704877	2.09436	1.80044	1.54175	0	0.450795	1.76975	1.58878	3.39562	0	0	0
ENSMUSG00000042213	Zfand4	3.0086	2.7036	4.86206	3.91479	3.80893	2.27205	4.10299	3.56282	3.90295	1.4663	0.784327	1.18258	1.53378	1.2083	1.2234	2.65447	1.78536	1.84212	0	0	0
ENSMUSG00000042212	Sprr2d	0	0	0	0	0	0	0	0	0	0	0	0	0	0	0	0	0	0	0	0	0
ENSMUSG00000042215	Bag2	19.5148	19.0585	23.0508	19.7351	21.8181	19.4564	20.837	19.8377	22.1993	8.90863	10.2988	9.73834	5.24447	8.84684	6.49854	8.3786	9.43557	7.71881	0	0	0
ENSMUSG00000042216	Sgsm1	2.01087	1.53478	3.14911	1.96497	2.77533	2.07157	1.69391	2.08421	1.81551	5.31111	6.35602	6.14566	4.59748	5.86567	5.34839	5.91189	5.03966	11.4777	0	0	0
ENSMUSG00000042219	Olfr631	0	0	0	0	0	0.087776	0	0	0	0	0	0	0	0	0	0	0	0	0	0	0
ENSMUSG00000045248	Med26	4.25831	3.48178	4.86685	5.26946	6.12012	6.40335	5.13307	4.80101	5.09695	4.05495	4.06407	3.44761	3.22385	4.01401	4.38367	4.05199	4.85541	5.55279	0	0	0
ENSMUSG00000032425	Zfp949	2.61417	2.91814	3.21931	2.70048	1.9974	2.16662	2.10084	2.30966	2.27869	0	0.20519	0	0	0.298185	0.163126	0	0.454424	0.26037	0	0	0
ENSMUSG00000032420	Nt5e	0	0	0	0	0	0	0	0	0	0	0	0.071631	0	0	0	0	0	0	0	0	0
ENSMUSG00000032423	Syncrip	31.7134	23.8152	27.0038	31.1255	28.2346	26.905	28.0292	27.238	26.0386	143.926	108.299	83.815	157.405	173.841	150.074	119.626	200.936	97.1623	1009.64	1084.51	695.855
ENSMUSG00000032422	Snx14	8.23019	9.16924	8.16957	9.58767	8.4228	6.94558	8.97505	10.8195	9.10471	1.40273	1.60938	1.33326	1.72849	3.64333	2.60653	6.03167	2.93514	5.18353	0	0	0
ENSMUSG00000031147	Magix	0	0	0	0.166498	0.055944	0.04234	0	0.03828	0	0	0	0	0	0	0	0	0	0	0	0	0
ENSMUSG00000090272	Mndal	2.2162	0.766676	0.535924	1.92055	0.871381	0.691247	0.145614	0.4079	0.243902	0	0	0	0	0	0	0	0	0.249019	0	0	0
ENSMUSG00000079577	Gm14692	0	0	0	0	0	0	0	0	0	0	0	0	0	0	0	0	0	0	0	0	0
ENSMUSG00000029093	Sorcs2	0	0.111204	0.029007	0.109855	0.051082	0.022512	0	0	0	0.434307	0	0.461147	0	0.892279	0.54871	0.244923	0	0	0	0	0
ENSMUSG00000031143	Ccdc22	13.2507	13.4194	18.6469	12.7792	14.6776	11.5419	15.7429	15.6119	16.5598	56.2818	59.0069	52.0955	36.1578	37.2008	33.1566	44.9301	49.5145	47.3683	0	0	0
ENSMUSG00000079578	Gm1140	0	0	0	0	0	0	0	0	0	0	0	0	0	0	0	0	0	0	0	0	0
ENSMUSG00000079579	Gm6760	0	0	0	0	0	0	0	0	0	0	0	0	0	0	0	0	0	0	0	0	0
NewGene_533	NewGene_533	0.606985	0.335181	0.145149	0.359025	0.202711	0.4462	0.560422	0.936799	0.693812	0	0	0	0	0	0	0	0	0	0	0	0
ENSMUSG00000044117	2900011O08Rik	0	0	0	0.045492	0	0	0	0	0	0	0	0	0	0	0	0	0	0	0	0	0
NewGene_3555	NewGene_3555	0	0	0	0	0.218817	0.267133	0	0	0	0	0	0	0	0	0	0	0	0	0	0	0
NewGene_7247	NewGene_7247	0.5707	0	0	0.426621	0.486172	0.417385	0.261451	0	0.107473	0	0	0	0	0	0	0	0	0	0	0	0
NewGene_7245	NewGene_7245	2.08398	2.02563	3.47898	2.16793	2.60335	1.94038	2.42764	3.16318	2.38772	17.126	18.199	16.9629	6.05072	8.5773	9.659	15.8955	16.9176	16.9938	1.6786	0	6.95578
ENSMUSG00000058099	Nfam1	0	0.006295	0.006839	0.399758	0.131587	0.196141	0.007054	0.013324	0.018451	0	0	0	0	0	0	0	0	0	0	0	0
ENSMUSG00000041548	Hspb8	112.485	77.5204	121.984	123.366	147.099	126.458	166.079	163.759	173.376	1.82791	10.326	2.16042	1.62132	2.4164	12.4599	3.62644	2.39942	18.8654	0	3.28313	0
ENSMUSG00000041544	Disp3	0	0	0	0	0.035119	0.014212	0.014069	0.009045	0	0	0	0	0	0	0	0	0	0	0	0	0
ENSMUSG00000019173	Rab5c	146.692	130.047	137.581	156.443	146.897	168.011	160.225	163.672	149.826	349.593	357.655	454.773	417.02	335.477	307.748	339.966	317.656	247.134	0	0	0
ENSMUSG00000041540	Sox5	0.037728	0	0	0	0.009092	0.023678	0	0.014185	0.004405	0	0	0	0	0	0	0	0	0	0	0	0
ENSMUSG00000050645	Defb19	0	0	0	0	0	0	0	0	0	0	0	0	0	0	0	0	0	0	0	0	0
ENSMUSG00000024598	Fbn2	0	0	0	0	0	0.016846	0	0	0	0	0	0	0	0	0	0	0	0	0	0	0
ENSMUSG00000050641	BC048562	0	0	0	0	0	0	0	0	0	0	0	0	0	0	0	0	0	0	0	0	0
ENSMUSG00000050640	Tmem150c	0	0	0	0.01236	0	0	0	0	0	0	0	0	0	0	0	0	0	0	0	0	0
ENSMUSG00000024592	C330018D20Rik	2.39367	1.00875	2.13443	1.56184	2.95246	1.36965	2.35717	2.25875	2.64542	0	0	0	0	0	0	0	0	0	0	1.78865	0
ENSMUSG00000024593	Megf10	0.231759	0.094353	0.223354	0.415901	0.333024	0.555174	0.278238	0.287193	0.180078	0	0	0	0.092346	0	0	0	0	0	0	0	0
ENSMUSG00000024590	Lmnb1	39.9301	37.2605	48.79	51.4232	48.8997	47.5392	32.9159	39.903	35.799	37.5218	30.8093	36.2785	31.6038	29.7894	30.6109	37.1098	39.0025	36.5172	0	0	0
ENSMUSG00000000168	Dlat	24.4163	21.846	29.9979	23.2419	25.7704	22.7976	34.695	32.7315	34.4685	26.1693	24.1613	24.7106	19.0648	19.7412	19.2003	35.0534	40.6555	31.8605	0	0	0
ENSMUSG00000024594	Prrc1	8.80356	7.41237	10.3981	7.83366	9.17998	7.29413	9.75165	9.39327	9.97978	0	0	0	0	0	0	0	0	0	0	0	0
ENSMUSG00000075091	Olfr1233	0	0	0	0	0	0	0	0	0	0	0	0	0	0	0	0	0	0	0	0	0
ENSMUSG00000075090	Olfr1234	0	0	0	0	0	0	0	0	0	0	0	0	0	0	0	0	0	0	0	0	0
ENSMUSG00000075093	Olfr1231	0	0	0	0	0	0	0	0	0	0	0	0	0	0	0	0	0	0	0	0	0
ENSMUSG00000075092	Olfr1232	0	0	0	0	0	0	0	0	0	0	0	0	0	0	0	0	0	0	0	0	0
ENSMUSG00000075095	Olfr1229	0	0	0	0	0	0	0	0	0	0	0	0	0	0	0	0	0	0	0	0	0
ENSMUSG00000075094	Olfr1230	0	0	0	0	0	0	0	0	0	0	0	0	0	0	0	0	0	0	0	0	0
ENSMUSG00000075097	Olfr1226	0	0	0	0	0	0	0	0	0	0	0	0	0	0	0	0	0	0	0	0	0
ENSMUSG00000075099	Olfr1224-ps1	0	0	0	0	0	0	0	0	0	0	0	0	0	0	0	0	0	0	0	0	0
ENSMUSG00000026456	Cyb5r1	38.6659	41.2869	73.5692	36.5089	52.0122	32.7477	63.4353	52.7244	70.9745	77.3183	69.381	74.5154	74.6195	58.4013	72.7385	96.2373	98.3643	103.683	0	0	0
ENSMUSG00000036526	Card11	0	0	0	0	0	0.031643	0	0	0	0	0	0	0	0	0	0	0	0	0	0	0
ENSMUSG00000039137	Whrn	3.77445	4.41479	3.052	3.38271	2.2487	4.51474	3.06927	3.51509	2.38314	2.24767	3.61078	5.01255	3.48858	4.21678	4.09118	3.3695	4.1407	4.40734	0	0	0
ENSMUSG00000041895	Wipi1	13.7199	10.9826	14.8816	15.9855	15.1926	15.2071	13.4929	15.6074	14.8167	7.56295	9.90339	10.0181	12.7267	12.1742	11.5879	8.81563	4.51137	7.85508	0	0	0
ENSMUSG00000041890	Git2	27.7106	27.2975	23.2873	31.2296	19.8701	30.6229	16.9926	24.3976	19.8615	6.85853	6.43383	6.74528	6.57698	5.7678	7.70145	6.85278	7.50407	8.57681	1.38074	0	0
ENSMUSG00000041891	Lman1	32.6345	30.0623	34.9335	35.7309	31.8074	30.8442	31.6738	34.7094	31.6259	23.4646	22.3467	19.8776	37.1054	29.4437	31.2601	36.7551	43.4166	45.9346	0	0	0
ENSMUSG00000036521	Scgb2b2	0	0	0	0	0	0	0	0	0	0	0	0	0	0	0	0	0	0	0	0	0
ENSMUSG00000083886	Olfr409-ps1	0	0	0	0	0	0	0	0	0	0	0	0	0	0	0	0	0	0	0	0	0
ENSMUSG00000047492	Inhbe	0	0	0	0.010459	0.012407	0	0	0	0	0	0	0	0	0	0	0	0.330122	0	0	0	0
ENSMUSG00000047495	Dlgap2	0.130815	0.08388	0.128649	0.109616	0.048702	0.06207	0	0.072139	0.019701	0	0	0	0	0	0	0	0	0.066309	0	0	0
ENSMUSG00000047496	Rnf152	0	0	0	0.006412	0	0.010028	0	0	0	0	0	0	0	0	0	0	0	0	0	0	0
ENSMUSG00000047497	Adamts12	1.00556	0.643772	1.0104	0.558837	0.634157	0.667552	0.801039	0.904745	0.82038	0	0	0	0	0	0	0	0	0	0	0	0
NewGene_2205	NewGene_2205	0.122996	0.511898	0.238452	0.057463	0.911665	0.161048	0.166641	0.162999	0.09771	0	0	0	0	0	0	0	0	0	0	0	0
NewGene_2206	NewGene_2206	0	0	0	0	0.219523	0	0	0	0	0	0	0	0	0	0	0	0	0	0	0	0
NewGene_2201	NewGene_2201	0.264231	0	0.433178	0.149922	0.773485	0.156961	0.134876	0	0.052882	0	0	0	0	0	0	0	0	0	0	0	0
NewGene_2202	NewGene_2202	0.093133	0	0.329879	1.09586	0.758109	0.197806	0.219892	0.147651	0	0	0	0	0	0	0	0	0	0	0	0	0
NewGene_6513	NewGene_6513	0.482675	0.110573	0.643606	0.401608	0.509394	0	0	0	0.113492	0	0	0	0	0	0	0	0	0	0	0	0
NewGene_2209	NewGene_2209	0.259042	0.585702	0.213643	1.05713	0.948648	0.688767	0.118736	0	0.350831	0	0	0	0	0	0	0	0	0	0	0	0
ENSMUSG00000056728	Ctsll3	0	0	0	0	0	0	0	0	0	0	0	0	0	0	0	0	0	0	0	0	0
ENSMUSG00000051118	Olfr77	0.056792	0.071948	0.044865	0.098591	0.053578	0.044496	0.094189	0.055424	0.052438	0.113151	0.083924	0.125451	0	0.052213	0.178714	0.153338	0.147242	0.17532	0	0	0
ENSMUSG00000051113	Fam71e1	0.209925	0.105393	0.08406	0	0.185845	0.513905	0.309979	0.921952	1.01937	0	0	0	0	0	0.359826	0.175485	0	0	0	0	0
ENSMUSG00000051111	Sv2c	0.005797	0.004453	0	0	0	0.01159	0	0	0	0	0	0	0	0.081925	0.06251	0.04245	0	0	0	0	0
ENSMUSG00000056724	Nbeal2	0.26589	0.227836	0.18075	0.246586	0.235931	0.232365	0.207236	0.295621	0.242728	0.634292	0.605351	0.878792	0.426075	0.805814	0.865413	0.693438	0.622245	1.07652	0	0	0
ENSMUSG00000014837	4931428F04Rik	2.84632	2.63742	3.9426	3.43461	3.07058	3.25522	2.72619	2.07655	2.02741	0.846264	0.746451	1.58551	1.5546	1.24646	0.843174	0.234734	0.242077	1.14362	0	0	0
NewGene_1953	NewGene_1953	0.351927	0.08368	0.266997	0.443166	0.081923	0.423266	0.303263	0.340455	0.368659	0	0	0	0	0	0	0	0	0	0	0	0
NewGene_1952	NewGene_1952	1.53805	1.33012	0.589125	0.677142	0.66462	0.308266	0.302581	0.575069	0.391928	0	0	0	0	0	0	0	0	0	0	0	0
NewGene_1955	NewGene_1955	0.161782	0.469872	0.05756	0.340957	0.417524	0.646942	0.454905	0.183999	0.298151	0	0	0	0	0	0	0	0	0	0	0	0
NewGene_1954	NewGene_1954	0	0	0	0.299077	0	0	0	0	0	0	0	0	0	0	0	0	0	0	0	0	0
NewGene_1957	NewGene_1957	0	0	0	0.181511	0	0	0	0	0	0	0	0	0	0	0	0	0	0	0	0	0
NewGene_1958	NewGene_1958	0.373507	0	0	0.22471	0.567907	0.247339	0	0	0	0	0	0	0	0	0	0	0	0	0	0	0
ENSMUSG00000000838	Fmr1	28.8492	21.0229	26.3269	23.5872	28.8782	24.0969	26.3936	24.8838	23.3282	45.135	57.8074	47.8697	35.5728	53.2686	52.7487	47.886	53.7159	36.136	638.919	259.541	453.718
ENSMUSG00000066113	Adamtsl1	0	0	0.035552	0.006622	0.011482	0	0	0	0	0	0.240231	0.053176	0.213039	0.132365	0.482694	0	0	0	0	0	0
ENSMUSG00000000295	Hddc2	19.5342	13.4042	21.192	16.6318	29.025	18.2008	32.929	23.0976	31.4227	0	0	0	0	0	7.20227	0	0	10.9838	0	0	0
ENSMUSG00000057455	Rit2	0	0	0	0	0	0	0	0	0	0	0	0	0	0	0	0	0	0	0	0	0
ENSMUSG00000057454	Lypd3	0	0	0	0	0	0	0	0	0	0	0	0	0	0	0	0	0	0	0	0	0
ENSMUSG00000057457	Phex	0.318644	0.026786	0.199263	0.359763	0.549827	0.340808	0.077963	0.034295	0.050968	0.127141	0	0	0	0	0	0	0	0	0	0	0
ENSMUSG00000055320	Tead1	14.9515	16.0351	15.6038	18.1122	13.5654	19.7131	12.002	13.7408	13.664	17.8677	11.4811	10.9306	10.3006	12.8752	19.6517	5.54229	6.20526	4.3631	21.1777	29.0529	17.6663
ENSMUSG00000000290	Itgb2	1.71877	0.787643	1.78744	1.6575	1.31795	1.45168	0.797552	1.07115	1.35532	0	0	0	0	0	0	0.260161	0.153016	0	0	0	0
ENSMUSG00000082754	Olfr1021-ps1	0	0	0	0	0	0	0	0	0	0	0	0	0	0	0	0	0	0	0	0	0
ENSMUSG00000098794	Gm28038	0	0	0	0	0	0	0	0	0.002843	0	0	0	0	0	0	0	0	0	0	0	0
ENSMUSG00000057182	Scn3a	0.196976	0.282598	0.216054	0.115419	0.168201	0.203284	0.115232	0.132657	0.116565	0	0	0	0	0.063263	0	0	0	0	0.53361	0	0
ENSMUSG00000057181	5730455P16Rik	4.17937	3.42037	4.50817	5.6875	4.80705	4.27184	3.92798	4.15375	4.50641	0.702537	1.80079	1.44779	1.4545	0.988933	0.891956	1.57261	2.71897	4.34434	0	0	0
ENSMUSG00000061469	Gm12569	0.128084	0.206309	0.263569	0.289546	0.277932	0.477502	0.036834	0.647348	0.361681	0	0	0	0	0	0	0	0	0	0	0	0
ENSMUSG00000094745	Olfr954	0	0	0	0	0	0	0	0	0	0	0	0	0	0	0	0	0	0	0	0	0
ENSMUSG00000094746	Gm20916	0	0	0	0	0	0	0	0	0	0	0	0	0	0	0	0	0	0	0	0	0
ENSMUSG00000094747	Olfr1307	0	0	0	0	0	0	0	0	0	0	0	0	0	0	0	0	0	0	0	0	0
ENSMUSG00000061461	Smim20	5.61224	4.85768	11.5761	2.89373	8.88644	2.63145	19.2801	9.30407	14.4715	4.63223	0	3.15069	0	0	0	0	0	0	0	0	0
ENSMUSG00000061462	Obscn	0.004334	0.0097	0.002306	0.038943	0.028056	0.04469	0.00237	0.008564	0.010842	0.018492	0	0	0	0	0	0	0	0	0	0	0
ENSMUSG00000094748	Gm8677	0	0	0	0	0	0	0	0	0	0	0	0	0	0	0	0	0	0	0	0	0
ENSMUSG00000093918	Gm21677	0	0	0	0	0	0	0	0	0	0	0	0	0	0	0	0	0	0	0	0	0
NewGene_1348	NewGene_1348	0.26392	0	0	0	0	0	0	0	0	0	0	0	0	0	0	0	0	0	0	0	0
ENSMUSG00000093916	Gm379	0	0	0	0	0	0	0	0	0	0	0	0	0	0	0	0	0	0	0	0	0
ENSMUSG00000093917	Gm8660	0	0	0	0	0	0	0	0	0	0	0	0	0	0	0	0	0	0	0	0	0
ENSMUSG00000093910	Zfp853	0	0	0.070629	0.104284	0	0.035514	0	0.016397	0.007203	0	0	0	0	0	0.356712	0	0	0	0	0	0
NewGene_4206	NewGene_4206	0	0	0	0	0	0	0.394908	0.102059	0.084044	0	0	0	0	0	0	0	0	0	0	0	0
NewGene_4204	NewGene_4204	1.19586	1.33233	1.15419	0.450192	1.07984	0.923179	1.49589	1.14707	1.46469	0	0	0	0	0	0	0	0	0	0	0	0
ENSMUSG00000059498	Fcgr3	0	0	0.114346	0	0	0.048901	0.135527	0	0	0	0	0.420644	0.208838	0	0	0	0	0	0	0	0
ENSMUSG00000016528	Mapkapk2	42.2736	29.4345	47.5012	42.7301	60.4764	44.8727	58.4645	52.246	59.1807	127.66	110.581	135.251	120.821	104.706	110.033	117.038	99.5027	104.801	0	0	0
ENSMUSG00000016529	Il10	0	0	0	0	0	0	0	0	0	0	0	0	0	0	0	0	0	0	0	0	0
ENSMUSG00000016526	Dyrk3	3.03073	2.57026	3.2005	4.81441	4.61518	5.15072	2.31953	3.04758	2.96206	1.28704	1.22227	1.33315	1.36651	1.32015	1.43284	1.85504	1.42059	1.76929	0	0	0
ENSMUSG00000016524	Il19	0	0	0.090033	0	0.218169	0.341411	0	0	0	0	0	0	0	0	0	0	0	0	0	0	0
ENSMUSG00000016520	Lnx2	4.60222	5.01338	4.19931	6.54512	4.97217	6.58305	3.55182	5.15335	3.90369	2.08687	1.66419	2.54202	1.76693	1.59209	1.97693	2.28058	2.28312	2.69956	0	0	0
NewGene_4209	NewGene_4209	0.264175	0.313249	0.084006	0.351641	0	0.538825	0.070537	0.414537	0.164776	0	0	0	0	0	0	0	0	0	0	0	0
ENSMUSG00000081225	Cyp2j12	0	0	0	0	0.110809	0.074969	0	0	0	0	0	0	0	0	0	0	0	0	0	0	0
ENSMUSG00000053600	Zfp472	1.97876	0.824439	2.16631	1.41519	1.62959	0.870458	3.57222	1.16452	2.13208	1.12509	0.793577	1.41356	1.17408	0.358981	1.3467	1.40999	1.41959	1.09852	0	0	0
ENSMUSG00000053603	4930442H23Rik	0	0	0	0.042763	0.049848	0	0.037081	0	0	0	0	0	0	0	0	0	0	0	0	0	0
ENSMUSG00000053604	Rpia	11.1619	9.17619	20.3663	10.9864	21.5496	9.29563	17.8554	13.2841	19.2908	6.76084	7.70166	10.821	9.30582	9.63098	6.75833	9.80906	6.66831	13.204	0	0	0
ENSMUSG00000091215	Pate1	0	0	0	0	0	0	0	0	0	0	0	0	0	0	0	0	0	0	0	0	0
ENSMUSG00000091212	Krtap11-1	0	0	0	0	0	0	0	0	0	0	0	0	0	0	0	0	0	0	0	0	0
ENSMUSG00000059495	Arhgef12	9.07104	8.20886	8.52372	10.5245	9.14391	10.0231	9.63887	11.5624	9.98336	5.5201	4.97025	4.63802	4.88466	5.65313	6.40062	6.6807	5.50596	6.89319	0.434791	0	0
NewGene_6800	NewGene_6800	0	0	0.343173	0.383082	0	0.170748	0	0.081898	0.227722	0	0	0	0	0	0	0	0	0	0	0	0
NewGene_6807	NewGene_6807	2.0061	1.55275	1.3367	2.16116	1.66118	2.29871	1.75002	1.08644	1.26523	0	0	0	0	0	0	0	0	0	0	0	0
ENSMUSG00000036139	Hoxc9	0	0	0	0	0	0	0	0	0	47.4232	45.3561	69.5934	46.6013	33.9146	32.0317	38.5889	35.4502	27.5065	129.738	147.539	139.425
ENSMUSG00000036138	Acaa1a	4.89067	3.11169	10.8839	3.69332	7.89256	3.92006	16.7615	8.19315	15.0834	64.3753	66.8633	63.041	35.7296	30.1622	38.4778	55.8129	56.8269	52.3782	0	0	0
ENSMUSG00000099041	Gm28035	0.029601	0.020286	0.223509	0.207295	0.360451	0.82033	0	0.127155	0	0	9.27117	10.6928	12.0076	0	0	10.3675	8.59614	11.4196	0	0	0
NewGene_8921	NewGene_8921	0	0	0	1.21283	0.460428	0.434145	0	0	0.07984	0	0	0	0	0	0	0	0	0	0	0	0
NewGene_8920	NewGene_8920	0	0	0	0	0	0.090411	0.142636	0	0.398786	0	0	0	0	0	0	0	0	0	0	0	0
NewGene_2982	NewGene_2982	0	0.107831	0.35872	0.328398	0.433447	0.383598	0.126067	0	0.113843	0	0	0	0	0	0	0	0	0	0	0	0
ENSMUSG00000036131	Frmd7	0	0	0	0	0	0	0	0	0	0	0	0	0	0	0	0	0	0	0	0	0
NewGene_3277	NewGene_3277	5.57668	3.67446	5.41694	5.00827	8.39685	5.67688	6.97407	3.00272	6.41772	0	0	0	0	0	0	0	0	0	0	0	0
ENSMUSG00000107002	0610012G03Rik	23.7745	13.1331	32.8316	19.7489	32.2	18.5705	48.7979	29.9652	42.2404	0	0	0	0	0	0	0	0	0	3.54213	0	0
ENSMUSG00000100055	Gm20890	0	0	0	0	0	0	0	0	0	0	0	0	0	0	0	0	0	0	0	0	0
ENSMUSG00000078307	AI593442	0	0	0	0	0	0	0	0	0	0	0	0	0	0	0	0	0	0	0	0	0
ENSMUSG00000078302	Foxd1	0	0	0	0	0	0	0	0	0	0	0	0	0.083325	0	0	0	0	0	0	0	0
ENSMUSG00000100058	Scgb2b18	0	0	0	0	0	0	0	0	0	0	0	0	0	0	0	0	0	0	0	0	0
ENSMUSG00000051934	Spats2	21.3693	19.4424	20.2929	25.1871	20.8816	20.675	16.6919	25.5678	19.6419	4.17283	4.2743	5.38996	4.33466	6.52678	4.36804	3.90694	4.24271	4.51821	0	0	0
ENSMUSG00000051936	Prss58	0	0	0	0	0	0	0	0	0	0	0	0	0	0	0	0	0	0	0	0	0
NewGene_4970	NewGene_4970	0	0	0	0.133139	0	0.159093	0	0	0	0	0	0	0	0	0	0	0	0	0	0	0
NewGene_4971	NewGene_4971	0.289146	0.708596	0.667796	0.717631	0.800109	0.440099	0.758511	0.505993	1.2741	0	0	0	0	0	0	0	0	0	0	0	0
NewGene_4972	NewGene_4972	0	0	0.078749	0	0.257372	0	0	0.072334	0.20036	0	0	0	0	0	0	0	0	0	0	0	0
NewGene_4974	NewGene_4974	0	0	0	0	0	0	0.359007	0	0	0	0	0	0	0	0	0	0	0	0	0	0
NewGene_4976	NewGene_4976	0	0	0	0	0	0.296709	0	0	0	0	0	0	0	0	0	0	0	0	0	0	0
ENSMUSG00000096630	Vmn2r26	0	0	0	0	0	0	0	0	0	0	0	0	0	0	0	0	0	0	0	0	0
ENSMUSG00000037669	Ldah	11.5463	17.3565	16.3457	20.9062	15.0438	17.5522	11.007	15.462	13.8234	0	0	0	0	0	0	0	0	0	0	0	0
ENSMUSG00000097328	Tnfsf12	25.4358	28.3424	16.3221	17.4131	13.7002	23.3929	18.308	14.8006	16.6897	25.7497	27.9926	28.0381	23.0884	16.4547	18.8973	15.9915	13.8394	11.2846	0	0	0
ENSMUSG00000037664	Cdkn1c	0	0	0	0	0	0	0	0	0	32.3161	29.1476	28.4225	11.2887	9.09226	8.18175	3.9675	7.39027	3.97932	0	0	0
ENSMUSG00000037660	Gdf7	0	0	0.09244	0.076023	0.12542	0.194435	0	0.030325	0	0	0	0	0	0	0	0	0	0	0	0	0
ENSMUSG00000037661	Gpr160	0	0.154202	0.088741	0.177656	0.338302	0.221493	0.051182	0.077516	0.1479	0	0	0	0	0	0	0	0	0	0	0	0
ENSMUSG00000015476	Prrt1	0	0.074311	0	0	0	0	0	0	0	6.75729	5.45761	5.03199	4.79088	3.73561	4.10744	3.27303	3.36752	3.22419	0	0	0
ENSMUSG00000111338	Olfr29-ps1	0	0	0	0	0	0	0	0	0	0	0	0	0	0	0	0	0	0	0	0	0
NewGene_878	NewGene_878	0.297373	0.149744	0.24726	0	0	0.389292	0	0.381965	0.170069	0	0	0	0	0	0	0	0	0	0	0	0
NewGene_879	NewGene_879	5.55042	3.43727	7.38567	3.88057	8.58141	5.21883	8.2668	7.24314	7.62226	0	0	0	0	0	0	0	0	0	0	0	0
NewGene_872	NewGene_872	0	0	0	0.752352	0	0	0	0	0	0	0	0	0	0	0	0	0	0	0	0	0
NewGene_871	NewGene_871	0	0	0	0	0.157218	0.427355	0	0	0	0	0	0	0	0	0	0	0	0	0	0	0
NewGene_876	NewGene_876	0	0	0.382462	0.314527	0.179305	0.371454	0	0.635724	0.396418	0	0	0	0	0	0	0	0	0	0	0	0
NewGene_875	NewGene_875	0	0	0	0.181511	0	0	0	0	0	0	0	0	0	0	0	0	0	0	0	0	0
ENSMUSG00000039716	Dock3	0.019436	0.066986	0.016318	0.068395	0.074482	0.063792	0.025649	0.016419	0.030155	0.126004	0.165207	0.043679	0	0.083924	0.106014	0.031116	0.071467	0	0	0	0
ENSMUSG00000039717	Ralyl	0	0	0	0.037132	0.022454	0	0	0	0	0	0	0	0.142587	0	0	0	0	0	0	0	0
ENSMUSG00000039714	Cplx3	0	0.030703	0.016896	0	0.019657	0.030927	0	0	0	0	0	0	0	0	0	0	0	0	0	0	0
ENSMUSG00000039715	Wdr34	6.23769	3.66088	9.78134	3.28251	7.05226	4.09349	11.1137	6.85405	9.64938	4.01443	8.54787	5.7333	3.84998	3.30729	3.9244	6.22501	4.8216	7.47637	0	0	0
ENSMUSG00000039713	Plekhg5	4.66718	5.53445	4.71535	5.49703	4.87144	5.23308	4.88266	5.05981	5.38671	0	0.426101	0.301495	0	0	0	0	0	0.37625	0	0	0
ENSMUSG00000039710	Slc7a12	0	0	0	0	0	0	0	0	0	0	0	0	0	0	0	0	0	0	0	0	0
ENSMUSG00000090675	Olfr111	0	0	0	0	0	0	0	0	0	0	0	0	0	0	0	0	0	0	0	0	0
ENSMUSG00000090673	Gm340	2.53859	1.92124	2.01768	3.02519	2.30885	2.7139	2.12858	2.43401	2.26159	0	0	0	0	0	0	0	0	0.144958	0	0	0
NewGene_6191	NewGene_6191	0.682661	0	0.271849	0.125365	0.615814	0.795189	0.601969	0.301282	0.094248	0	0	0	0	0	0	0	0	0	0	0	0
NewGene_6192	NewGene_6192	0	0.110714	0	0	0	0.148354	0	0	0	0	0	0	0	0	0	0	0	0	0	0	0
NewGene_6194	NewGene_6194	0	0.776865	0.407632	0	0	0	0	0	0.111785	0	0	0	0	0	0	0	0	0	0	0	0
NewGene_6195	NewGene_6195	0.139969	0	0.256698	0	0	0.220435	0	0.054458	0.246929	0	0	0	0	0	0	0	0	0	0	0	0
NewGene_6197	NewGene_6197	0	0	0	0.260959	0	0	0	0	0	0	0	0	0	0	0	0	0	0	0	0	0
NewGene_6199	NewGene_6199	0	0.125259	0	0	0	0.529965	0.259523	0	0	0	0	0	0	0	0	0	0	0	0	0	0
ENSMUSG00000015478	Rnf5	29.0911	20.2922	30.5717	23.5529	34.2327	32.7796	43.9131	38.6785	42.895	61.8646	61.7604	76.6991	56.4859	42.0539	57.2916	67.2181	67.009	58.4587	0	0	0
ENSMUSG00000023243	Kcnk5	0.031105	0	0	0	0	0	0	0	0	0	0	0	0	0	0	0	0	0	0	0	0
ENSMUSG00000023247	Guca2a	0	0	0.092584	0	0.220262	0.074926	0.407661	0	0.068124	0	0	0	0	0	0	0	0	0	0	0	0
ENSMUSG00000015766	Eps8	27.0815	27.2498	29.442	29.9626	23.0667	24.5912	14.9988	16.4651	16.0667	0	0	0	0	0	0	0	0	0	0	0	0
ENSMUSG00000067049	Unc93a	0	0	0.013808	0.058539	0.042909	0	0	0	0	0	0	0	0	0	0	0	0	0	0	0	0
ENSMUSG00000023249	Parp3	18.2679	20.5677	16.144	23.1888	15.9265	24.0518	14.6007	21.3415	17.2032	0	0	0	0	0	0	0	0	0	0	0	0
ENSMUSG00000092297	Gm4214	0	0	0	0	0	0	0	0	0	0	0	0	0	0	0	0	0	0	0	0	0
ENSMUSG00000019433	Gipc1	49.0105	33.2708	64.344	38.911	69.4346	40.7552	91.0271	73.9476	84.6843	16.0103	22.6224	23.1947	17.9139	17.7199	17.3777	22.8032	21.7109	27.8349	0	0	0
ENSMUSG00000019432	Ddx39b	88.4011	95.6542	143.416	103.33	127.494	96.4394	128.478	106.091	133.16	213.421	367.651	445.509	320.615	311.672	199.241	184.967	178.715	186.741	1109.45	1725.96	1036.64
ENSMUSG00000115792	Vmn1r16	0	0	0	0	0	0	0	0	0	0	0	0	0	0	0	0	0	0	0	0	0
ENSMUSG00000115791	Vmn1r217	0	0	0	0	0	0	0	0	0	0	0	0	0	0	0	0	0	0	0	0	0
ENSMUSG00000115799	Vmn1r19	0	0	0	0	0	0	0	0	0	0	0	0	0	0	0	0	0	0	0	0	0
ENSMUSG00000115798	AC140267.1	0.000878	0.002659	0.0131	0.003302	0.003248	0.002781	0.002836	0.001882	0.002034	0.420971	0.654575	0.514018	0.156045	0.092302	1.45078	0.676596	0.660931	0.683094	0	0	0
NewGene_3619	NewGene_3619	0	0	0.198481	0.320881	0.329451	0	0	0	0	0	0	0	0	0	0	0	0	0	0	0	0
ENSMUSG00000112449	Srp54b	6.73901	5.06369	7.3978	6.14952	7.00232	5.52256	5.68045	6.39066	4.55713	8.76497	7.88967	7.80934	12.8688	16.3459	18.3523	11.5277	10.2445	11.2959	9.80813	8.934	0
NewGene_3614	NewGene_3614	3.70628	2.75953	3.91685	4.71741	5.78532	3.08041	1.62114	2.7012	3.44859	0	2.31908	0	0	0	4.44455	0	0	2.41317	0	0	0
NewGene_3615	NewGene_3615	0.102273	0.193854	0.071576	0.948631	0.979047	0.906114	0.040275	0.022039	0.099985	0	0	0	0	0	0	0	0	0	0	0	0
NewGene_6224	NewGene_6224	1.87993	1.6159	2.2336	4.11717	1.89912	1.6861	1.55837	1.97737	1.29961	0	0	0	0	0	0	0	0	0	0	0	0
NewGene_3617	NewGene_3617	0	0	0	0	0	0.245214	0	0	0	0	0	0	0	0	0	0	0	0	0	0	0
NewGene_6223	NewGene_6223	0.264989	0.172482	0	0.4555	0.059491	0.15854	0.295443	0	0.117676	0	0	0	0	0	0	0	0	0	0	0	0
NewGene_3612	NewGene_3612	0	0	0	0.535719	0.753964	0.392665	0	0	0	0	0	0	0	0	0	0	0	0	0	0	0
ENSMUSG00000031543	Ank1	0	0.010722	0	0.012065	0	0	0.012874	0.029945	0.018632	2.48913	1.64372	2.27875	1.29073	1.06856	1.52718	1.86392	2.25218	1.84588	0	0	0
ENSMUSG00000050323	Ndufaf6	12.0945	9.66805	11.5189	9.37543	11.2201	13.9415	13.1976	12.2619	11.3811	0	0	0.779329	0	0	0	0	0	2.0659	0	0	0
ENSMUSG00000000440	Pparg	0.064426	0.080506	0.02623	0.127186	0.232568	0.208743	0.023483	0.072525	0	0	0	0.190328	0.463326	0	0	0	0	0	0	0	102.701
ENSMUSG00000031540	Kat6a	6.82064	6.30782	5.29062	8.01476	5.26992	8.19203	5.06046	6.20892	5.40704	9.9919	9.61699	10.3586	10.4289	9.2751	11.5497	9.52818	8.74877	9.46129	17.7765	11.9204	18.4991
ENSMUSG00000031546	Gins4	33.0403	33.2495	38.8492	38.7512	29.6763	36.2912	34.9383	42.4331	38.2273	4.54378	13.1403	6.77901	5.96878	5.90094	9.93295	7.92412	9.21785	9.39707	0	0	0
ENSMUSG00000031545	Gpat4	12.855	12.017	18.8537	20.5832	18.045	16.2714	16.2562	21.3335	19.9088	6.85954	8.08176	6.74772	7.56264	6.25929	7.15602	8.48824	8.48925	8.69596	0	0	0
ENSMUSG00000055137	Sugct	0	0	0	0.080612	0.045659	0.255326	0.186179	0.075417	0.085594	0	0	0	0	0	0	0	0	0	0	0	0
ENSMUSG00000050328	Hoxc12	0	0	0	0	0	0	0	0	0	0	0	0.824356	0.272847	1.22694	1.64558	1.756	0.787859	0.738009	0	0	0
ENSMUSG00000031548	Sfrp1	0	0	0	0.01204	0	0.01018	0	0	0	0	0	0	0	0	0	0	0	0	0	0	0
ENSMUSG00000062175	Tgif2	1.39748	1.88131	2.24473	2.96814	2.4302	2.30713	2.12096	1.92769	2.5352	0.58989	1.16157	1.65976	0.96161	1.10682	0.945555	1.66671	1.161	1.39851	0	0	0
ENSMUSG00000062170	Fmr1nb	0	0	0	0	0.060225	0	0	0	0	0	0	0	0	0	0	0	0	0	0	0	0
ENSMUSG00000025978	Rftn2	5.31822	4.62789	5.31995	4.53837	4.14586	4.65299	4.22271	5.0756	4.19022	0	0	0	0.075739	0	0.154719	0	0.304674	0	0	0	0
ENSMUSG00000025977	Boll	0	0	0	0	0.023827	0.01689	0	0	0	0	0	0	0	0	0	0	0	0	0	0	0
ENSMUSG00000091987	Gm10352	0	0	0	0	0	0	0	0	0	0	0	0	0	0	0	0	0	0	0	0	0
ENSMUSG00000091983	Olfr457	0	0	0.025228	0.084244	0.029908	0.045173	0	0	0.026929	0	0	0	0	0	0	0	0	0	0	0	0
ENSMUSG00000021087	Rtn1	0.402053	0.188961	0.872654	0.376327	0.149111	0.719983	0.47495	0.324172	0.291588	179.861	150.787	206.156	216.392	157.971	174.473	140.171	130.776	119.354	0	0	0
ENSMUSG00000021086	Ccdc175	0	0	0	0	0	0	0	0	0	0	0	0	0	0	0	0	0	0	0	0	0
ENSMUSG00000021081	Serpina1f	0	0	0	0	0	0	0	0	0	0	0	0	0	0	0	0	0	0	0	0	0
ENSMUSG00000022191	Drosha	21.0262	24.7826	17.6229	21.5487	18.6224	23.866	16.1786	21.9276	16.9873	5.34924	4.91952	5.92181	4.27538	3.52934	4.19657	6.68806	7.61749	5.34286	0	0	0
ENSMUSG00000022193	Psmb5	57.3646	42.4419	108.795	45.9732	105.334	54.6071	132.559	70.7192	111.093	152.551	198.021	186.396	108.88	103.031	144.849	102.829	120.945	176.535	0	0	0
ENSMUSG00000022194	Pabpn1	80.9828	94.182	66.8577	64.8705	90.863	69.2403	45.7301	67.3026	71.4576	177.374	186.073	170.017	112.73	140.928	150.641	162.393	151.168	194.239	899.616	514.191	276.076
ENSMUSG00000022195	6030458C11Rik	6.35932	5.72875	5.92066	6.40902	6.00588	5.28572	5.6909	7.17063	7.23512	0	0	0	0	0	0	0	0	0	0	0	0
ENSMUSG00000022197	Pdzd2	0.004531	0	0	0.058119	0.03988	0.020151	0.005007	0	0.012039	0	0	0	0	0	0	0	0	0	0	0	0
ENSMUSG00000022199	Slc22a17	0.129831	0.160387	0.293892	0.222437	0.097796	0.11373	0.320094	0.111876	0.367741	116.465	107.949	127.498	99.9803	80.1048	98.0109	127.702	114.631	119.71	0	0	0
ENSMUSG00000090588	Gm9573	0	0	0	0	0	0	0	0	0	0	0	0	0	0	0	0	0	0	0	0	0
ENSMUSG00000028520	4921539E11Rik	0	0	0	0	0	0	0	0	0	0	0	0	0	0	0	0	0	0	0	0	0
ENSMUSG00000110170	St6galnac2	0	0	0	0	0	0	0	0	0	0	0	0	0	0	0	0	0	0	0	0	0
ENSMUSG00000110171	Olfr484	0	0	0	0	0	0	0	0	0	0	0	0	0	0	0	0	0	0	0	0	0
ENSMUSG00000069622	Gm10273	2.47736	3.36392	3.49819	1.57178	2.90666	2.98745	3.55384	13.0227	1.96064	1.3572	5.36707	0.758617	2.22831	2.68985	9.74194	1.63191	1.25506	11.7615	0	0	0
ENSMUSG00000059142	Zfp945	2.68724	2.80506	2.84895	2.90155	3.19821	2.86698	2.74429	2.93697	2.85391	0	0	0	0	0	0	0	0	0	0	0	0
ENSMUSG00000029678	Hyal5	0	0	0	0	0	0	0	0	0	0	0	0	0	0	0	0	0	0	0	0	0
ENSMUSG00000029679	Hyal6	0	0	0	0.031549	0	0.025958	0	0	0	0	0	0	0	0	0	0	0	0	0	0	0
NewGene_5759	NewGene_5759	0	0	0	0	0	0.342777	0	0	0	0	0	0	0	0	0	0	0	0	0	0	0
NewGene_5758	NewGene_5758	15.5964	15.5998	17.2733	24.8676	17.1344	20.7833	11.7829	18.2263	12.1881	142.036	150.925	114.954	127.141	118.631	146.587	146.678	170.385	119.01	1232.08	1710.85	1094.58
ENSMUSG00000029670	Ing3	4.15571	4.00892	4.54324	5.93257	3.48812	5.03757	2.68899	3.56089	3.16874	6.44477	6.15838	9.03436	5.21389	10.603	9.73372	11.6095	6.20516	9.25141	0	0	0
ENSMUSG00000029671	Wnt16	0	0	0	0	0	0.044439	0	0	0	0	0	0	0	0	0	0	0	0	0	0	0
ENSMUSG00000029672	Fam3c	14.379	13.1276	16.3209	11.8654	11.8481	11.255	15.2433	17.2169	14.3117	0	0	0	0.099542	0	0	0	0	0	0	0	0
ENSMUSG00000029673	Auts2	0	0.02537	0	0.027806	0.017425	0.008254	0	0	0	0	0	0	0	0	0	0	0.082883	0	0	0	0
ENSMUSG00000029674	Limk1	8.18668	7.51924	7.96594	8.80908	8.88745	9.92907	7.48327	8.36133	7.59097	18.9827	19.2659	26.4566	22.628	17.3459	20.7074	17.5173	13.9391	17.5361	0	0	0
ENSMUSG00000029675	Eln	0.028426	0	0.01437	0.014133	0.062159	0.011551	0	0	0	6.58679	6.84424	6.01024	4.48168	4.45181	4.46959	0.53038	0.553301	0.506658	1.32841	0	0
ENSMUSG00000029676	Pot1a	2.56533	4.23963	3.58391	5.01561	3.98049	3.56728	3.48543	5.11136	3.81939	0	0	0	0	0	0	0	0	0	0	0	0
ENSMUSG00000038148	Cldn16	0	0	0	0	0	0	0	0	0	0	0	0	0	0	0	0	0	0	0	0	0
ENSMUSG00000038145	Snrk	4.09921	5.50744	6.03243	5.06865	5.03631	6.66896	6.99578	5.87096	5.55911	2.59145	3.23731	3.08094	1.88043	2.08429	2.64303	3.04605	2.44691	3.62752	0	0	0
ENSMUSG00000038146	Notch3	0.00649	0.005974	0	0.012208	0.008187	0.015861	0	0	0	0	0	0	0	0	0	0	0	0	0	0	0
ENSMUSG00000038147	Cd84	0	0	0	0	0.057365	0	0.016363	0	0	0	0	0	0	0	0	0	0	0	1.55528	0	0
ENSMUSG00000038141	Tmem181a	0.056918	0.122123	0.224994	0.24916	0.149041	0.138991	0.165534	0.145577	0.13858	3.63641	4.09601	2.56779	2.07034	4.15571	2.34496	3.81974	8.93224	4.10565	0	0	0
ENSMUSG00000038143	Stox2	0	0	0	0.126911	0.116106	0.012232	0	0	0	0	0	0	0	0.028008	0	0	0	0	0	0	0.732667
ENSMUSG00000072845	Tmprss11a	0	0	0	0.061278	0	0	0	0	0	0	0	0	0	0	0	0	0	0	0	0	0
ENSMUSG00000072849	Serpina1e	0	0	0	0	0	0.029382	0	0	0	0	0	0	0	0	0	0	0	0	0	0	0
ENSMUSG00000028109	Hormad1	0	0	0	0	0	0	0	0	0	0	0	0	0	0	0	0	0	0	0	0	0
ENSMUSG00000028108	Ecm1	8.15957	8.67592	6.21748	11.5726	8.81447	10.986	2.13193	2.90579	2.47858	18.3201	19.5335	24.5038	31.2007	27.4603	31.7574	7.52294	8.50267	9.55973	0	0	0
ENSMUSG00000025359	Pmel	0.636429	0.894707	0.290341	0.699298	0.442932	0.565792	0.292526	0.519692	0.362159	0	0	0	0	0	0	0	0	0	0	0	0
ENSMUSG00000025358	Cdk2	33.9944	30.6456	45.7953	37.5385	38.2982	32.0203	50.2997	48.8182	53.8705	66.9875	58.94	65.7112	40.8326	45.1212	35.9027	70.2584	63.737	67.1042	131.115	52.3445	346.188
ENSMUSG00000028101	Pias3	13.166	11.0213	15.0534	16.1282	19.8631	17.2218	19.9129	17.7864	21.8479	9.45706	8.75534	12.2238	11.0753	10.6499	9.09593	10.939	8.79054	10.7209	0	0	0
ENSMUSG00000028100	Nudt17	2.77491	1.30434	3.80073	0.957014	1.75032	1.15354	2.51324	1.02767	1.92242	0	0	0	0	0	0	0	0	0	0	0	0
ENSMUSG00000025351	Cd63	2267.2	1215.64	1871.33	1153.47	1399.28	1333.74	2245.35	1857.65	1956.44	305.417	337.956	327.668	316.59	307.866	316.246	220.063	247.608	336.842	0	0	0
ENSMUSG00000025350	Rdh5	9.90629	6.15233	19.3636	6.33268	13.3171	5.2846	21.3087	16.0167	24.589	0	0	0	0	0	12.5269	0	0	12.9033	622.555	1195.72	827.316
ENSMUSG00000025357	Dgka	1.28822	1.60163	1.02853	1.48539	0.922594	1.45258	0.629188	1.10776	0.751644	0	0	0	0	0	0	0	0	0	0	0	0
ENSMUSG00000028104	Polr3gl	27.7263	28.7792	17.957	22.4711	18.9043	28.83	26.6545	32.0976	25.7656	9.94095	10.6314	11.8971	9.49379	8.8452	5.98714	24.3714	18.4183	11.4506	0	0	0
ENSMUSG00000028107	Tars2	9.84119	9.42704	15.2051	12.7007	13.8476	11.7224	10.8638	11.4908	12.1779	4.39519	5.71025	0	4.87984	2.00635	5.30344	5.1143	6.1154	5.43338	0	0	0
ENSMUSG00000028106	Rprd2	6.7818	7.04007	6.26394	8.86819	6.81659	8.1682	5.13978	7.4289	6.73531	16.5283	12.0362	16.9423	12.4606	15.0046	12.9196	16.1353	15.7992	13.3716	0	0	11.9652
ENSMUSG00000062825	Actg1	964.491	773.954	1235.17	769.111	1053.71	840.424	1078.46	798.085	1045.47	3905.24	2810.55	3050.36	3820.34	3554.6	4061.11	3057.93	3384.69	2941.96	0	9.11227	0
ENSMUSG00000062826	Ces2f	0.011082	0.050575	0.048212	0.520468	0.482413	0.364937	0	0	0	0	0	0	0	0	0	0	0	0	0	0	0
ENSMUSG00000062822	4833420G17Rik	10.162	10.5314	9.34673	12.2834	9.39086	9.9308	8.86345	11.1166	8.70334	0	0	0	0	0	0	0	0	0	0	0	0
NewGene_8262	NewGene_8262	0	0	0	0.175791	0.177248	0.43135	0	0	0.085012	0	0	0	0	0	0	0	0	0	0	0	0
NewGene_8263	NewGene_8263	0	0	0	0	0.345257	0.067994	0.094036	0	0	0	0	0	0	0	0	0	0	0	0	0	0
NewGene_8264	NewGene_8264	0	0.164752	0	0.589121	0	0.333201	0.527623	0	0.320722	0	0	0	0	0	0	0	0	0	0	0	0
NewGene_8266	NewGene_8266	0.505447	0	0	0.674279	0	0.680181	0	0	0	0	0	0	0	0	0	0	0	0	0	0	0
ENSMUSG00000111497	Gm38431	47.0979	11.7588	9.40377	18.8245	6.12702	23.5106	22.6349	34.7933	29.3281	6.2649	71.7868	94.8657	62.3815	9.12632	6.82756	87.641	83.7146	11.5756	0	0	0
ENSMUSG00000049957	Ccdc137	9.95177	9.87214	9.86174	13.2334	13.5372	11.5582	8.80965	8.483	10.1385	1.12321	0	0	0	0	0.747706	0	0	1.68267	0	0	0
ENSMUSG00000049950	Rpp38	7.15676	7.41957	8.80632	7.223	11.553	9.42036	8.22943	8.59981	8.5733	3.48193	5.89696	4.20002	2.4198	5.92375	4.87128	6.74506	5.43361	6.84864	0	0	0
ENSMUSG00000052212	Cd177	0	0	0	0.098514	0.187735	0.310101	0	0	0	0	0	0	0	0	0	0	0	0	0	0	0
ENSMUSG00000052214	Opa3	11.6775	10.512	12.6429	16.3033	16.5113	15.6104	12.9776	13.4604	13.683	1.60283	1.17326	1.57847	1.01318	0.80477	0.762819	1.51137	1.1613	1.04124	0	0	0
ENSMUSG00000052217	Hbb-bh1	0	0	0	0	0	0	0	0	0	0	0	0	0	0	0	0	0	0	0	0	0
ENSMUSG00000060084	Olfr748	0	0	0	0	0	0	0	0	0	0	0	0	0	0	0	0	0	0	0	0	0
ENSMUSG00000060081	Hist1h2aa	0	0.075984	0	0.126593	0	0.031976	0.089292	0	0	0	0	0	0	0	0	0	0	0	0	0	0
ENSMUSG00000071302	2610044O15Rik8	3.80743	3.02242	3.81428	3.86597	5.263	3.74514	4.2743	3.31679	4.00892	0	0	0	0	0	0	0	0	0	0	0	0
NewGene_8488	NewGene_8488	0.385932	0.588172	0.114431	0.227245	0.764613	0.262486	0.44606	0.172583	0.263782	0	0	0	0	0	0	0	0	0	0	0	0
NewGene_8489	NewGene_8489	0	0	0.337483	0	0	0.061209	0	0	0.198989	0	0	0	0	0	0	0	0	0	0	0	0
NewGene_8482	NewGene_8482	0	0	0	0	0.219523	0	0	0	0	0	0	0	0	0	0	0	0	0	0	0	0
NewGene_8483	NewGene_8483	0	0.646449	0	0	0	0	0	0	0	0	0	0	0	0	0	0	0	0	0	0	0
ENSMUSG00000019880	Rspo3	0	0	0	0	0	0	0	0	0	0	0	1.41379	0	0	0	0	0	0.495769	0	0	0
ENSMUSG00000019883	Echdc1	5.43917	4.10559	5.45352	5.75177	5.40009	4.9174	4.95698	3.69155	3.49723	8.59484	9.10847	8.27736	10.4798	12.3739	15.5333	11.1606	8.80703	11.5501	0	0	0
ENSMUSG00000019888	Mgat4c	0	0	0	0	0	0	0	0	0	0	0	0	0	0	0	0	0	0	0	0	0
ENSMUSG00000019889	Ptprk	26.8555	22.1168	20.4255	20.7576	16.5783	20.5094	16.2246	21.2023	16.2082	0	0	0	0	0	0	0	0	0	10.9986	3.35575	0
ENSMUSG00000053161	Daw1	0	0	0	0	0	0	0	0	0	0	0	0	0	0	0	0	0	0	0	0	0
ENSMUSG00000053164	Gpr21	0	0	0.030803	0.030093	0.045494	0	0	0	0	0	0	0	0	0	0	0.272726	0	0	0	0	0
ENSMUSG00000053166	Cdh22	0	0	0.030113	0	0.051767	0	0	0	0	5.10114	3.88331	5.16443	4.51288	3.63775	4.47234	0.548204	0	0.859218	0	0	0
ENSMUSG00000018287	Spag7	29.6503	23.7582	33.2007	37.2816	35.6137	40.4324	40.8731	54.309	43.0177	0	14.6726	0	9.7684	0	1.44639	1.20277	6.78182	0	0	0	0
ENSMUSG00000018286	Psmb6	145.462	98.0391	213.696	134.862	273.798	143.099	266.516	182.493	267.386	383.866	485.799	335.62	155.827	254.512	350.95	244.64	373.202	357.166	0	0	0
ENSMUSG00000024758	Rtn3	166.524	150.582	172.652	175.895	145.789	158.795	196.507	235.925	200.426	257.844	250.786	122.046	111.444	125.606	213.341	138.766	148.399	99.8705	1.84859	2.09803	0
ENSMUSG00000024759	Atl3	17.8113	15.0993	23.0849	17.448	18.188	11.7675	17.6889	18.1557	18.9278	1.57523	1.84786	2.33921	1.64263	2.25033	2.71045	2.89852	3.5201	3.20471	0	0	0
ENSMUSG00000021508	Cxcl14	0	0	0	0	0	0	0	0	0	13.3326	11.8191	10.5533	8.07269	6.74376	8.13964	1.15043	2.29737	1.12655	0	0	0
ENSMUSG00000021509	Slc25a48	0	0	0	0	0.069097	0.013191	0	0	0	0	0	0	0	0	0	0	0	0	0	0	0
ENSMUSG00000024750	Zfand5	31.9134	30.2203	40.4798	31.0845	34.3771	28.9304	54.5505	47.7896	53.2401	163.174	141.96	117.55	147.906	152.676	182.136	181.752	192.03	134.66	1048.46	1264.26	1255.79
ENSMUSG00000074871	Ctsm	0	0	0	0	0	0	0	0	0	0	0	0	0	0	0	0	0	0	0	0	0
ENSMUSG00000021500	Ddx46	12.6642	10.0281	9.71972	9.2063	9.65361	11.4481	8.10516	8.27503	6.94266	6.35408	11.8898	7.47646	4.95654	9.66634	8.67497	5.59907	4.59649	5.19562	0	0	0
ENSMUSG00000021501	Caml	16.78	16.137	20.8873	15.5909	18.0926	13.8716	20.7577	17.9072	20.2056	0	0	0	0	0	0	0	0	0	0	0	0
ENSMUSG00000074874	Ctla2b	1.19338	0.39545	1.21876	0.383698	1.23108	0.401331	1.16702	0.633596	1.00628	0	0	0	0	0	0	0	0	0	0	0	0
ENSMUSG00000021504	B4galt7	6.18469	6.01607	6.68381	6.19931	6.7675	5.58303	8.83834	9.20201	9.88522	23.1126	18.3808	41.0732	19.4105	16.8857	21.2331	30.0883	29.9249	30.2636	0	0	0
ENSMUSG00000024757	Slc22a19	0	0	0	0	0	0	0	0	0	0	0	0	0	0	0	0	0	0	0	0	0
ENSMUSG00000036376	Abt1	3.74614	2.31042	5.47422	3.25274	5.92653	3.68772	6.53589	4.94364	6.49751	2.44471	2.4696	3.39018	3.23833	1.60305	3.89057	4.90038	2.74519	3.26885	0	0	0
ENSMUSG00000070382	Olfr391-ps	0	0	0	0	0	0	0	0	0	0	0	0	0	0	0	0	0	0	0	0	0
NewGene_367	NewGene_367	0.153129	0.079067	0.165515	0.295865	0.082906	0.63996	0.293882	0.107007	0.299199	0	0	0	0	0	0	0	0	0	0	0	0
ENSMUSG00000036275	9530068E07Rik	102.444	84.6661	117.093	104.404	107.638	104.828	114.211	127.824	123.495	77.6555	61.1768	65.9596	52.6635	51.9502	55.3821	74.0365	84.0412	58.8673	0	0	0
ENSMUSG00000036270	Edc4	10.2915	9.80341	11.0534	15.3703	12.2401	12.3254	11.7114	13.4436	12.5999	37.7479	33.1491	39.783	34.2552	34.0437	31.057	47.4545	39.797	44.5732	0	0	0
ENSMUSG00000036273	Lrrk2	3.43981	2.23726	3.13045	1.90038	2.26975	2.39976	3.36214	2.52222	2.51412	0	0	0	0	0	0	0	0	0	0	0	0
ENSMUSG00000036278	Macrod1	7.3184	6.34782	6.3575	4.29508	4.50797	4.79456	10.9161	9.08324	9.98114	39.7279	30.4317	32.5436	18.75	14.0884	16.4568	31.1593	44.5367	38.3904	0	0	0
ENSMUSG00000022972	Cfap298	25.5644	15.3773	27.5753	20.3375	29.7398	20.7965	32.5622	27.7465	30.9342	0	0	0	0	0	2.4304	0	0	0	0	0	0
ENSMUSG00000022973	Synj1	3.53513	6.42446	2.97179	5.20082	3.12543	4.96878	3.29032	3.60065	3.38598	2.08857	2.705	1.38419	1.16142	1.80532	3.09226	2.52202	2.74076	2.44182	0	0	0
ENSMUSG00000022971	Ifnar2	25.5661	14.9228	17.9419	17.9804	15.5096	20.0358	29.3454	33.1497	27.4387	0	0	0	0	0	0	0	0	0	0	0	0
ENSMUSG00000022974	Paxbp1	7.95719	7.91122	6.82542	9.09781	7.27063	8.51973	6.28113	6.4041	6.21632	8.58897	9.37784	5.4194	9.61913	15.9762	13.2565	11.504	9.49979	11.1245	63.0307	42.7085	48.3117
ENSMUSG00000005465	Il27ra	0.483658	0.29968	0.363568	0.288619	0.24342	0.430974	0.353415	0.419552	0.195671	0	0	0	0	0	0	0	0	0	0	0	0
ENSMUSG00000027229	Terb2	0	0	0	0	0	0	0	0	0	0	0	0	0	0	0	0	0	0	0	0	0
ENSMUSG00000112023	Lilr4b	0	0	0	0	0	0.033614	0	0	0	0	0	0	0	0	0	0	0	0	0	0	0
ENSMUSG00000027221	Chst1	1.45869	0.987691	0.914343	1.19516	1.54506	1.27518	1.18894	1.75636	1.51885	45.6959	45.8816	47.8515	15.8636	16.6434	15.5646	12.3013	11.562	13.4484	0	0	0
ENSMUSG00000027220	Syt13	0	0	0	0	0	0	0	0	0	0.757676	0	0	0.63177	0.594734	1.15128	0.486119	0	0.497973	0	0	0
ENSMUSG00000027223	Mapk8ip1	8.07393	5.9797	7.91399	7.14965	8.74829	8.05006	8.86352	7.99641	8.43116	109.962	105.304	127.844	121.132	92.593	95.4638	116.571	93.6435	97.5204	0	0	0
ENSMUSG00000070550	Mrgprb4	0	0	0	0	0	0	0	0	0	0	0	0	0	0	0	0	0	0	0	0	0
ENSMUSG00000027225	Duoxa2	0	0	0	0	0	0	0	0	0	0	0	0	0	0	0	0	0	0	0	0	0
ENSMUSG00000027224	Duoxa1	0.292494	0.241324	1.14314	0.545885	0.719498	0.761967	1.15009	0.828344	0.374241	0	0	0	0	0	0	0	0	0	0	0	0
ENSMUSG00000027227	Sord	96.247	78.9474	100.889	96.5082	96.954	94.6854	112.184	138.237	126.041	0	0	0	0	0	0	0	0.150212	0	0	0	0
ENSMUSG00000040929	Rfx3	0.286086	0.353693	0.403035	0.308993	0.407771	0.445476	0.431693	0.458245	0.419518	1.41187	1.39761	1.28638	1.42641	1.89236	1.8828	1.15583	1.02993	0.519537	2.50155	3.1899	0
ENSMUSG00000040928	S100pbp	11.2876	14.6298	9.40467	13.7262	10.3209	12.7186	9.59661	12.1751	11.3998	2.93883	2.04959	1.8276	2.76293	2.20561	3.55046	2.37187	3.07183	2.60545	0	0	0
ENSMUSG00000029994	Anxa4	87.0391	94.664	98.05	110.658	85.3541	96.3304	74.4097	119.823	105.655	0	0	0	0	9.73417	11.1915	0	0	9.69482	1.95135	0	0
ENSMUSG00000029993	Nfu1	49.0415	38.1581	56.7754	46.9164	51.2187	46.7774	52.1545	52.3576	51.4418	11.8467	13.2936	10.4927	11.4813	10.0428	12.5799	13.4848	14.1633	9.9007	0	0	0
ENSMUSG00000029992	Gfpt1	12.2413	9.71801	11.7409	11.3721	10.6576	10.5868	9.81957	9.75942	9.27573	3.56226	1.89678	2.57249	2.64371	3.99457	2.40037	3.90939	2.99423	4.02794	0	0	0
ENSMUSG00000029999	Tgfa	0	0	0	0.012029	0	0.029166	0	0	0	0	0.345955	0	0	0	0	0	0	0.059817	0	0	0
ENSMUSG00000029998	Pcyox1	23.0656	22.2126	33.6896	30.3045	30.1622	26.9137	35.5262	45.8962	42.7457	3.21682	3.92647	3.66451	3.62301	4.11017	3.90601	5.0333	4.82721	4.63004	0	0	0
ENSMUSG00000006464	Bbs1	2.03389	2.01654	1.63916	2.15917	1.47113	1.8127	1.21066	1.78868	1.52351	2.40338	2.43484	4.53142	2.03968	2.34972	1.37885	3.86155	2.57273	2.2345	0	0	0
ENSMUSG00000006463	Zdhhc24	4.97463	4.13124	7.4391	5.27781	6.5148	4.93954	9.60407	7.44558	10.4976	0	0	0	0	0	0	0	0	0	0	0	0
ENSMUSG00000022309	Angpt1	0.037537	0	0	0	0.015459	0.020686	0.012599	0	0.010595	0	0.3498	0.356251	0.519027	0.284481	0	0	0	0	0	0	0
ENSMUSG00000006469	Slc34a3	0	0	0	0	0	0.040775	0	0	0	0	0	0	0	0	0	0	0	0	0	0	0
ENSMUSG00000104301	Wdr49	0	0	0	0	0	0	0	0	0	0	0	0	0	0	0	0	0	0	0	0	0
ENSMUSG00000073771	Btbd19	9.12267	9.13774	8.39295	8.82929	10.099	11.5085	5.19037	8.08903	6.21588	0	0	0	0	0	0	0	0	0	0	0	0
ENSMUSG00000073774	Kncn	0	0.101061	0	0	0.067865	0.106391	0	0	0	0	0	0	0	0	0	0	0	0	0	0	0
ENSMUSG00000073775	Kti12	29.4807	26.2523	30.5167	34.4122	38.7142	32.91	33.2284	26.9551	29.8765	0	0	0	0.172686	0	0	0	0	0	0	0	0
ENSMUSG00000034120	Srsf2	263.664	259.674	308.334	286.444	277.241	286.297	298.707	295.855	329.976	983.962	923.266	767.45	791.491	748.324	846.402	953.785	1135.26	834.988	4088.29	3860.94	3958.12
ENSMUSG00000034121	Mks1	0.407229	0.392091	1.19885	0.377186	0.91033	0.765815	0.711406	0.542501	0.650697	3.62901	2.95298	4.48085	3.4014	3.10182	2.99287	4.6067	2.36593	3.1247	0	0	0
ENSMUSG00000034126	Pomt2	3.81579	3.03805	5.17059	4.91059	4.94039	4.07544	4.93173	4.83046	4.79121	5.11133	5.10857	4.88866	4.47547	3.39826	4.10999	5.43489	4.94597	4.34131	0	0	0
ENSMUSG00000034127	Tspan8	0.435956	0.695572	0.35998	0	0.632628	0.259862	0.267371	0	0.110972	0	0	0	0	0	0	0	0	0	0	12.2425	0
NewGene_7868	NewGene_7868	0	0.259055	0	0	0	0	0	0	0	0	0	0	0	0	0	0	0	0	0	0	0
NewGene_7863	NewGene_7863	0.468269	0.066072	0.123818	0.563284	0.119997	0.127708	0.069406	0.181805	0	0	0	0	0	0	0	0	0	0	0	0	0
ENSMUSG00000074093	Svip	0	0	0	0	0	0	0	0	0	0	0	0	0	0	0	0	0	0	0	0	0
NewGene_7867	NewGene_7867	30.857	26.6714	16.1104	25.5269	17.1996	29.7173	30.1585	25.1632	27.4045	0	0	0	0	0	0	0	0	0	0	0	0
NewGene_7866	NewGene_7866	0.239392	0.447245	0.235857	0.504479	0.779766	0.570961	0.423724	0.211409	0.287424	0	0	0	0	0	0	0	0	0	0	0	0
NewGene_7865	NewGene_7865	0	0	0	0	0.153385	0	0	0.440541	0	0	0	0	0	0	0	0	0	0	0	0	0
NewGene_7864	NewGene_7864	0	0	0	0	0.373574	0	0	0	0	0	0	0	0	0	0	0	0	0	0	0	0
ENSMUSG00000029330	Cds1	0	0.012246	0	0	0	0	0	0.013092	0	0.347988	0	0.387242	0.354857	0.350607	0	0.712663	0.166604	0.255568	0	1.26617	0
ENSMUSG00000029335	Bmp3	0	0	0	0	0.009965	0	0	0	0	0	0	0	0	0	0	0	0	0	0	0	0
ENSMUSG00000029334	Prkg2	3.13964	2.78759	3.24128	6.40115	5.19991	4.17966	1.13295	1.17846	0.80796	0	0	0	0.189697	0	0	0	0	0	0	0	0
ENSMUSG00000029337	Fgf5	0	0	0	0	0	0	0	0	0	0	0	0	0	0	0	0	0	0	0	0	0
ENSMUSG00000029338	Antxr2	18.7057	18.0513	21.895	17.7919	13.8866	13.0731	16.8675	21.2965	18.3041	0	0	0	0.047746	0.120397	0	0.048695	0	0	3.16129	1.05413	0
ENSMUSG00000069421	Olfr810	0	0	0	0	0	0	0	0	0	0	0	0	0	0	0	0	0	0	0	0	0
ENSMUSG00000046438	Scgb2b24	0	0	0	0	0	0	0	0	0	0	0	0	0	0	0	0	0	0	0	0	0
ENSMUSG00000046435	Gm13078	0	0	0	0	0.029916	0	0	0	0	0	0	0	0	0	0	0	0	0	0	0	0
ENSMUSG00000046434	Hnrnpa1	189.404	159.026	183.941	177.231	210.275	143.589	136.095	137.769	123.917	197.621	235.632	226.445	320.957	324.043	242.417	213.808	194.705	205.703	2774.05	1766.57	1888.39
ENSMUSG00000046431	Olfr518	0	0	0	0	0	0	0	0	0	0	0	0	0	0	0	0	0	0	0	0	0
ENSMUSG00000046432	Bex3	435.178	339.334	472.376	363.863	495.285	398.293	652.214	623.044	611.208	26.3474	30.2976	0	15.2693	15.9507	38.1775	9.62766	13.4249	33.3042	0	0	0
ENSMUSG00000035299	Mid1	3.57941	4.85015	3.05363	3.3167	2.12197	3.03725	1.58958	3.19978	1.89773	3.11506	3.22328	3.3542	2.15072	3.54059	3.95747	1.67113	0.807719	1.35063	0	0	0
ENSMUSG00000035298	Klhl35	0	0	0	0.044031	0	0.086325	0	0	0	1.44512	3.03709	3.65981	3.36635	1.72772	1.59872	1.98294	3.05905	3.99622	0	0	0
ENSMUSG00000035293	G2e3	3.44658	2.57513	2.98349	3.01232	4.0381	2.53382	2.49138	1.88606	2.11001	0.633903	0.696573	0.810163	1.53257	2.74946	1.9127	1.16156	1.4772	1.62457	0	0	0
ENSMUSG00000035297	Cops4	39.2932	40.9772	56.6552	58.3745	60.1876	48.8158	32.3563	60.2391	53.1647	39.7342	36.1941	44.6091	48.0683	35.9025	32.6232	56.2975	42.7099	36.6875	0	0	0
ENSMUSG00000035296	Sgcg	0	0	0	0	0.017674	0	0	0	0	0	0	0	0	0	0	0	0	0.087291	0	0	0
ENSMUSG00000035295	Wdr38	0.381522	0.434843	0.287132	0.881635	0.677964	0.828058	0.249574	0.245071	0.309573	0	0	0	0	0	0	0	0	0	0	0	0
ENSMUSG00000042532	Golga7b	0.244525	0.142108	0.298345	0.223497	0.311636	0.238818	0.371919	0.183372	0.332072	0.703468	0.269628	0.450034	0.294596	0	0.330767	0	0	0.102381	0	0	0
ENSMUSG00000042535	Gtpbp1	19.4432	17.5951	20.243	22.6587	21.6801	21.37	22.9098	23.2585	23.2175	46.6924	32.4296	44.2214	37.2732	40.6106	32.9657	41.8897	37.8842	34.3803	10.7344	0	17.048
ENSMUSG00000059934	Prh1	0	0	0	0	0	0	0	0	0	0	0	0	0	0	0	0	0	0	0	0	0
ENSMUSG00000007415	Gatad1	61.6191	49.0756	66.3715	72.589	75.1248	75.0543	68.0475	65.7997	71.9733	43.9052	51.5355	54.5731	52.1926	43.1123	34.2578	49.2599	52.6201	41.0023	2.44021	0	0
ENSMUSG00000007411	Mark3	22.9816	26.7204	30.6396	38.0322	31.7191	31.6285	25.8996	35.7733	28.7856	72.9628	64.0647	63.6334	75.1296	66.1497	67.7666	77.0349	73.7953	59.4332	0	0	0
ENSMUSG00000027340	Slc23a2	5.72285	6.04868	7.42018	7.93938	7.96358	6.90116	6.11055	7.82695	8.09297	11.0055	9.94785	9.95193	9.30964	10.1736	12.1266	9.15536	11.261	8.50284	6.7988	3.3883	5.65103
ENSMUSG00000035745	Grin3b	0.321776	0.281068	0.305826	0.555708	1.09712	0.369649	0.276986	0.559225	0.427929	0	0	0	0	0	0	0.115102	0	0	0	0	0
ENSMUSG00000078546	Zfp995	2.25787	1.68015	1.79961	1.63636	1.84166	1.83677	2.29276	2.09951	1.42985	0	0	0	0	0	0	0	0	0	0	0	0
ENSMUSG00000075327	Zbtb2	4.64597	4.05066	5.00223	8.01222	5.87866	6.49864	4.03228	4.98109	4.49698	3.91888	4.64862	4.15558	4.13179	4.01143	3.82639	2.93712	2.67612	2.78852	0	0	0
ENSMUSG00000075324	Fign	0.123319	0.126859	0.102212	0.116321	0.127014	0.089616	0.076659	0.136267	0.200382	0	0	0	0	0	0	0	0	0	1.58099	0	1.65675
ENSMUSG00000045160	Bola3	12.1586	7.76492	9.06168	7.26749	9.45438	9.30603	13.9771	10.2294	11.227	0	0	0	0	0	0	0	0	0	0	0	0
NewGene_2638	NewGene_2638	0	0	0	0	0.186299	0.34623	0	0	0	0	0	0	0	0	0	0	0	0	0	0	0
ENSMUSG00000078896	Zfp965	0.224858	0.152346	0.405005	0.095908	0	0.610804	0	0.15851	0.022551	0	0	0	0	0	0	0	0	0	0	0	0
ENSMUSG00000078897	Gm4724	0.042598	0.207142	0	0.529767	0.079066	0.192569	0.820762	0.049357	0.334332	0	0	0	0	0	0	0	0	0	0	0	0
ENSMUSG00000078894	2210418O10Rik	0.060283	0.031214	0.032488	0.095973	0.165411	0.037245	0.054602	0.402174	0.053797	0	0	0	0	0	0	0	0	0	0	0	0
ENSMUSG00000001150	Mcm3ap	4.83538	3.99341	6.09755	6.92429	6.99664	5.41195	5.28759	5.54017	5.99384	1.58354	2.13179	1.81293	0.912589	1.86317	1.72727	1.25328	1.4276	1.87693	0	0	0
ENSMUSG00000001157	Gmcl1	9.43593	8.37966	15.6202	10.4075	17.5028	10.8272	14.0107	13.3862	14.2976	14.5347	13.3067	11.8985	13.9975	13.0478	10.6105	11.3316	18.083	13.7932	0	3.03264	0
ENSMUSG00000001156	Mxd1	3.22467	2.67788	2.66502	4.12131	3.20877	4.42118	3.39347	4.5704	3.70506	0	0.105352	0	0	0	0	0	0	0	0	0	0
ENSMUSG00000001155	Ftcd	0	0	0	0.019907	0	0	0	0	0	0	0	0	0	0	0	0	0	0	0	0	0
ENSMUSG00000001158	Snrnp27	86.6679	69.8591	70.7305	72.2701	89.1728	83.6704	100.773	94.8693	95.695	37.5438	44.8819	50.9517	43.3713	48.793	23.5442	49.1141	37.5044	29.4594	0	0	0
ENSMUSG00000078898	Zfp968	0	0	0	0	0	0.032578	0	0	0	0	0	0	0	0	0	0	0	0	0	0	0
ENSMUSG00000078899	Gm4631	0	0.032977	0	0.028444	0.011024	0.071103	0.007442	0.002918	0	0	0	0	0	0	0	0	0	0	0	0	0
ENSMUSG00000051839	Gypa	0.029535	0	0	0	0	0	0	0	0	0	0	0	0	0	0	0	0	0	0	0	0
ENSMUSG00000090342	Vmn2r46	0	0	0	0	0	0	0	0	0	0	0	0	0	0	0	0	0	0	0	0	0
ENSMUSG00000032212	Sltm	13.5868	12.3152	6.78337	10.4889	8.75093	11.7182	6.56888	7.23459	5.07308	8.98393	13.3387	13.9105	8.04359	15.3008	8.64843	7.56578	7.58674	8.23324	157.476	86.307	106.868
ENSMUSG00000032216	Nedd4	226.191	164.922	160.641	151.16	120.235	141.17	159.893	171.471	143.604	107.44	99.1876	87.7502	122.552	135.142	138.839	137.796	116.388	96.7856	0	0	0
ENSMUSG00000032217	Rnf111	11.5364	11.7006	8.86562	14.8992	8.64058	13.2095	8.01386	11.3211	9.68644	41.4212	38.6005	34.2687	43.1429	38.9433	49.3874	43.1848	50.4914	32.2714	10.9885	14.71	25.3054
ENSMUSG00000032215	Rsl24d1	39.9587	41.9946	42.6347	48.4767	49.8609	49.0375	41.2743	50.5186	43.9414	0	0	0	0.372362	0	0	0	0	0	0	0	0
ENSMUSG00000032218	Ccnb2	15.4167	16.2261	22.4977	22.2265	23.1664	18.5388	18.8487	19.2493	19.2125	90.8759	57.5024	60.3745	60.6205	39.8749	51.6591	66.6372	75.8806	62.617	0	0	0
ENSMUSG00000084989	Crocc2	0.372914	0.526353	0.443671	0.465053	0.383795	0.234222	0.248567	0.459857	0.281573	0	0	0	0	0	0	0	0	0	0	0	0
ENSMUSG00000040264	Gbp2b	0.285354	0.300108	0.115175	0.091624	0.069442	0.137319	0.113628	0.063692	0.268381	0	0	0	0	0	0	0	0	0	0	0	0
ENSMUSG00000040265	Dnm3	0.62179	0.752445	0.1242	1.87874	1.11686	1.30024	0.021379	0.037558	0.123458	0.422852	0.376903	0.824903	1.29466	0.458572	0.630853	0.241028	0.210729	0.057346	0	0	0
ENSMUSG00000040263	Klhdc4	7.85312	6.19257	9.33236	7.92711	11.1906	7.3167	9.52712	8.67791	10.6624	13.5428	11.4297	20.3892	8.61739	17.1244	11.0781	13.4133	12.0546	14.3131	0	0	0
ENSMUSG00000040260	Daam2	1.39951	1.46774	1.27253	0.498036	0.59288	0.724886	0.207517	0.433737	0.382646	0	0.072298	0	0	0	0	0	0	0	0	0	0
ENSMUSG00000050435	Ube2dnl1	0	0	0	0	0	0	0	0	0	0	0	0	0	0	0	0	0	0	0	0	0
ENSMUSG00000040268	Plekha1	22.7977	19.855	29.6376	23.2765	22.461	18.2454	18.8991	20.0534	19.8507	15.2249	9.64356	14.6761	16.9532	18.6269	14.3221	16.3914	14.3321	15.2739	0	0	0
ENSMUSG00000040269	Mrps28	23.1764	17.0734	36.6821	19.8106	36.318	19.4333	37.8262	18.1987	35.4462	0	0	0	0	0	0	0	0	0	0	0	0
ENSMUSG00000058685	Vmn2r51	0	0	0	0	0	0	0	0	0	0	0	0	0	0	0	0	0	0	0	0	0
ENSMUSG00000024251	Thada	3.02958	2.89196	3.42623	2.93145	2.47733	2.80575	3.16746	3.17859	2.9493	0.259034	0.183811	0.362731	0.244178	0.417248	0.602555	0.302746	0.261853	0.239944	0	0	0
ENSMUSG00000000282	Mnt	9.46879	13.6488	8.93559	8.74187	6.6018	8.55243	9.03939	9.27578	10.2644	16.4085	17.3388	16.7658	13.397	17.2527	19.2438	23.8027	20.2054	17.2829	3.58325	0	1.58192
ENSMUSG00000024254	Abcg8	0	0	0	0	0	0	0	0	0	0	0	0	0	0	0	0	0	0	0	0	0
ENSMUSG00000024256	Adcyap1	0	0	0	0	0.103548	0	0	0	0	0	0	0	0	0	0	0	0	0	0	0	0
ENSMUSG00000024259	Slc25a46	5.14598	5.20394	5.28295	6.39405	4.46379	5.28279	5.66674	6.2279	5.75493	2.33466	3.38031	2.12211	4.46615	4.30952	5.86168	5.37022	3.86488	4.79723	0	1.34584	0
ENSMUSG00000024258	Polr2d	16.4396	14.9183	39.9149	25.9749	44.7573	23.7674	36.3141	27.7508	37.1391	0	0	0.281936	0	0	0	0	0	0	4.28635	0	0
ENSMUSG00000048939	Atp13a5	0.634182	0.679513	0.367525	0.490065	0.450185	0.566875	0.369372	0.268434	0.286083	0	0	0	0	0	0	0	0	0	0	0	0
NewGene_2509	NewGene_2509	0.475996	0.53457	0.668795	0.741161	1.39825	0.636535	0.070491	0.233201	0.113784	0	0	0	0	0	0	0	0	0	0	0	0
NewGene_2508	NewGene_2508	0.980177	0.895268	0.672904	0.983061	0.685659	0.956518	0.15263	0.3608	0.137647	0	0	0	0	0	0	0	0	0	0	0	0
NewGene_2507	NewGene_2507	0	0	0	0	0	0.204219	0	0	0	0	0	0	0	0	0	0	0	0	0	0	0
ENSMUSG00000075075	Olfr1253	0	0	0	0	0	0	0	0	0	0	0	0	0	0	0	0	0	0	0	0	0
NewGene_1854	NewGene_1854	0	0	0	0	0.219523	0	0	0	0	0	0	0	0	0	0	0	0	0	0	0	0
NewGene_1855	NewGene_1855	0.506722	0	0.165212	0.296722	0.753125	0	0.179504	0	0	0	0	0	0	0	0	0	0	0	0	0	0
ENSMUSG00000059486	Kbtbd2	14.8201	14.6676	18.4866	22.099	16.5636	15.1305	12.9753	20.6563	14.2208	16.9869	16.8443	12.4047	21.6588	19.0744	20.6336	24.0749	19.7432	17.4213	36.5663	27.9766	35.6771
NewGene_1857	NewGene_1857	0	0	0	0	0.219523	0	0	0	0	0	0	0	0	0	0	0	0	0	0	0	0
ENSMUSG00000059481	Plg	0	0.082618	0.060651	0	0	0	0	0	0	0	0	0	0	0	0	0	0	0	0	0	0
ENSMUSG00000059482	2610301B20Rik	8.21409	9.28061	9.1825	13.3796	8.71742	10.867	7.7911	11.8153	11.1004	1.27699	1.54594	1.14547	1.77079	1.11763	0.869306	1.97062	1.80237	1.46025	0	0	0
NewGene_1853	NewGene_1853	0	0	0	0	0.219523	0	0	0	0	0	0	0	0	0	0	0	0	0	0	0	0
ENSMUSG00000059488	Olfr727	0	0	0	0	0	0	0	0	0	0	0	0	0	0	0	0	0	0	0	0	0
NewGene_1859	NewGene_1859	0	0	0	0.20969	0	0.518356	0.247903	0.292935	0.129545	0	0	0	0	0	0	0	0	0	0	0	0
ENSMUSG00000075072	Olfr48	0.235329	0.015072	0	0.060103	0	0.024943	0.009843	0	0.051535	0	0	0	0	0	0	0	0	0	0	0	0
ENSMUSG00000061937	Csn1s2a	0	0	0	0	0	0	0	0	0	0	0	0	0	0	0	0	0	0	0	0	0
ENSMUSG00000027551	Zfp64	17.3624	20.3498	15.2484	23.0515	16.7801	25.5322	14.3854	16.4161	13.9962	22.312	15.8744	20.2061	16.1528	12.2066	18.5444	22.3344	16.4284	18.9711	0	0	0
ENSMUSG00000055489	Ano5	0	0	0	0	0	0	0	0	0	0	0.407533	0.182077	0.4524	0.313118	0.260316	0.77035	0	0.231317	0	0	0
ENSMUSG00000005107	Slc2a9	0.646546	0.444348	0.600478	0.559677	0.698	0.76113	0.609724	0.746526	0.635249	0	0	0	0	0	0	0	0	0	0	0	0
ENSMUSG00000005102	Eif2ak4	6.26523	6.97044	7.5272	7.08388	6.18089	6.31248	7.66618	8.91823	7.78226	2.89943	2.37138	1.82603	2.62473	1.90969	2.03928	2.42167	2.39981	2.75886	0	0	0
ENSMUSG00000005103	Wdr1	57.6461	56.3212	60.0551	67.8911	53.4933	60.2015	49.7967	65.096	56.1302	128.984	112.287	129.689	188.242	157.341	160.744	124.419	106.009	113.435	0	0	0
ENSMUSG00000055480	Zfp458	0.720953	0.111824	0.315605	0.39945	0.282774	0.2654	0.204154	0.272963	0.167416	0	0	0	0.201623	0	0	0	0	0	0	0	0
ENSMUSG00000055485	Soga1	0	0	0.007179	0.025755	0.033498	0	0.006825	0	0.005601	1.23462	0.463533	1.23384	0.7004	0.504586	0.521992	1.10256	0.53508	0.966249	0	0	0
ENSMUSG00000081443	Gm3880	0	0	0	0	0	0	0	0	0	0	0	0	0	0	0	0	0	0	0	0	0
ENSMUSG00000015354	Pcolce2	0	0	0.036422	0.045603	0.02953	0.047268	0.023702	0	0	5.27895	5.96761	5.50429	6.9348	6.28817	6.06191	4.94525	3.94976	6.39161	0	0	0
ENSMUSG00000015355	Cd48	0.927178	0.981814	1.23069	0.868224	0.925661	1.55757	0.848328	1.53567	1.49889	0	0	0	0	0	0	0	0	0	0	0	0
ENSMUSG00000015357	Clpx	7.68531	5.57942	8.25653	7.42424	9.29841	6.82999	9.96691	6.32085	8.36555	7.82809	9.65164	6.32738	9.88548	13.5649	14.0789	11.0486	11.5427	10.6286	72.8462	40.354	57.9393
ENSMUSG00000040482	Dxo	12.9529	9.66145	16.4621	12.869	15.0733	14.3459	15.578	13.9312	16.0226	23.2467	22.6638	19.0632	10.0295	11.8357	14.0517	13.855	26.3818	23.7475	0	0	0
ENSMUSG00000040483	Xaf1	5.61757	8.46607	4.9339	14.4803	8.98607	12.7939	3.15512	4.73477	4.21031	0	0	0	0	0	0	0	0	0	0	0	0
ENSMUSG00000040481	Bptf	10.3868	10.0981	12.3317	11.4283	10.4123	11.8076	10.8506	10.2032	9.62164	9.04012	14.8863	10.9214	11.0619	10.1893	11.2917	9.01329	18.1541	10.3517	20.1128	30.4201	18.2023
ENSMUSG00000040485	Lrrc52	0	0	0	0	0	0	0	0	0	0	0	0	0	0	0	0	0	0	0	0	0
ENSMUSG00000040488	Ltbp4	0.864344	0.532085	0.66632	0.43221	0.527287	0.47696	0.562107	0.466921	0.643323	6.44744	4.2439	5.03942	4.95975	5.16278	5.09695	2.47009	2.37755	3.58551	0	0	0
ENSMUSG00000040489	Sox30	0	0	0	0	0	0	0	0	0	0	0	0	0	0	0	0	0	0	0	0	0
ENSMUSG00000051306	Usp42	5.19613	5.52896	4.38346	7.17648	4.44771	6.17336	4.09161	4.91983	3.94677	7.63108	6.45065	6.2233	7.24224	6.59278	6.80489	4.68703	7.34832	4.51385	0	0	0
ENSMUSG00000047281	Sfn	0.577839	0.25363	0.183951	0.728409	0.995542	0.610157	0.339977	0.684855	0.93874	0.565632	0.643372	1.03372	1.47076	2.07509	2.06916	0.953982	0.140404	1.03792	359.314	238.869	365.483
ENSMUSG00000047284	Neurl4	5.11481	4.09476	6.08644	6.00079	6.95348	5.26431	5.75902	6.2267	7.03802	19.875	15.472	22.5989	16.6856	17.5409	16.5242	22.2851	23.4385	25.2367	0	0	0
ENSMUSG00000047286	Olfr370	0	0	0	0	0	0	0	0	0	0	0	0	0	0	0	0	0	0	0	0	0
ENSMUSG00000057228	Aadat	0	0	0	0	0	0	0	0	0	0	0	0	0	0	0	0	0	0	0	0	0
ENSMUSG00000057229	Dmac2	6.31248	7.28431	7.11015	6.78196	4.22492	7.72025	6.56953	7.22408	6.39098	0	0	0	0	0	0	0	0	0	0	0	0
ENSMUSG00000046886	Zfp474	0.071271	0.079598	0.194323	0.183917	0.137449	0.30841	0.106105	0.169052	0.098059	0	0	0	0	0	0	0	0	0	0	0	0
ENSMUSG00000046881	Olfr374	0	0	0	0.006121	0	0.010176	0	0	0	0	0	0	0	0	0	0	0	0	0	0	0
ENSMUSG00000066705	Fxyd6	0	0	0	0.158176	0.122094	0.109794	0	0	0	0	0	0	0	0	0	0	0	0	0	0	0
ENSMUSG00000066704	Cyp2b19	0	0	0	0	0	0	0	0	0	0	0	0	0	0	0	0	0	0	0	0	0
ENSMUSG00000016194	Hsd11b1	0	0	0	0.065984	0.086497	0.15649	0.027539	0	0.050249	1.77263	5.28061	1.84723	1.12949	0.78012	0	0	0	0.332421	0	0	0
ENSMUSG00000095466	Gm3015	0	0	0	0	0	0	0	0	0	0	0	0	0	0	0	0	0	0	0	0	0
ENSMUSG00000095464	Gm21987	0	0	0	0	0	0	0	0	0	0	0	0	0	0	0	0	0	0	0	0	0
ENSMUSG00000095462	Gm21725	0	0	0	0	0	0	0	0	0	0	0	0	0	0	0	0	0	0	0	0	0
ENSMUSG00000095463	Entpd4	1.48193	1.84583	2.12142	2.70805	2.28771	1.94637	2.32611	3.23695	2.60888	0	4.42361	1.4586	0	0	0	0	0	0	0	0	0
NewGene_5360	NewGene_5360	0	0	0	0.181511	0	0	0	0	0	0	0	0	0	0	0	0	0	0	0	0	0
NewGene_5361	NewGene_5361	0	0	0.574273	0	0.067853	0	0	0	0	0	0	0	0	0	0	0	0	0	0	0	0
NewGene_5369	NewGene_5369	0.153343	0.037268	0.979956	0.177857	0.493883	0.118374	0.06278	0.086195	0.161817	0	0	0	0	0	0	0	0	0	0	0	0
ENSMUSG00000052760	A630001G21Rik	1.29187	1.15678	1.87403	1.35286	1.60381	1.31288	0.502959	0.690071	0.830226	0	0	0	0	0	0	0	0	0	0	0	0
ENSMUSG00000052763	Zfp212	6.32038	5.18736	7.96096	6.1513	8.79306	5.71082	10.0882	9.45147	10.3832	5.62804	4.76261	6.45141	5.2217	5.262	4.8687	5.7326	7.2742	6.62139	0	0	0
ENSMUSG00000018042	Cyb5r3	178.268	191.085	145.691	169.647	149.187	173.199	125.746	138.453	124.467	114.134	105.61	140.344	133.998	105.85	106.056	117.87	95.9484	93.3879	0	0	0
ENSMUSG00000018040	Rrp7a	26.0634	24.4106	26.3488	27.9328	29.672	28.8487	25.3467	23.4421	23.7494	0	0	0	0	0	0	0.064419	0	0	0	0	0
ENSMUSG00000050947	Amigo1	0.376731	0.201995	0.613948	0.22448	0.168787	0.146521	0.545588	0.229489	0.35119	5.59057	5.40973	4.96551	2.65515	4.12384	4.88575	4.09126	4.55948	4.96878	0	0	0
ENSMUSG00000050944	Efcab5	0.093192	0.067115	0.053854	0.078509	0.027546	0.06047	0.059745	0.061005	0.056549	0	0	0	0	0	0	0	0	0	0	0	0
ENSMUSG00000050945	Zfp438	1.04344	0.880578	0.574973	0.959449	0.303886	1.0269	0.906336	1.27708	0.787974	0	0	0	0	0	0	0	0	0.189185	0	0	0
ENSMUSG00000025745	Hadha	29.394	26.3974	29.852	41.0121	34.0795	33.154	27.3795	35.7789	30.3684	8.88667	11.0435	11.7774	9.45036	10.9684	10.6515	13.2958	13.2174	13.2815	0	2.55288	0
ENSMUSG00000071521	Try10	0	0	0	0	0	0	0	0	0	0	0	0	0	0	0	0	0	0	0	0	0
NewGene_5949	NewGene_5949	0	0	0.216055	1.01627	0.218369	0.077945	0	0	0	0	0	0	0	0	0	0	0	0	0	0	0
NewGene_5942	NewGene_5942	0	0	0	0	0.155544	0.234432	0.161745	0	0.232623	0	0	0	0	0	0	0	0	0	0	0	0
NewGene_5940	NewGene_5940	0.196467	0.616619	0	0.636599	1.10667	0.302521	0.444133	0	0.339512	0	0	0	0	0	0	0	0	0	0	0	0
NewGene_5947	NewGene_5947	0.010546	0.091515	0.069647	0.994999	1.33085	0.564123	0.109941	0.064384	0.102801	0	0	0	0	0	0	0	0	0	0	0	0
NewGene_5945	NewGene_5945	73.9754	66.2687	55.9651	37.9384	30.8756	43.1696	39.3497	49.0149	41.8797	0	0	0	0	0	0	0	0	0	0	0	0
ENSMUSG00000062712	Olfr531	0	0	0	0	0	0	0	0	0	0	0	0	0	0	0	0	0	0	0	0	0
ENSMUSG00000062713	Sim2	0	0	0	0.027234	0	0.02211	0	0	0	0	0	0	0	0	0	0	0	0	0	0	0
NewGene_4016	NewGene_4016	0	0	0	0.181511	0	0	0	0	0	0	0	0	0	0	0	0	0	0	0	0	0
ENSMUSG00000036078	Sigmar1	63.0819	56.7989	46.7347	57.5571	47.7836	68.9359	46.2691	55.3003	44.4899	30.6671	22.2856	21.9713	14.621	15.1676	17.3377	24.8537	25.5878	29.7277	0	0	0
ENSMUSG00000053411	Cbx7	3.83555	3.29655	3.7243	3.3303	3.35724	3.99634	4.22735	4.14137	3.8708	2.45532	3.56743	2.6639	1.42351	1.98985	1.59609	3.51356	2.78632	5.11151	0	0	0
ENSMUSG00000036073	Galt	9.50478	9.99095	6.90756	10.786	7.87582	9.65659	7.40478	8.67466	8.37746	8.03451	6.512	6.70387	6.74108	6.98778	5.98043	6.27431	5.23361	6.93427	0	0	0
ENSMUSG00000002341	Ncan	0	0	0	0	0.01257	0.030867	0	0	0	0	0	0	0	0	0	0	0	0	0	0	0
ENSMUSG00000002346	Slc25a42	2.31272	2.31227	1.95049	2.26665	1.65047	1.96449	2.22975	2.87575	2.16598	4.09507	3.4135	5.52005	4.11014	3.33975	1.61509	7.99276	6.79774	6.95282	2.48766	0	0
ENSMUSG00000002345	Borcs8	21.9359	13.6966	23.5858	16.7963	21.3775	16.1241	32.3498	25.0561	31.2209	0	0	0	0	0	0	0	0	0	0	0	0
NewGene_4018	NewGene_4018	0	0	0	0	0	0	0.313305	0	0	0	0	0	0	0	0	0	0	0	0	0	0
ENSMUSG00000061165	Olfr160	0	0	0	0	0	0.071306	0	0	0	0	0	0	0	0	0	0	0	0	0	0	0
ENSMUSG00000071528	Usmg5	111.25	116.151	118.664	111.177	172.874	133.233	248.03	115.914	215.179	0	0	0	0	0	39.3897	0	86.1018	136.492	0	0	0
ENSMUSG00000093701	Gm21970	0	0	0	0	0	0	0	0	0	0	0	0	0	0	0	0	0	0	0	0	0
ENSMUSG00000055811	Cldn17	0	0	0	0	0	0	0	0	0	0	0	0	0	0	0	0	0	0	0	0	0
ENSMUSG00000055817	Mta3	25.1654	29.1727	17.4516	26.5093	16.3494	29.4112	17.0735	21.9656	18.1103	0	2.61288	0	1.63946	2.04013	0.768926	2.00324	2.53503	3.21215	0	0	0
ENSMUSG00000060412	Tas2r124	0	0	0	0	0	0	0	0	0	0	0	0	0	0	0	0	0	0	0	0	0
ENSMUSG00000100241	Slc18a3	0	0	0	0	0	0	0	0	0	1.09839	0.364133	0.688236	0.987811	1.12548	0.999646	0.116088	0	0.063578	0	0	0
ENSMUSG00000100240	Gm20820	0	0	0	0	0	0	0	0	0	0	0	0	0	0	0	0	0	0	0	0	0
ENSMUSG00000100249	Btbd35f23	0	0	0	0	0	0	0	0	0	0	0	0	0	0	0	0	0	0	0	0	0
ENSMUSG00000040770	Il25	0	0	0	0.204712	0.123805	0	0	0	0	0	0	0	0	0	0	0	0	0	0	0	0
ENSMUSG00000096289	Olfr1484	0	0	0	0	0	0	0	0	0	0	0	0	0	0	0	0	0	0	0	1.54667	0
ENSMUSG00000060923	Acyp2	3.51894	3.34768	6.59551	3.29139	6.98632	3.50894	5.85345	5.57821	7.42583	0	0	0	0	0	0	0	0	0	0	0	0
ENSMUSG00000096284	Tcstv1	0	0.037543	0.082156	0.498807	0.722367	0.202481	0	0.054573	0	0	0	0	0	0	0	0	0	0	0	0	0
ENSMUSG00000096283	Gm6176	0	0.01326	0	0.021277	0.123476	0.016375	0	0	0	0	0	0	0	0	0	0	0	0	0	0	0
NewGene_7038	NewGene_7038	0	0	0	0	0	0.806564	0.089533	0.062497	0	0	0	0	0	0	0	0	0	0	0	0	0
ENSMUSG00000037035	Inhbb	0	0	0	0.019196	0.011711	0	0	0	0	0	0	0	0	0	0	0	0	0	0	0	0
ENSMUSG00000037034	Pax1	0	0	0	0	0	0	0	0	0	0	0	0	0	0	0	0	0	0	0	0	0
ENSMUSG00000037031	Tspan15	0.109234	0.042313	0.084164	0.126878	0.265865	0.152881	0.019786	0	0.11016	5.97041	6.25784	7.47271	6.46184	3.43874	5.05517	6.60452	6.53398	5.34111	0	0	0
ENSMUSG00000037033	Clca3b	0	0	0	0.144248	0.066425	0.163274	0	0	0	0	0	0	0	0	0	0	0	0	0	0	0
ENSMUSG00000037032	Apbb1	7.14763	6.75692	12.2729	6.50576	9.60124	6.63971	11.3645	9.45862	12.2777	92.7927	83.9686	107.326	85.3581	82.8879	75.625	74.7451	73.7556	76.3042	1.06115	0	0
ENSMUSG00000020923	Ubtf	56.0889	65.7805	59.4087	68.1248	49.2283	62.0329	60.3994	81.6758	54.1151	63.4624	52.7974	60.4832	45.5429	44.2129	45.895	58.6605	49.3063	43.8428	35.039	8.72131	35.7517
ENSMUSG00000020922	Lsm12	77.9337	67.8141	44.434	76.4593	50.822	80.2019	41.752	48.674	42.7384	165.839	181.429	168.747	171.308	118.358	148.16	170.531	187.606	131.719	556.395	348.466	515.58
ENSMUSG00000020921	Tmem101	9.87426	6.31666	14.0638	7.97981	12.0908	7.7924	14.2977	12.7727	15.1539	35.6908	36.3769	53.9066	15.7559	21.2878	27.4403	44.8403	41.0807	39.0365	0	0	0
ENSMUSG00000014602	Kif1a	0.013035	0	0	0	0.023515	0.020881	0	0.006281	0	36.3646	27.5313	36.5387	20.8072	24.9628	25.5882	35.3775	28.6234	34.1182	0	0	0
ENSMUSG00000020926	Adam11	0.140394	0.160747	0.265144	0.155861	0.235787	0.094574	0.195276	0.192184	0.285649	0	0.650934	0.548362	0.35618	0.411043	0.18386	0	0.571731	0.305333	0	0.880335	0
ENSMUSG00000020925	Ccdc43	11.348	12.593	15.0615	21.0749	17.1129	13.5299	10.7835	18.041	15.2573	0	0.463706	0	0	0	1.11675	0.877621	0	1.55444	0	0	0
ENSMUSG00000014606	Slc25a11	65.7622	47.5335	77.2886	49.1916	62.6783	47.5043	90.4445	79.4522	87.4555	104.419	109.058	106.414	52.3551	57.3345	59.1549	70.2118	68.1078	82.2749	0	0	0
ENSMUSG00000014609	Chrne	0	0	0	0	0	0	0	0	0	0	0	0	0	0	0	0	0	0.456829	0	0	0
ENSMUSG00000020929	Eftud2	44.7829	42.4781	52.4142	60.0009	57.3771	51.4081	45.1713	54.7918	50.657	105.876	88.0114	106.066	104.133	89.0295	81.6949	109.275	96.1476	98.7548	30.4794	0	64.4229
ENSMUSG00000020928	Higd1b	0	0	0	0	0	0	0	0	0	0	0	0	0	0	0	0	0	0	0	0	0
ENSMUSG00000101113	1700025B11Rik	0	0	0	0	0	0	0	0	0	0	0	0	0	0	0	0	0	0	0	0	0
ENSMUSG00000072553	Gm525	0	0	0	0	0	0	0	0	0	0	0	0	0	0	0	0	0	0	0	0	0
ENSMUSG00000030022	Adamts9	0	0	0	0.020198	0.016377	0.011104	0	0	0	0	0.36098	0	0.44451	0.624604	0.855278	0.347808	0.186843	0.427851	0	0	0
ENSMUSG00000030020	Prickle2	0.090365	0.054128	0.08824	0.167679	0.061332	0.083747	0.058373	0.039215	0.028375	0.143355	0	0.128762	0.400364	0.120263	0.22888	0.035399	0.198428	0.114489	0	0	0
ENSMUSG00000092152	Gm17026	0.016149	0	0.172186	0.17493	0.17479	0.182888	0.136027	0	0.143109	0	0	0	0	0	0	0	0	0	0	0	0
ENSMUSG00000030029	Lrig1	10.2684	9.46618	12.275	14.0446	12.9425	12.2223	11.6917	12.6916	11.5505	0.490181	0.329518	0.495727	0.300566	0.506803	0.479288	0.437248	0.332094	0.388363	0	0	0
ENSMUSG00000092157	Gm17268	0	0	0	0	0	0	0	0	0	0	0	0	0	0	0	0	0	0	0	0	0
ENSMUSG00000096869	Gm6676	0	0	0	0	0.034799	0	0	0	0.015066	0	0	0	0	0	0	0	0	0	0	0	0
ENSMUSG00000109328	Olfr1438-ps1	0	0	0	0	0	0	0	0	0	0	0	0	0	0	0	0	0	0	0	0	0
ENSMUSG00000109322	Olfr1283	0	0	0	0	0	0	0	0	0	0	0	0	0	0	0	0	0	0	0	0	0
ENSMUSG00000096861	Vmn2r68	0	0	0	0	0	0	0	0	0	0	0	0	0	0	0	0	0	0	0	0	0
ENSMUSG00000096867	Gm10057	0.020517	0	0	0	0	0	0	0	0	0	0	0	0	0	0	0	0	0	0	0	0
ENSMUSG00000063142	Kcnma1	0.028866	0	0	0	0.015138	0.012426	0	0	0	2.67231	0.402874	2.1088	0.978792	3.45601	3.09172	0.893478	0.131083	0.33099	0	0	0
ENSMUSG00000109324	Prmt1	120.833	73.6151	142.788	92.0174	134.231	101.414	135.252	107.112	134.723	358.884	341.462	349.821	317.173	252.624	227.568	276.555	250.795	233.695	0	0	36.7929
ENSMUSG00000048070	Pirt	0	0	0	0	0	0	0	0	0	0	0	0.099023	0.164764	0	0	0	0	0	0	0	0
ENSMUSG00000048077	H1fnt	0	0	0	0	0	0	0	0	0	0	0	0	0	0	0	0	0	0	0	0	0
ENSMUSG00000048076	Arf1	326.112	243.611	400.931	344.163	433.257	351.196	431.695	424.299	439.379	2438.62	2207.57	2551.44	2167.99	1760.65	1978.66	2188.54	2326.53	1763.73	14.4477	0	0
ENSMUSG00000039501	Znfx1	2.51992	2.15693	3.00452	3.57788	3.63507	3.60205	2.70902	3.21192	2.72601	1.94489	1.54384	2.29617	2.60467	1.95817	2.76359	2.20049	1.92566	3.13421	0	1.65204	0
ENSMUSG00000048078	Tenm4	2.5376	2.42555	2.68236	1.98805	0.959073	1.2582	0.438086	0.62295	0.61001	0.205949	0	0	0.084001	0.122148	0.113255	0	0	0.023451	0	0	0
ENSMUSG00000039509	Nup133	11.4984	8.53011	13.236	10.8959	12.8394	11.0001	11.43	10.9519	13.0259	1.52035	2.46837	1.84914	1.99371	3.07423	2.39916	3.70706	2.05027	5.82067	0	0	0
ENSMUSG00000039508	Calhm4	0.014757	0	0.018126	0.029054	0.017746	0.011993	0	0	0	0	0	0	0	0	0	0	0	0	0	0	0
ENSMUSG00000056899	Immp2l	4.88698	2.88764	6.56017	3.02846	4.81987	3.72696	8.66325	4.57452	6.82636	0	5.56131	1.55629	0	0	2.50646	0	2.97637	0	0	0	0
ENSMUSG00000056895	Hist3h2ba	0	0	0	0.177088	0	0.072271	0	0.041855	0.149065	157.296	182.28	163.394	98.3956	108.991	119.202	55.051	78.6287	109.066	0	0	0
ENSMUSG00000073208	Speer4c	0	0	0	0	0.089211	0	0	0	0	0	0	0	0	0	0	0	0	0	0	0	0
ENSMUSG00000073209	Klf14	0	0	0	0	0	0	0	0	0	0	0	0	0	0	0	0	0	0	0	0	0
ENSMUSG00000021322	Aoah	0.045932	0.152779	0.052157	0.060649	0.148278	0.028594	0.081179	0.026381	0	0	0	0	0	0	0	0	0	0	0	0	0
ENSMUSG00000021326	Trim27	13.543	8.98155	24.5994	14.5299	23.0147	15.4508	22.9055	13.5876	15.4553	35.5375	28.1948	25.8785	21.9851	17.4315	24.062	27.7079	28.7762	28.8562	0	0	60.0412
ENSMUSG00000073207	Ccdc160	0	0	0	0	0	0	0	0	0	0	0	0	0	0	0	0	0	0	0	0	0
ENSMUSG00000022781	Pak2	27.1335	24.0697	32.1516	33.2257	31.3277	30.1715	28.2855	31.2184	30.6712	10.7781	8.68603	8.93371	12.0595	11.0484	8.09361	12.0587	10.3806	10.6591	0.882633	1.01776	0
ENSMUSG00000022780	Meltf	0.026323	0	0	0	0	0	0	0	0	0	0	0.237721	0.397261	0	0.810293	0	0	0	0	0	0
ENSMUSG00000022783	Spag6l	0	0	0	0	0	0	0	0	0	0	0	0	0	0	0	0	0	0	0	0	0
ENSMUSG00000031089	Slc6a14	0	0	0	0	0.075113	0	0	0.02992	0	0	0	0	0	0	0	0	0	0	2.71272	1.56261	0
ENSMUSG00000022787	Wdr53	8.46442	6.63408	12.3733	8.69843	13.849	8.15803	14.5805	16.9709	15.9501	3.89969	4.31166	5.76368	3.49445	3.60163	3.94414	4.40165	8.44806	4.41318	0	0	0
ENSMUSG00000022789	Dnm1l	12.3621	10.5111	9.18339	9.79022	10.5207	9.24089	8.93109	9.6656	8.34862	12.6756	15.596	14.2743	13.8629	22.3599	18.047	17.3041	12.2878	17.6659	17.0785	10.2577	17.4027
ENSMUSG00000022788	Fgd4	0.087485	0.136756	0.06842	0.046694	0.048868	0.035888	0.004605	0.049266	0.044758	0.081298	0	0	0.123083	0.061845	0	0	0	0.063812	0	0	0
ENSMUSG00000031085	Gm498	0	0	0	0	0	0	0	0	0	0	0	0	0	0	0	0	0	0	0	0	0
ENSMUSG00000023781	Hes7	0.939279	0.706687	1.05668	1.0442	0.803	0.847685	0.941142	1.0588	0.816396	2.59066	2.72983	3.00033	2.25272	1.21734	1.60876	2.06865	1.60747	1.67562	0	0	0
ENSMUSG00000070953	Rabepk	9.74542	7.77976	9.92122	7.80332	12.504	10.553	9.85098	11.1102	10.6802	0.537951	1.61343	0.819543	0.47358	0.634253	0.95669	0.450046	0	2.07901	0	0	0
ENSMUSG00000028809	Srrm1	60.2951	74.9655	40.3154	72.659	43.3347	81.3944	36.3138	49.5064	36.717	54.5478	36.9458	51.2936	46.085	33.8219	30.5874	54.1481	38.7348	30.851	117.608	95.7292	45.4816
ENSMUSG00000025838	Pramel6	0	0	0	0	0	0	0	0	0	0	0	0	0	0	0	0	0	0	0	0	0
ENSMUSG00000025839	Pramel7	0	0	0	0	0	0	0	0	0	0	0	0	0	0	0	0	0	0	0	0	0
ENSMUSG00000028800	Hdac1	88.3806	71.2816	77.2315	100.56	94.7973	89.6928	77.2601	116.009	86.5308	17.2363	16.6138	17.3759	13.5113	15.4172	17.296	17.2082	12.8283	19.0987	0	0	0
ENSMUSG00000028801	Stpg1	0	0	0	0	0	0	0	0	0	0	0	0	0	0	0	0	0	0	0	0	0
ENSMUSG00000028803	Nipal3	0.010627	0	0	0.010567	0	0.026487	0	0	0	0.615561	0.377202	0.416318	0.18761	0.402272	0	0.35389	0	0.322092	0	0	0
ENSMUSG00000028804	Csmd2	0.003609	0.009028	0	0.03183	0	0	0.004516	0	0.003858	0	0	0	0	0	0	0	0	0	0	0	0
ENSMUSG00000028807	Zbtb8a	9.18004	8.19789	8.32965	7.81078	5.58395	6.84598	8.13605	9.47495	8.3176	0	0	0	0	0	0	0	0	0	0	0	0
ENSMUSG00000022439	Parvg	0.201539	0.12957	0.194804	0.608534	0.674504	0.484788	0.272314	0.335124	0.283835	0	0	0	0	0	0	0	0	0	0	0	0
ENSMUSG00000022438	Parvb	16.2179	17.2353	18.6701	16.9005	17.8915	18.6132	21.1559	19.5967	20.1807	12.1665	12.3164	16.8587	11.6564	13.4471	9.14527	13.8939	12.7742	12.6202	0	0	0
ENSMUSG00000022433	Csnk1e	28.951	33.8771	24.2622	34.4039	26.6229	33.2818	25.0566	29.7468	28.2573	32.2663	32.0748	44.3018	41.2784	36.6368	38.948	32.9502	30.9508	34.3416	0	0	0
ENSMUSG00000022432	Smc1b	0	0	0	0	0	0.010704	0	0	0	0	0	0	0	0	0	0	0	0	0	0	0
ENSMUSG00000011958	Bnip2	40.6613	34.5895	48.1367	49.8775	46.8262	41.5311	43.8751	45.3557	44.0256	28.1207	22.6226	19.1249	39.3305	34.3832	35.1663	30.0337	29.4102	22.8935	1.98725	0	0
ENSMUSG00000022437	Samm50	21.1927	17.678	30.6518	20.5819	26.2622	19.0224	31.396	28.6933	34.3136	9.84042	12.025	9.95551	5.7369	5.92822	8.38776	7.90864	8.29276	13.2198	0	0	0
ENSMUSG00000022436	Sh3bp1	15.9503	15.4925	7.03888	14.3943	6.90993	15.2878	8.06748	13.5872	6.83842	0	0	0	0	0	0	0	0	0	0	0	0
ENSMUSG00000022435	Upk3a	0	0	0	0	0	0	0	0	0	0	0	0	0	0	0	0	0	0	0	0	0
ENSMUSG00000022434	Fam118a	9.24362	9.08277	14.6396	11.1641	11.3508	9.45584	9.61174	10.3903	13.6989	2.04596	1.67098	2.27284	4.29426	3.16081	3.14237	3.45074	2.60524	2.82483	2.03272	0	0
NewGene_9073	NewGene_9073	0	0.075667	0.954451	0	0	0	0	0	0.170163	0	0	0	0	0	0	0	0	0	0	0	0
NewGene_9070	NewGene_9070	0.401316	1.01012	1.27231	1.22447	1.99104	1.24747	1.51671	0.216304	1.28668	0	0	0	0	0	0	0	0	0	0	0	0
ENSMUSG00000036854	Hspb6	134.165	122.321	58.5393	72.2237	35.5581	92.3178	50.5816	61.059	46.1934	0	3.81299	3.94781	0	0	3.00706	1.81103	0.948206	2.27981	0	0	0
ENSMUSG00000042737	Dpm3	31.1207	25.0055	41.272	21.0487	39.7454	25.08	75.6616	23.8478	57.7516	0	0	0	0	0	0	0	0	0	0	0	0
ENSMUSG00000036856	Wnt4	0	0	0	0	0.01497	0.010612	0.009844	0.024498	0.022191	0.518471	1.39432	0.745094	0.514227	0.505813	1.50568	0.29316	0	0.147299	0	0	0
ENSMUSG00000036850	Mrpl41	62.2314	36.6149	37.9629	38.0758	38.5823	47.472	55.6382	55.7268	49.5674	60.8105	75.9855	68.6071	68.8701	60.2166	59.1711	79.506	90.2059	66.7951	0	0	0
ENSMUSG00000025789	St8sia2	0	0	0	0	0	0	0	0	0	0.165431	0	0	0	0	0	0	0	0	0	0	0
ENSMUSG00000036853	Mcoln3	0	0	0	0	0	0.01488	0.017584	0	0	0	0	0	0	0	0	0	0	0	0	0	0
ENSMUSG00000025784	Clec3b	1.50118	1.26483	1.58112	0.928599	1.26558	1.51936	0.099523	0.583287	0.389876	1.37958	5.61726	2.90973	1.68632	1.7301	1.51784	0	0	0.467064	0	0	0
ENSMUSG00000025785	Exosc7	12.5161	9.2269	20.4123	9.07798	20.1757	12.0224	22.6433	18.1365	25.5746	52.0104	51.0422	43.8017	43.4678	48.9907	58.5453	49.2596	57.6234	82.3582	0	0	0
ENSMUSG00000025786	Zdhhc3	19.9942	18.3225	23.1577	22.1213	20.2992	19.7642	22.7551	24.0705	22.1347	34.1341	36.026	46.8041	29.7811	25.7954	24.301	39.2667	33.98	43.555	68.7654	105.637	120.47
ENSMUSG00000025787	Tgm4	0.060097	0	0	0.013856	0.020548	0.026833	0	0.00572	0.024362	0	0	0	0	0	0	0	0	0	0	0	0
ENSMUSG00000036858	Ptcra	0	0	0	0.075689	0	0	0	0	0	0	0	0	0	0	0	0	0	0	0	0	0
ENSMUSG00000025781	Atp5c1	420.369	247.934	441.565	285.339	401.148	301.332	578.303	500.948	570.731	0	2.94207	0.867018	0	0.594718	2.07814	0.886902	0.903282	3.10488	11.7413	16.2657	0
ENSMUSG00000025782	Taf3	8.35233	7.05395	4.97004	8.90339	5.71971	9.36084	5.66777	7.15694	5.98002	2.65046	2.14514	3.33794	2.192	1.69225	2.03123	4.34395	2.67968	3.03101	0	0	0
ENSMUSG00000025783	4930412O13Rik	0	0	0	0	0	0	0	0	0	0	0	0	0	0	0	0	0	0	0	0	0
ENSMUSG00000023066	Rttn	1.55219	1.15265	1.64016	1.34167	1.43521	1.42408	1.23514	1.42437	1.0885	0.605689	0.548922	0.373653	0.697973	1.06176	0.789012	1.7504	1.60102	1.56468	0	0	0
ENSMUSG00000049858	Suox	7.00387	5.35697	6.25102	7.34877	6.26571	7.1544	6.63639	7.77727	6.94833	3.53268	3.12086	4.55779	4.07218	3.75793	3.56029	5.18334	3.97016	3.83855	0	0	0
ENSMUSG00000035506	Slc12a8	0.148581	0.192101	0.598631	0.174295	0.347451	0.452967	0.050756	0.44783	0.189792	0	0	0	0	0	0	0	0	0	0	0	0
ENSMUSG00000035505	Cox18	19.9314	17.4102	20.1311	22.3615	21.6685	20.9634	20.6088	20.9563	19.6271	0	0	0	0	0	0	0	0	0	0	0	0
ENSMUSG00000035504	Reep6	4.48973	8.7955	2.03186	3.97934	2.32594	4.78542	1.03095	1.83574	1.43439	6.90609	6.40146	8.15813	5.23285	4.35692	4.55076	17.3529	10.8327	14.2841	0	0	0
ENSMUSG00000020493	Prr11	21.4553	24.557	16.2806	25.6204	18.8883	28.6766	12.7059	15.1175	13.4132	0	0	0.601915	0.688059	0.259569	0	0.747769	0	0.105816	0	0	0
ENSMUSG00000020492	Ska2	10.0642	8.0324	10.4832	10.6468	11.9933	9.85092	10.2586	9.64011	9.43172	0	0.295572	0	0.462512	0.437424	0.304713	0.297753	0	0.305461	0	0	0
ENSMUSG00000020491	2810021J22Rik	1.17537	0.849554	1.47684	1.32279	1.28301	1.35806	0.876484	1.52041	0.962362	0	0	0	0	0	0	0	0	0	0	0	0
ENSMUSG00000020490	Btnl10	0	0	0.056878	0	0	0	0	0	0	0	0	0	0	0	0	0	0	0	0	0	0
ENSMUSG00000020496	Rnf187	106.738	85.1606	172.323	94.2406	174.226	103.838	191.605	143.055	172.949	61.2924	68.3483	77.4457	61.7115	46.5811	55.3724	59.1248	52.1527	75.6164	0	0	0
ENSMUSG00000020495	Smg8	13.9452	10.8841	12.1878	17.0227	13.1176	17.0507	14.2858	18.5482	14.9905	28.3736	26.2221	25.6191	23.0557	22.8443	27.9717	33.6371	37.2116	31.5169	0	0	11.519
ENSMUSG00000033904	Ccp110	3.38646	2.11651	2.97723	3.35725	3.25446	2.98407	3.12364	2.10591	2.8355	0.597095	1.13073	0.851291	1.45362	1.58869	1.16363	0.895647	1.13644	0.908454	0	0	1.72259
ENSMUSG00000033906	Zdhhc15	0	0	0	0	0	0	0.009775	0	0	0.436391	0.432143	0.36829	0.417694	0.712327	0.335276	0.071835	0.390267	0.162227	0	0	0
ENSMUSG00000033900	Map9	0.505555	0.352514	0.444765	0.432124	0.475092	0.32763	0.36429	0.328573	0.340433	0.602324	0.321953	0.707513	0.241735	1.32179	0.178513	0.932589	0.49	0.697782	0	0.942878	0
ENSMUSG00000028378	Ptgr1	16.5011	15.1487	31.6608	25.7029	43.4563	22.7279	32.6865	29.3861	34.3325	0	0	0	0	0	0	0	0	0	1.56048	0	0
ENSMUSG00000033902	Mapkbp1	2.23309	2.2608	2.07857	3.21155	2.3597	2.79221	2.24539	3.44126	2.34949	1.68664	0.972711	2.12281	1.1176	1.45727	1.36494	2.37734	1.81126	2.17292	0	0	0
ENSMUSG00000033909	Usp36	6.2594	7.08195	7.13898	8.08743	7.38687	7.78569	5.09593	6.50548	5.72074	2.66583	3.15561	3.12834	2.90558	3.70296	3.79469	4.09825	3.16649	4.01451	0	0	0
ENSMUSG00000028373	Astn2	0.045939	0	0	0.048901	0.091103	0.048045	0	0	0.026081	0	0	0	0	0	0	0	0	0	0	0	0
ENSMUSG00000028370	Pappa	0	0	0	0.022666	0	0.011866	0	0.004659	0	0	0	0	0	0	0.097337	0	0	0	0	0	1.3599
NewGene_8382	NewGene_8382	0.757151	0.95583	0.763206	0.529998	0.220424	0.624642	0.798367	0.33791	0.373911	0	0	0	0	0	0	0	0	0	0	0	0
NewGene_8387	NewGene_8387	0	0	0	0	0	0	0.179504	0	0	0	0	0	0	0	0	0	0	0	0	0	0
NewGene_8386	NewGene_8386	0	0	0.516968	0.214488	0.323647	0.125893	0	0	0.381803	0	0	0	0	0	0	0	0	0	0	0	0
NewGene_8385	NewGene_8385	0.295565	0.402392	0.300852	0.944268	0.304169	0.703545	0.257793	0.145209	0.234604	0	0	0	0	0	0	0	0	0	0	0	0
NewGene_8389	NewGene_8389	0.143769	0.361478	0.287926	0.61179	0.349894	0.307725	0.383503	0.076236	0.017719	0	0	0	0	0	0	0	0	0	0	0	0
NewGene_8388	NewGene_8388	0	0.28779	0.329746	0.483217	0.267117	0.283827	0.308927	0.381333	0.632224	0	0	0	0	0	0	0	0	0	0	0	0
ENSMUSG00000020140	Lgr5	0	0	0	0	0	0	0	0	0	0	0.052895	0	0	0	0	0	0	0	0	0	0
ENSMUSG00000020143	Dock2	0	0	0	0.016313	0	0.021898	0	0	0	0	0	0	0	0	0	0	0	0	0	0	0
ENSMUSG00000020142	Slc1a4	21.6301	20.0305	25.2713	20.3118	20.3006	18.3552	18.0558	21.0045	20.0388	0	0	0	0	0	0	0	0	0	0	1.50851	0
ENSMUSG00000075208	Olfr1019	0	0	0	0	0	0	0	0	0	0	0	0	0	0	0	0	0	0	0	0	0
ENSMUSG00000075209	Olfr1016	0	0	0	0	0	0	0	0	0	0	0	0	0	0	0	0	0	0	0	0	0
ENSMUSG00000075200	Olfr1044	0	0	0	0	0	0	0	0	0	0	0	0	0	0	0	0	0	0	0	0	0
ENSMUSG00000075201	Olfr1043	0	0	0	0	0	0	0	0	0	0	0	0	0	0	0	0	0	0	0	0	0
ENSMUSG00000075202	Olfr1042	0	0	0	0	0	0	0	0	0	0	0	0	0	0	0	0	0	0	0	0	0
ENSMUSG00000075203	Olfr1040	0	0	0	0	0	0	0	0	0	0	0	0	0	0	0	0	0	0	0	0	0
ENSMUSG00000075204	Olfr1039	0	0	0	0	0	0	0	0	0	0	0	0	0	0	0	0	0	0	0	0	0
ENSMUSG00000075205	Olfr1037	0	0.042573	0	0	0	0	0	0	0	0	0	0	0	0	0	0	0	0	0	0	0
ENSMUSG00000075206	Olfr1024	0	0	0	0	0	0	0	0	0	0	0	0	0	0	0	0	0	0	0	0	0
ENSMUSG00000018565	Elp5	59.026	43.5886	68.6641	53.2874	65.599	55.3053	87.9649	81.7047	81.877	0	0	0	0	0	0	0	0	0.636494	3.10953	0	0
ENSMUSG00000018566	Slc2a4	0.018081	0.102176	0	0.074951	0.120111	0.017633	0	0	0	4.37144	5.29212	5.27244	0.91725	0.670374	0	6.73304	6.22532	5.46383	0	0	0
ENSMUSG00000018567	Gabarap	979.25	554.581	700.657	557.491	646.198	691.764	939.268	898.907	853.888	1186.35	1146.62	1114.38	1058.1	893.24	872.638	1039.26	1244.34	921.721	1990.6	323.264	3579.69
ENSMUSG00000018569	Cldn7	0	0	0	0.217161	0	0.137339	0	0	0	17.6037	45.8935	19.918	20.2891	12.785	42.3892	24.4434	24.087	58.951	0	0	0
ENSMUSG00000039081	Zfp503	2.21612	2.36067	1.78642	2.11252	2.74992	3.06864	3.23596	2.45082	2.76366	52.8559	55.1101	44.9556	56.6533	45.3543	68.6308	30.4888	33.4567	27.2964	3.71901	6.58536	0
ENSMUSG00000039086	Ss18l1	0.638116	0.542178	0.928201	1.11272	0.992045	1.09739	0.496092	0.699156	1.161	1.50905	1.47826	1.66441	1.58907	2.06705	1.80334	2.92908	1.67738	2.60451	0	0	0
ENSMUSG00000039087	Rreb1	3.55567	2.64001	2.91824	3.939	3.38064	4.11578	3.16784	3.27394	3.25125	2.60482	1.70559	2.247	1.59848	1.78074	1.6185	2.51591	1.47564	2.36387	0	0	0
ENSMUSG00000052407	Ccdc171	0.523181	0.443785	0.534996	0.817779	0.499959	0.711997	0.410463	0.57595	0.261424	0	0	0	0	0	0	0	0	0	0	0	0
ENSMUSG00000052406	Rexo4	11.199	11.6773	12.3598	16.3378	16.3389	13.9867	10.6347	15.9698	13.8582	23.3471	20.6746	26.097	19.2659	20.5278	15.0416	34.7506	28.5608	25.5233	0	0	0
NewGene_8031	NewGene_8031	5.56361	4.03385	5.61065	5.06113	5.43026	4.668	4.74905	5.45025	3.88766	0	0	0.056185	0	0	0	0	0	0	0	0	0
NewGene_8030	NewGene_8030	0.631561	0.648122	0.280756	0.367387	0.11858	0.125023	0.369747	0.500841	0.063585	0	0	0	0	0	0	0	0	0	0	0	0
ENSMUSG00000044365	Cxxc4	0	0	0	0	0	0	0	0	0	0.192279	0.448756	0.305564	0.889102	0.719994	0.627008	0.049526	0.193302	0.314636	0	0	0
ENSMUSG00000039089	L3mbtl3	11.5427	10.2857	12.4824	11.2331	10.7442	10.5067	11.5284	13.986	12.0141	0	0	0	0	0	0	0	0	0	0	1.28668	0
NewGene_8035	NewGene_8035	56.1284	43.8705	83.8089	60.8349	84.4887	54.1432	85.6329	86.0281	95.2951	0	0.193488	0	0	0	0	0	0	0	0	0	0
ENSMUSG00000044362	Ccdc89	0	0.068879	0	0.052034	0	0.063793	0	0.073634	0	0	0.085095	0.066995	0.201604	0.246497	0.543624	0.134734	0.21641	0	0	0	0
ENSMUSG00000044361	BC024139	0.032787	0	0.025313	0	0	0	0	0	0	0	0	0	0	0	0	0	0	0	0	0	0
NewGene_8036	NewGene_8036	0.608781	0.789787	0.268348	0.927942	0.489614	0.785842	0.546212	0.839813	0.744957	0	0	0	0	0	0	0	0	0	0	0	0
ENSMUSG00000026608	Kctd3	9.15838	8.40311	12.9443	13.0158	13.6074	11.927	11.9176	11.5496	12.191	0	2.037	1.15029	1.3691	0	1.71124	1.50055	0	2.59394	0	0	0
ENSMUSG00000048814	Lonrf2	0	0	0	0	0	0	0	0	0	0	0	0	0	0	0	0	0	0	0	0	0
ENSMUSG00000048810	Olfr202	0	0	0	0	0	0	0	0	0	0	0	0	0	0	0	0	0	0	0	0	0
ENSMUSG00000058447	Gm26920	0.758944	0.837253	0.945334	1.02718	0.085867	0	0.599135	1.09331	0.844174	0	0	0	0	0	0	0	0	0	0	0	0
ENSMUSG00000058446	Znrf2	3.87879	3.97262	6.47128	5.6623	6.66648	4.95371	5.88724	5.28803	6.86756	3.07305	2.84319	5.92526	4.05525	5.54268	4.92799	3.79054	3.15559	4.75093	0	0	0
ENSMUSG00000058444	Map2k5	10.0172	10.175	15.059	9.78158	12.6401	10.6487	14.7195	15.2241	16.0154	50.4772	53.4084	52.6506	47.478	43.8031	29.3744	63.1883	42.8031	46.896	0	0	0
ENSMUSG00000058443	Rpl10-ps3	38.4227	57.1028	116.459	54.2374	36.7386	55.4671	90.6727	64.4984	193.075	7.75499	13.9501	4.73764	3.43613	7.5809	9.40247	3.25763	5.57502	14.8433	0	0	0
ENSMUSG00000058441	Panx2	0	0	0	0.065958	0	0	0.288217	0	0	6.43402	9.27151	7.22439	6.17822	5.50856	8.61133	7.78916	8.64348	8.18043	2.13833	2.69596	8.90254
ENSMUSG00000058440	Nrf1	9.29093	13.8873	14.9302	12.1897	10.9856	14.7546	14.2877	19.2927	13.7061	27.2808	20.8129	22.7733	32.08	26.2345	22.4539	24.5611	21.9772	21.5167	20.6269	0	8.17357
ENSMUSG00000024497	Pou4f3	0	0	0	0.066067	0.137016	0.063868	0	0	0	0	0	0	0	0	0	0	0	0	0	0	0
ENSMUSG00000073982	Rhog	42.903	31.2697	35.3378	35.7353	37.0051	42.9637	37.559	44.0108	38.5492	73.2861	73.3463	63.8236	67.6182	56.5102	72.0533	58.8583	59.9356	73.0086	0	0	0
ENSMUSG00000024493	Lars	13.9873	9.00989	13.5657	11.673	13.2676	8.21009	10.5845	9.26306	9.60452	8.79988	7.98333	7.05048	7.22181	13.8436	10.6968	15.4282	12.3397	16.5229	0	0	0
ENSMUSG00000073987	Ggh	6.28754	3.49727	8.54526	5.10269	6.95362	4.87412	7.74569	8.86088	8.88277	0	0	0	0	0	0	0	0	0	0	0	0
ENSMUSG00000073988	Ttpa	0	0	0	0	0	0	0	0	0	0	0	0	0	0	0	0	0	0	0	0	0
ENSMUSG00000024498	Tcerg1	24.787	24.4818	16.6329	26.7487	18.622	28.2799	15.1766	19.8194	14.9837	42.602	44.6548	44.7076	48.2137	49.6733	44.6754	54.9557	44.8602	41.9764	50.1522	38.3645	44.4076
NewGene_292	NewGene_292	0	0	0	0.288259	0.154985	0	0	0	0	0	0	0	0	0	0	0	0	0	0	0	0
NewGene_293	NewGene_293	0	0	0	0	0.219523	0	0	0	0	0	0	0	0	0	0	0	0	0	0	0	0
NewGene_290	NewGene_290	4.19454	3.74589	4.06271	4.54425	4.15012	3.78903	3.0091	4.47733	3.67563	0	0	0	0	0	0	0	0	0	0	0	0
NewGene_4029	NewGene_4029	0.200085	0.258654	0.378441	0.275753	2.68195	3.07693	0.070899	0.086449	0.045924	0	0	0	0	0	0	0	0	0	0	0	0
NewGene_297	NewGene_297	0	0	0	0	0	0.254516	0	0	0	0	0	0	0	0	0	0	0	0	0	0	0
NewGene_295	NewGene_295	0.132589	0	0.185794	0.142879	0	0	0	0	0	0	0	0	0	0	0	0	0	0	0	0	0
NewGene_5213	NewGene_5213	3.06362	0.635514	6.31147	2.67345	3.08006	2.13378	5.30726	2.86191	6.42249	72.8341	72.0091	71.4772	56.1586	48.3014	56.4807	62.1685	61.3114	65.9174	3.14397	0	0
NewGene_299	NewGene_299	0.063528	0	0	0.100351	0	0	0	0	0.461425	0	0	0	0	0	0	0	0	0	0	0	0
ENSMUSG00000033016	Nfatc1	4.52476	4.60417	3.33439	6.3635	4.98986	6.23135	4.23271	5.4185	4.18612	0	0.178586	0	0	0	0.382677	0	0	0	0	0	0
ENSMUSG00000033014	Trim33	10.1762	8.07585	7.90749	8.19801	9.39201	8.8343	8.10278	7.46573	6.6102	7.43643	9.11804	7.81273	8.80086	11.0129	12.9378	12.0689	7.75052	10.3421	44.298	8.59449	25.7596
NewGene_745	NewGene_745	0	0.734781	0	0	0	0	0	0	0	0	0	0	0	0	0	0	0	0	0	0	0
NewGene_746	NewGene_746	0	0.051129	0	0	0	0.324582	0	0	0.313474	0	0	0	0	0	0	0	0	0	0	0	0
NewGene_747	NewGene_747	0.183666	0	0	0.641576	0.531348	0.264514	0.066401	0	0.046633	0	0	0	0	0	0	0	0	0	0	0	0
NewGene_740	NewGene_740	4.11302	4.26615	3.28832	2.21299	1.49315	2.23273	3.25486	3.09037	3.24701	0	0	0	0	0	0	0	0	0	0	0	0
ENSMUSG00000059319	Olfr295	0	0	0	0	0	0	0	0	0	0	0	0	0	0	0	0	0	0	0	0	0
NewGene_742	NewGene_742	0	0	0	0.26647	0	0.279823	0	0	0	0	0	0	0	0	0	0	0	0	0	0	0
ENSMUSG00000059316	Slc27a4	8.9036	7.22837	11.679	8.96164	11.0498	8.6136	12.5457	11.4496	12.4115	22.4526	18.5934	21.4456	16.1665	17.4777	17.9602	27.1073	24.8074	27.5138	0	0	0
NewGene_748	NewGene_748	0	0	0	0	0.383844	0	0	0	0	0	0	0	0	0	0	0	0	0	0	0	0
NewGene_749	NewGene_749	0.213187	0	0	0	0	0	0	0	0	0	0	0	0	0	0	0	0	0	0	0	0
ENSMUSG00000005698	Ctcf	22.3556	17.3619	22.4657	25.4602	24.5829	21.0726	22.9169	22.5699	20.7933	49.7132	52.8178	51.2424	61.8171	58.4981	55.4779	55.303	58.2746	43.2071	82.8164	57.8456	76.1418
ENSMUSG00000005699	Pard6a	8.05574	6.70401	11.8032	5.56385	7.64967	6.40626	12.0347	11.6635	11.752	12.0458	18.3489	15.6784	7.32498	6.56939	8.69209	13.237	11.9167	12.1577	0	0	0
ENSMUSG00000005696	Sh2d1a	0	0	0	0	0	0	0	0	0	0	0	0	0	0	0	0	0	0	0	0	0
ENSMUSG00000004626	Stxbp2	0	0.209922	0	0	0	0	0	0	0	23.4643	17.8959	27.8806	25.0266	22.176	17.2336	24.3502	17.0037	21.7689	0	0	0
ENSMUSG00000004568	Arhgef18	6.38691	5.27855	7.90815	7.7113	7.09498	6.52697	7.2387	8.30688	8.2462	0	0.4048	0	0	0	0.286136	0	0	0.260969	0	0	0
ENSMUSG00000004565	Pnpla6	1.31621	1.84699	2.02602	1.80341	2.519	1.70519	2.16629	1.90884	2.51524	3.61034	5.7004	6.30079	3.91525	6.15663	4.12229	6.16427	4.04378	9.26347	0	0	0
ENSMUSG00000004567	Mcoln1	25.6804	23.8864	23.8033	22.9818	18.8342	25.3223	33.1078	37.6835	34.4524	63.5407	48.9725	57.124	47.6668	37.3588	44.0187	89.2967	92.4365	73.8912	0	0	0
ENSMUSG00000094133	Olfr1431	0	0	0	0	0	0	0	0	0	0	0	0	0	0	0	0	0	0	0	0	0
ENSMUSG00000094132	Gm3264	0	0	0	0	0	0	0	0	0	0	0	0	0	0	0	0	0	0	0	0	0
ENSMUSG00000004562	Arhgef40	9.76186	7.80185	9.42729	9.63411	8.8579	9.31988	9.97821	11.4005	11.0652	26.6343	20.4233	23.8834	25.3436	19.2928	19.6199	25.9434	18.8264	31.2011	0	0	0
ENSMUSG00000047048	Olfr432	0	0	0	0	0.048861	0.025437	0.00594	0	0.014832	0	0	0	0	0	0	0	0	0	0	0	0
ENSMUSG00000047045	Tmem164	15.3329	15.1234	25.2318	16.0233	22.8298	13.3813	20.0969	19.3602	22.7647	5.01299	4.75027	7.29784	3.82953	4.02239	4.15883	3.83412	3.60114	4.39391	18.7531	25.7973	22.9012
ENSMUSG00000047044	D030056L22Rik	15.3996	13.3323	28.7386	18.255	34.6561	18.8674	35.2367	25.3355	34.9219	0	1.21852	1.83155	0	0	1.34866	0	1.85374	1.48733	0	0	0
ENSMUSG00000047040	Prr15l	0.015242	0	0.052941	0.217757	0.088319	0.321211	0	0	0	0	0.100482	0	0	0	0	0	0	0	0	1.68745	0
ENSMUSG00000072612	Gm10382	0.338225	0.223874	0.293902	0.247216	0.46064	0.610965	0.135423	0.324995	0.497832	0	0	0	0	0	0	0	0	0	0	0	0
ENSMUSG00000029810	Tmem176b	260.059	198.863	330.551	135.483	178.662	145.807	363.413	297.963	353.838	0	0	0	0.224748	0	0	0	0	1.74373	0	2.66513	0
ENSMUSG00000029811	Aoc1	0.038688	0	0	0.015837	0.06785	0.031075	0.019022	0.054185	0.061463	0	0	0	0	0	0	0	0	0	0	0	0
ENSMUSG00000029813	1600015I10Rik	0.021743	0	0	0	0	0	0	0	0	0	0	0	0	0	0	0	0	0	0	0	0
ENSMUSG00000006589	Aprt	178.742	99.6749	245.153	108.993	216.914	126.574	244.7	132.484	209.586	4.30944	9.78058	3.31107	5.02043	3.85736	6.97653	2.86007	4.96591	16.6714	0	0	0
ENSMUSG00000029815	Malsu1	6.29198	4.32394	7.73527	4.4498	8.59346	5.39992	11.4133	7.23046	11.4949	2.80873	1.70629	1.73554	0	1.3765	0	0	0	1.9135	0	0	0
ENSMUSG00000029816	Gpnmb	358.288	484.124	280.32	274.126	190.101	301.395	405.082	491.118	426.415	0.410042	0	0	0	0	1.94024	0	0	0	5.41205	0	0
ENSMUSG00000029817	Tra2a	36.7263	33.9096	42.8099	45.1416	47.4677	36.1243	40.8052	38.0582	38.9033	13.3696	13.2047	8.26214	14.9002	17.0071	19.0683	11.762	15.5832	12.1557	258.473	102.802	145.529
ENSMUSG00000089687	Rab42	0.638534	0	0.223148	0.385443	0.60376	0	0.122185	0.123536	0.245419	0	0	0	0	0	0	0	0	0	0	0	0
ENSMUSG00000029819	Npy	0	0	0	0	0	0	0	0	0	0	0	0.706144	0	2.71415	0	0	0	0	0	0	0
ENSMUSG00000006587	Snai3	0	0	0	0	0	0	0	0	0	0	0	0	0	0	0	0	0	0	0	0	0
ENSMUSG00000006586	Runx1t1	3.8105	5.03381	2.83336	1.79781	1.20352	2.13684	1.4107	2.17812	1.84763	0.256931	0.523495	0.40129	0.467148	0.344358	0.370758	0.04291	0.185442	0.109387	0	0	0
ENSMUSG00000089682	Bcl2l2	6.19234	5.1748	11.7031	6.75551	10.5394	6.14303	10.1804	10.3577	12.2373	42.0951	33.9056	39.4567	26.0718	29.2215	36.5178	39.7077	41.6613	37.2698	5.05179	23.5301	4.94065
ENSMUSG00000095664	Vmn2r67	0	0	0	0	0	0	0	0	0	0	0	0	0	0	0	0	0	0	0	0	0
ENSMUSG00000095667	Olfr854	0	0	0	0	0	0	0	0	0	0	0	0	0	0	0	0	0	0	0	0	0
ENSMUSG00000095662	H2al1g	0	0	0	0	0	0	0	0	0	0	0	0	0	0	0	0	0	0	0	0	0
ENSMUSG00000095663	Gm2310	0	0	0	0	0	0	0.047614	0	0	0	0	0	0	0	0	0	0	0	0	0	0
ENSMUSG00000003032	Klf4	23.3675	21.4098	21.2834	31.6659	30.0602	30.3921	16.6941	20.9818	16.8758	33.6873	28.0103	35.8667	88.0671	87.4033	93.1494	15.4481	15.0154	10.9671	0	35.5486	7.5259
ENSMUSG00000003033	Ap1m1	36.1453	31.7856	31.3004	31.6691	24.7116	33.2288	32.1948	40.5328	32.1985	27.7394	32.3553	34.5298	34.1921	29.9339	31.5996	25.609	25.2946	31.8169	0	0	0
ENSMUSG00000003031	Cdkn1b	39.5462	44.5325	45.8374	46.0558	37.4535	46.7837	47.4836	51.1816	55.5891	23.0291	18.2753	20.28	17.4125	21.2705	17.6606	17.7994	19.3221	17.1388	0	0	0
ENSMUSG00000003037	Rab8a	22.5788	18.9956	21.5797	21.5891	24.3249	23.6068	26.2869	31.1362	27.8953	58.7205	49.5769	65.5249	56.536	54.4855	51.4249	60.9839	61.3997	58.6395	102.919	0	79.4071
ENSMUSG00000003038	Hmgn2	28.1654	30.0238	48.2382	25.4893	28.1077	28.2344	44.4581	42.7745	84.6347	0	1.95329	0	0	1.48264	1.00339	0	1.46805	0.928691	0	0	0
ENSMUSG00000003039	Fam32a	18.1418	15.9505	18.6513	24.3845	21.0514	21.0485	21.1265	26.486	23.9961	26.5335	28.3952	30.3917	32.1634	36.0645	22.9982	30.221	26.9135	37.6069	1.99626	0	0
ENSMUSG00000047959	Kcna3	0	0	0	0	0	0	0	0	0	0.239844	0.136091	0.370119	0.073949	0.364094	0	0.293069	0.11907	0	0	0	0
ENSMUSG00000047953	Gp5	0.044784	0.043017	0.050656	0.198283	0.127797	0.13073	0.024511	0.105924	0.069424	0	0	0	0	0	0	0	0	0	0	0	0
ENSMUSG00000034379	Wdr5b	2.13375	1.18435	2.52379	1.96868	2.16373	1.33863	2.29758	1.77157	2.75032	0.915474	0.843166	0.273384	0.612113	0.313933	0.845728	0.257393	0.330738	0.469888	0	0	0
ENSMUSG00000034371	Tkfc	2.85759	3.43746	4.89035	2.80081	4.19552	2.75093	4.36918	3.4164	3.84013	0	1.39844	0	0	0	0.495479	0	0	0.566221	0	0	0
ENSMUSG00000034377	Tulp4	12.3865	13.0928	16.9286	15.1148	16.7928	14.6069	14.1327	14.5712	14.1054	1.94412	2.3015	1.94208	1.47115	3.37758	1.61223	2.76686	1.71252	1.7831	0	0	0
ENSMUSG00000074754	Smim26	5.48359	5.18977	13.3519	4.86381	14.7383	4.06416	24.4525	6.85579	19.5398	0	0	0	0	0	0	0	0	0	0	0	0
NewGene_1267	NewGene_1267	0.215613	0.350925	0.184666	0.766279	0.333284	0.415858	0.23092	0.079467	0.130196	0	0	0	0	0	0	0	0	0	0	0	0
NewGene_1266	NewGene_1266	0.380852	0.156031	0.245385	0.448094	0.414261	0.371046	0.221375	0.336865	0.562035	0	0	0	0	0	0	0	0	0	0	0	0
NewGene_1265	NewGene_1265	0	0	0	0.254142	0.63534	0.23864	0.229504	0	0.235332	0	0	0	0	0	0	0	0	0	0	0	0
NewGene_1264	NewGene_1264	0.485214	0.687634	0.474852	0.966811	1.02025	0.46611	0.318845	0.291733	0.492712	0	0	0	0	0	0	0	0	0	0	0	0
NewGene_1262	NewGene_1262	0.164028	0	0.193331	0	0.382157	0	0.211181	0	0	0	0	0	0	0	0	0	0	0	0	0	0
ENSMUSG00000008789	Ceacam5	0	0	0	0	0	0	0	0	0	0	0	0	0	0	0	0	0	0	0	0	0
NewGene_1269	NewGene_1269	0	0	0.082972	0.081835	0.494396	0.054523	0	0	0	0	0	0	0	0	0	0	0	0	0	0	0
ENSMUSG00000017007	Rbpjl	0	0	0	0.053581	0	0	0	0	0	0	1.94784	0	0	1.81351	1.28327	1.18035	0	1.11807	0	0	0
ENSMUSG00000017004	Svs5	0	0	0	0	0	0	0	0	0	0	0	0	0	0	0	0	0	0	0	0	0
ENSMUSG00000017002	Slpi	90.014	49.0729	173.666	49.648	125.225	47.8798	157.017	69.6708	141.638	0	0	0	0	0	0	0	0	0	0	0	0
ENSMUSG00000017003	Svs3a	0	0	0	0	0	0	0	0	0	0	0	0	0	0	0	0	0	0	0	0	0
ENSMUSG00000017000	Svs6	0	0	0	0	0	0	0	0	0	0	0	0	0	0	0	0	0	0	0	0	0
ENSMUSG00000017009	Sdc4	19.432	16.9747	33.3221	28.5963	55.4648	29.8081	38.5302	28.9207	39.6494	0	0	0	0	0	0	0	0	0	0	0	0
ENSMUSG00000079267	Gm5930	0	0	0	0	0	0	0	0	0	0	0	0	0	0	0	0	0	0	0	0	0
ENSMUSG00000079264	Gm11077	0	0	0	0	0	0	0	0	0	0	0	0	0	0	0	0	0	0	0	0	0
ENSMUSG00000079265	Gm8257	0.05304	0.056114	0	0.164502	0.080078	0	0.065684	0	0.046887	0	0	0	0	0	0	0	0	0	0	0	0
ENSMUSG00000079262	Slco1a6	0	0	0	0	0	0	0	0	0	0	0	0	0	0	0	0	0	0	0	0	0
ENSMUSG00000079263	Gm6614	0	0	0	0	0	0	0	0	0	0	0	0	0	0	0	0	0	0	0	0	0
ENSMUSG00000079260	Tmppe	1.22897	0.729798	1.72126	1.52128	1.25506	0.848689	1.3502	1.2111	1.7905	0	0	0	0	0	0	0	0	0	0	0	0
ENSMUSG00000079261	Gm15217	0	0	0	0	0	0	0	0	0	0	0	0	0	0	0	0	0	0	0	0	0
ENSMUSG00000079269	Gm3676	0	0	0	0	0	0	0	0	0	0	0	0	0	0	0	0	0	0	0	0	0
ENSMUSG00000015533	Itga2	0	0	0	0	0.009049	0	0	0	0	0	0	0	0	0	0.053358	0	0	0	0	0	0
ENSMUSG00000015536	Mocs2	14.3709	13.4856	20.2053	20.7172	24.7816	20.7939	20.8108	24.1132	29.2322	0	0	0	0	0	0	0	0	0	0	0	0
ENSMUSG00000045555	Mettl24	0	0	0.069267	0	0.149751	0.054917	0.1228	0.028111	0	0	0	0	0	0	0	0	0	0	0	0	0
ENSMUSG00000082815	Gm5678	1.50193	0	0	0	0	0	0	0	0.974759	0	0	0	0	0	0	0	0	0	0	0	0
ENSMUSG00000099418	Gm6657	0	0	0	0	0	0	0	0	0	0	0	0	0	0	0	0	0	0	0	0	0
ENSMUSG00000045559	Olfr827	0	0	0	0	0	0	0	0.073586	0	0	0	0	0	0	0	0	0	0	0	0	0
ENSMUSG00000002633	Shh	0	0	0	0	0	0	0	0	0	23.1835	26.5058	21.1828	8.35944	8.14573	9.64978	1.26852	1.46633	1.04879	0	0	0
ENSMUSG00000002635	Pdcd2l	17.2324	12.6362	20.3526	16.4364	17.9619	15.7292	24.0668	17.3959	19.4533	0.244237	0	0	0	0	0	0	0	0	0	0	0
ENSMUSG00000000673	Haao	0	0	0	0	0	0	0	0	0	0	0	0	0	0	0	0	0	0	0	0	0
ENSMUSG00000044600	Smim7	17.3273	11.4427	33.4466	16.811	34.1243	16.0087	37.8774	23.5916	37.9552	0	0	0	0	0	0	0	0	0	0	0	0
ENSMUSG00000041078	Grid1	0.06006	0.059172	0.168319	0.057373	0.046054	0.047826	0.02589	0.048229	0.043943	0	0	0	0	0	0	0	0	0	0	0	0
ENSMUSG00000041079	Rwdd2b	2.40656	1.04944	4.18818	1.99229	3.57552	2.05156	3.95909	2.89847	4.22171	0	0	0	0	0	0	0	0	0	0	0	0
ENSMUSG00000008129	4930432K21Rik	3.88056	3.97782	4.07222	4.14132	4.44916	4.02521	3.13678	3.95037	3.48617	0	0	0	0	0	0	0	0	0	0	0	0
ENSMUSG00000041075	Fzd7	8.31427	7.79481	9.70356	11.2568	10.1729	11.2229	11.0437	11.7421	11.5668	15.2349	10.4099	16.1278	10.2071	10.1632	10.8065	8.98327	8.07348	8.83876	2.19854	1.94705	4.74556
ENSMUSG00000041073	Nacad	0.056539	0	0.011394	0.064525	0.070407	0.022036	0	0	0.021761	0	0	0	0	0	0	0	0	0	0	0	0
ENSMUSG00000041380	Htr2c	0	0	0	0	0	0	0	0	0	0	0	0	0	0	0	0	0	0	0	0	0
ENSMUSG00000079480	Pin4	15.7693	14.6369	19.6832	15.885	28.9808	20.3205	28.1886	23.5947	24.8875	60.4604	53.1038	39.7754	42.3127	56.5359	39.0773	27.9644	67.6038	66.8409	0	0	0
ENSMUSG00000079481	Nhsl2	0	0	0	0	0	0	0	0	0	1.53373	1.27144	1.46751	1.61138	1.46915	1.44859	1.31355	0.680776	0.853954	0	0	0
ENSMUSG00000079487	Med12	8.40869	10.3644	6.29078	11.5744	6.96013	11.3911	6.35095	8.85945	6.57884	20.9753	16.7909	21.3815	15.9447	19.877	15.8498	20.0637	20.2009	19.2269	72.4335	26.2878	59.0761
ENSMUSG00000079484	Phyhd1	3.45574	2.68029	4.64678	1.68681	2.23907	0.367944	1.64688	1.67955	3.22268	0	0	0	0	0	0	0	0	0	0	0	0
ENSMUSG00000021264	Yy1	10.5403	11.2876	12.4409	15.8227	13.6744	14.3822	12.115	12.3849	13.3798	46.9995	44.8582	36.8223	46.1312	41.4175	52.3676	44.2106	47.0504	28.9335	389.799	617.476	372.618
NewGene_5639	NewGene_5639	0.413067	0.78272	0.356132	0.686065	0.462569	0.45577	0.075083	0.321858	0.218619	0	0	0	0	0	0	0	0	0	0	0	0
ENSMUSG00000014725	Adam28	0	0	0	0	0	0	0	0	0	0	0	0	0	0	0	0	0	0	0	0	0
NewGene_5543	NewGene_5543	0	0	0	0	0	0	0.286359	0	0.188967	0	0	0	0	0	0	0	0	0	0	0	0
ENSMUSG00000058163	Gm5431	0.031148	0.03896	0	0.061215	0.061066	0.073746	0	0	0.028455	0	0	0	0	0	0	0	0	0	0	0	0
NewGene_5548	NewGene_5548	0	0	0	0.273279	0.716102	0.340553	0	0	0	0	0	0	0	0	0	0	0	0	0	0	0
ENSMUSG00000000093	Tbx2	0.030205	0	0	0.036442	0	0.042714	0.014851	0	0.101652	54.1426	52.364	59.8172	48.8695	44.4417	38.7697	24.6569	28.3106	23.644	0	0	0
ENSMUSG00000050772	Olfr1124	0	0	0	0	0	0	0	0	0	0	0	0	0	0	0	0	0	0	0	0	0
ENSMUSG00000000094	Tbx4	2.02473	1.42564	1.36454	1.52947	1.32333	1.62598	1.65724	1.70066	1.82386	1.41547	3.19908	4.41364	3.79623	5.10027	4.98474	3.23558	2.5949	3.58848	0	0	0
ENSMUSG00000050777	Tmem37	1.86537	1.13936	1.75137	1.32651	2.49479	1.5803	1.98577	2.14449	3.04388	0	0	0	0	0	0	0	0	0	0	0	0
ENSMUSG00000050776	Olfr1317	0.038689	0.130482	0	0.095543	0	0.111384	0.012533	0	0	0	0	0	0	0	0	0	0	0	0	0	0
ENSMUSG00000040389	Wdr47	2.75005	2.70288	3.26002	2.92404	3.42767	2.65295	3.69806	3.0239	2.98559	7.79788	8.39004	5.24072	7.85881	14.1421	13.5798	11.9588	10.307	12.78	0	0	0
ENSMUSG00000040385	Ppp1ca	458.605	318.49	555.014	388.753	553.526	406.67	586.843	494.259	579.302	566.764	669.589	634.207	413.25	405.51	518.44	487.959	552.46	592.884	0	0	0
ENSMUSG00000040387	Klhl32	0	0	0	0.035296	0.022097	0.025284	0.008871	0.021576	0.013073	1.04631	0.833967	0.800178	0.587709	0.528534	0.872729	0.629691	0.628828	0.540538	0	0	0
ENSMUSG00000040380	Cbln3	0.022354	0.042891	0.021666	0.027391	0	0.036588	0	0.031714	0.042255	0	0	0	0	0	0	0	0	0	0	0	0
ENSMUSG00000040383	Aqr	14.2095	10.7312	12.0339	17.716	13.5328	13.5075	10.9051	11.9911	10.3089	21.0659	20.3761	19.4789	26.5973	27.5297	31.515	29.6503	25.6595	27.8278	0	0	0
ENSMUSG00000041923	Nol4	0	0.042255	0.024506	0.107734	0.042322	0	0	0.077314	0.014157	0	0	0	0	0	0	0	0	0	1.12142	0	0
ENSMUSG00000041920	Slc16a6	0.996443	1.36495	1.13835	1.57688	0.950282	1.24092	0.831903	0.838201	0.612606	0	0.35756	0	0.252731	0	0	0.345418	0.518957	0	0	0	0
ENSMUSG00000041921	Metap1d	13.9078	12.2818	18.5657	13.5154	15.4477	12.6989	18.6948	18.6867	18.9146	3.82396	4.70408	4.48528	4.07796	4.22878	1.6279	1.10366	3.53225	4.68901	0	0	0
ENSMUSG00000041926	Rnpep	29.4716	21.1764	37.2083	25.7269	31.5389	24.3031	37.3923	33.3996	37.1915	69.6067	61.7325	65.702	56.2331	55.0604	55.6798	58.1861	66.3248	48.5879	1.74491	0	0
ENSMUSG00000090150	Acad11	2.07288	1.97639	2.58911	4.97556	4.02701	3.05645	2.04193	2.47197	2.43761	0	0.303737	0.278909	0.623216	0	0.809781	0.691896	0.570786	0.384462	0	0	0
ENSMUSG00000055691	Gja6	0	0.04765	0.027634	0.145695	0.031236	0.127613	0.02661	0.076409	0.115898	0	0	0	0	0	0	0	0	0	0	0	0
ENSMUSG00000055692	Tmem191c	0.14776	0	0.34697	0.008458	0.403819	0.200908	0.274407	0.372762	0.2334	0	0	0	0	0	0	0	0	0	0	0	0
ENSMUSG00000048933	Olfr722	0	0	0	0	0	0	0	0	0	0	0	0	0	0	0	0	0	0	0	0	0
ENSMUSG00000040037	Negr1	0	0	0.007532	0	0	0	0	0	0	5.30458	4.93724	3.85746	4.80264	7.512	8.51622	6.74899	3.4502	3.69282	0	0	0
ENSMUSG00000040035	Disp2	0.040855	0.027027	0.039817	0.117739	0.054632	0.040369	0.032401	0.08606	0.062245	0.307289	0.607086	0.82619	0.946916	0.608954	0.537478	0.17386	0.231325	0.358308	0	0	0
ENSMUSG00000040034	Nup43	17.021	12.984	27.414	20.4125	29.6448	15.922	21.2197	20.2724	22.916	77.4067	69.3008	83.3951	85.0357	86.2546	72.6351	96.6036	90.4366	81.6728	0	0	0
ENSMUSG00000040033	Stat2	4.9748	4.98528	6.00015	7.23545	6.25678	6.07696	5.24869	5.90003	5.73686	0	0	0	0	0	0	0	0	0	0	0	0
ENSMUSG00000094891	Olfr55	0	0.002491	0.005857	0.005722	0	0.060427	0	0.016196	0.004481	0	0	0	0	0	0	0	0	0	0	0	0
ENSMUSG00000094892	Vmn2r101	0	0	0	0	0	0	0	0	0	0	0	0	0	0	0	0	0	0	0	0	0
ENSMUSG00000094893	Gm4791	0	0	0	0	0	0	0	0	0	0	0	0	0	0	0	0	0	0	0	0	0
NewGene_7372	NewGene_7372	0.059975	0	0.18436	0.202124	0	0	0	0	0	0	0	0	0	0	0	0	0	0	0	0	0
NewGene_7370	NewGene_7370	0	0	0.116121	0	0	0.164628	0	0	0.233455	0	0	0	0	0	0	0	0	0	0	0	0
ENSMUSG00000061740	Cyp2d22	1.63535	2.01616	1.58331	1.32256	0.908614	1.14371	1.28485	1.34902	1.87987	0	0	0	0	0	0	0	0	0	0	0	0
ENSMUSG00000061742	Slc22a12	0	0	0	0	0	0	0	0	0	0	0	0	0	0	0	0	0	0	0	0	0
ENSMUSG00000006711	D130043K22Rik	0	0.014495	0	0.042595	0.044231	0.017511	0	0	0	0	0	0	0	0	0	0	0	0	0	0	0
NewGene_4635	NewGene_4635	2.92864	2.99352	3.05684	2.65364	2.2921	3.53756	1.95735	2.54005	2.5245	0	0	0	0	0	0	0	0	0	0	0	0
NewGene_4634	NewGene_4634	0.234255	0.445173	0	0.246896	0.814208	0.196229	0	0.183449	0	0	0	0	0	0	0	0	0	0	0	0	0
NewGene_4632	NewGene_4632	1.49972	0.937363	0.985689	1.52753	0.988354	1.5769	0.730651	0.898079	0.598064	0	0	0	0	0	0	0	0	0	0	0	0
NewGene_4631	NewGene_4631	0.649749	0.289392	0.888645	0.054931	0.093542	0.058611	0.624575	1.07135	0.847081	0	0	0	0	0	0	0	0	0	0	0	0
NewGene_4639	NewGene_4639	0.476703	0.124125	0.205457	0.488199	0.583711	0.524531	0	0.222187	0.046075	0	0	0	0	0	0	0	0	0	0	0	0
NewGene_4638	NewGene_4638	0	0.096377	0	0.514703	0.380343	0.444237	0	0	0.088873	0	0	0	0	0	0	0	0	0	0	0	0
ENSMUSG00000015095	Fbxw5	10.0973	9.42291	12.4258	9.94054	10.4189	9.78685	13.3995	14.3737	14.3279	50.6378	34.149	41.5403	39.4098	37.9008	34.5609	50.9885	37.0115	50.0275	0	0	0
ENSMUSG00000015094	Npdc1	113.123	96.5252	103.775	75.8559	76.7467	85.4949	120.354	106.562	113.433	25.795	23.7746	37.7481	28.6565	17.2909	25.1313	29.5672	28.6663	34.7498	0	0	0
ENSMUSG00000015093	Clic3	0	0	0	0.150511	0.317873	0.38025	0	0	0.246746	0	6.69658	7.01955	9.38727	7.15076	8.16898	0	3.50921	0	0	0	0
ENSMUSG00000015092	Edf1	144.773	99.8057	162.6	121.029	156.631	133.002	197.021	167.073	173.447	794.87	952.648	870.772	731.254	768.032	661.152	746.31	795.57	772.245	0	0	0
ENSMUSG00000015090	Ptgds	3.41996	1.8418	3.5717	0.549772	0.676842	0.457083	5.64907	4.05551	6.56913	0	0	0	0	0	0	0	0	0	0	0	0
ENSMUSG00000094271	Gm13290	0.018858	0	0.061068	0.014063	0.013607	0	0.018544	0.008845	0	0	0	0	0	0	0	0	0	0	0	0	0
ENSMUSG00000094273	Btbd35f17	0	0	0	0	0	0	0	0	0	0	0	0	0	0	0	0	0	0	0	0	0
ENSMUSG00000056342	Usp34	7.97754	5.10888	6.68145	5.65697	6.70765	6.71145	6.18916	6.45332	4.85834	3.67444	4.06313	5.0684	3.92066	6.2349	5.80745	4.79031	4.79525	3.43343	87.4316	24.0963	48.3034
NewGene_6779	NewGene_6779	0.125602	0.37731	0.17088	0.244582	0	0.261492	0	0.123717	0.197223	0	0	0	0	0	0	0	0	0	0	0	0
NewGene_6771	NewGene_6771	1.15525	0	0.306711	1.47552	0.434133	1.00597	0.588226	0.227548	0.303703	0	0	0	0	0	0	0	0	0	0	0	0
NewGene_6773	NewGene_6773	0	0	0	0	0	0.222532	0	0	0	0	0	0	0	0	0	0	0	0	0	0	0
NewGene_6777	NewGene_6777	0.198569	0.170822	0.025359	0.600936	0.409483	0.372641	0	0.148491	0.045813	0	0	0	0	0	0	0	0	0	0	0	0
ENSMUSG00000047564	Krtap3-1	0	0	0	0	0	0	0	0	0	0	0	0	0	0	0	0	0	0	0	0	0
ENSMUSG00000047565	Acot10	0.065439	0.077746	0.108793	0.281774	0.126686	0.113896	0.138628	0.164221	0.090324	9.3037	9.86126	6.91551	14.5307	17.1708	16.8364	7.04416	9.42042	7.71376	0	0	0
ENSMUSG00000047562	Mmp10	0	0	0	0	0	0.025846	0	0	0	0	0	0	0	0	0	0	0	0	0	0	0
ENSMUSG00000057691	Zfp746	7.91899	7.39988	7.56595	8.37867	6.90377	7.52191	9.62761	11.3532	9.30403	9.42568	7.29449	8.37881	8.08334	7.80003	11.1716	10.3888	11.4897	12.061	0	0	0
ENSMUSG00000057697	Vmn1r53	0	0	0	0	0	0	0	0	0	0	0	0	0	0	0	0	0	0	0	0	0
ENSMUSG00000057699	Tas2r131	0	0	0	0	0	0	0	0	0	0	0	0	0	0	0	0	0	0	0	0	0
ENSMUSG00000053338	Tarm1	0	0	0.104214	0.095072	0	0.054799	0	0	0	0	0	0	0	0	0	0	0	0	0	0	0
ENSMUSG00000053333	Dis3l2	7.89546	8.27939	6.11095	9.35319	5.75387	8.49265	6.68689	10.2654	7.05756	18.1051	17.9263	20.5618	20.9045	18.6421	12.7032	22.6521	22.2275	19.8564	0	0	0
ENSMUSG00000053334	Ficd	3.1607	2.75976	2.69553	2.91571	2.32128	3.08466	3.05695	4.63644	3.74611	0	0	0	0	0	0	0	0	0	0	0	0
ENSMUSG00000038845	Phb	79.1305	48.7238	121.715	69.805	126.749	72.2835	142.08	102.618	133.895	41.239	43.7993	51.766	37.0935	36.8651	34.8376	46.4595	42.9418	43.6114	2.84513	0	0
ENSMUSG00000038844	Kif16b	1.52441	0.872891	1.14568	1.51051	1.77476	1.36369	1.40858	1.46986	1.34449	2.78525	3.16737	2.77392	2.50556	4.61617	5.0581	3.18093	2.5533	3.61106	0	0.934114	0
ENSMUSG00000038840	Birc7	0.103512	0	0.151884	0.461945	0.21915	0	0.135618	0.096087	0.064474	0	0	0	0	0	0	0	0	0	0	0	0
ENSMUSG00000038843	Gcnt1	0.023541	0	0.042314	0.023645	0.02812	0.020678	0	0	0.01926	0	0.250569	0	0	0	0	0.074898	0	0.104168	0	0	0
ENSMUSG00000038848	Ythdf1	27.0273	25.6667	29.6178	33.6534	31.3915	31.1456	29.2838	31.8781	33.1103	184.803	164.978	184.081	168.538	145.439	169.757	171.99	173.502	126.164	3.31964	0	0
ENSMUSG00000018362	Kpna2	75.629	93.8643	100.359	124.99	120.535	103.522	77.3633	101.721	100.117	85.7021	83.9068	55.8621	62.9092	49.8221	82.0486	64.4595	79.084	65.0009	0	0	0
ENSMUSG00000018363	Smurf2	11.2676	9.5827	9.73608	19.0128	10.2779	13.5922	8.95967	12.3326	8.58342	2.82879	2.95832	3.18828	4.39308	4.938	3.19706	5.53781	3.77624	4.63875	0	0	0
NewGene_8638	NewGene_8638	0	0	0.394614	0	0	0.279802	0.153422	0.14514	0.332113	0	0	0	0	0	0	0	0	0	0	0	0
ENSMUSG00000016018	Mtrex	7.32874	5.91507	6.70871	8.99072	9.35743	7.80908	6.41241	6.52953	6.42014	9.99173	12.7231	9.63452	9.91633	17.4829	13.7564	11.15	10.2043	12.0633	0	0	0
ENSMUSG00000066571	4931406P16Rik	5.11597	5.96955	6.06136	8.66017	6.37474	8.11066	6.94605	7.4844	7.83742	19.5976	14.3892	20.5152	21.3979	22.4412	22.4495	24.8635	18.9006	17.8446	0	0	0
ENSMUSG00000053593	Fate1	0	0	0	0	0	0	0	0	0	0	0	0	0	0	0	0	0	0	0	0	0
ENSMUSG00000020349	Ppp2ca	35.112	42.3666	53.0518	56.127	54.0437	49.2426	42.6646	61.7455	58.299	167.817	139.865	139.664	164.337	159.891	164.852	180.655	199.043	157.969	401.77	530.263	344.328
ENSMUSG00000026955	Sapcd2	5.91479	5.01127	9.62234	5.58216	9.69451	6.38739	10.681	8.95364	10.128	4.37765	4.66159	5.23735	3.03508	2.14268	2.62122	4.39247	4.13471	4.89308	0	0	0
ENSMUSG00000054648	Zfp869	4.15838	3.91691	3.86475	4.47705	4.23016	5.1131	2.87849	5.09671	2.96365	1.99687	2.85192	3.17421	6.19578	8.85596	6.04046	4.12298	6.21495	3.74418	0	0	0
ENSMUSG00000054641	Mmrn1	0	0	0	0	0	0	0	0	0	0	0	0	0	0	0	0	0	0	0	0	0
ENSMUSG00000054640	Slc8a1	0	0	0	0	0	0	0	0	0	0.438789	0.437675	0.37615	0.405513	0.598093	0.418762	0.143412	0.097389	0.172254	0.271667	0	0
ENSMUSG00000037001	Zfp39	1.58196	1.2507	0.777422	1.28593	1.09152	1.49613	1.01546	1.35135	0.867804	0	0	0	0	0	0	0	0	0	0	0	0
ENSMUSG00000070462	Tlnrd1	10.518	10.9341	15.1113	7.1454	9.04025	7.37298	16.2231	10.9209	16.3859	17.4676	18.5045	22.3667	19.5156	14.3292	17.6767	22.1473	18.361	20.3401	11.8579	13.5437	8.25503
ENSMUSG00000048385	Scrt1	0	0	0	0	0	0	0	0	0	4.18618	3.87603	4.93406	1.90769	2.44749	2.42888	1.14688	1.65494	1.52139	0	0	0
ENSMUSG00000048387	Osr1	146.429	150.632	101.985	101.68	66.3657	78.4832	72.4395	96.6221	58.8557	36.9283	33.6887	24.1605	45.1566	34.4684	34.8835	16.7573	17.7642	15.1189	0	0	0
ENSMUSG00000037003	Tns2	49.04	54.6502	34.5434	49.2951	28.695	46.8079	35.2412	46.5417	36.1419	8.32501	10.1913	11.24	9.11163	10.062	8.39845	12.3533	9.29439	11.4361	0	0	0
ENSMUSG00000096122	Gm21943	0	0	0	0	0	0	0	0	0	0	0	0	0	0	0	0	0	0	0	0	0
ENSMUSG00000033253	Szt2	1.80885	1.6259	2.05975	2.2574	2.27996	1.86412	1.69898	1.97505	1.81732	0.561923	1.15423	0.834616	0.698836	0.583352	0.630443	1.23134	0.853568	0.858344	0	0	0
ENSMUSG00000020340	Cyfip2	0	0.056818	0.018833	0.144849	0.085317	0.025933	0.015554	0.049605	0.026995	19.4481	15.345	20.2058	11.0072	14.4892	15.1605	20.8436	16.0975	18.2574	0	0	0
ENSMUSG00000033255	Gm5134	0	0	0	0	0	0	0	0	0	0	0	0	0	0	0	0	0	0	0	0	0
ENSMUSG00000048388	Fam171b	5.32624	5.4015	4.88704	5.78819	5.58039	5.61986	5.3782	5.87961	4.77777	0	0	0	0	0	0.099535	0	0	0	0	0	0
ENSMUSG00000033257	Ttll4	3.29144	2.49384	3.48988	4.45859	3.90396	3.28037	3.76794	4.22214	4.14429	4.96068	3.89986	3.30222	3.56762	4.05834	3.09041	4.68566	3.96481	3.4231	0	0	0
ENSMUSG00000033256	Shf	8.35708	5.9671	9.94612	7.63155	9.29106	6.2871	11.2297	8.25402	11.2649	24.4275	23.0776	22.686	21.495	22.101	16.9565	16.4187	20.6637	24.8885	0	0	0
ENSMUSG00000021959	Lats2	9.49604	9.32223	11.2667	13.0235	11.2926	12.1037	11.1786	11.906	11.9586	6.38444	6.60864	5.63492	8.28344	7.64457	9.68543	6.89433	7.16547	6.59047	0	0	0
ENSMUSG00000021958	Pinx1	6.20667	8.56845	5.13847	10.9474	5.40102	9.47567	4.16261	7.52122	4.76955	26.5085	23.018	22.2575	38.0992	29.4048	26.889	29.2422	25.1417	21.6391	0	0	0
ENSMUSG00000021951	Eef1akmt1	25.7883	20.0994	38.4282	25.9219	32.4405	25.3259	41.887	30.7729	41.9253	0	0	0	0	0	0	0	0.478681	0	0	0	0
ENSMUSG00000021950	Anxa8	0.18759	0.078813	0.434837	6.53533	6.38023	4.60534	0.040102	0.231448	0.065401	11.625	6.81821	8.11512	10.1529	7.58565	5.08078	4.14198	5.25345	3.51932	0	0	0
ENSMUSG00000021953	Tdh	0	0	0	0	0	0.018535	0	0	0	0	0	0	0	0	0	0	0	0	0	0	0
ENSMUSG00000021952	Xpo4	2.24771	1.86337	2.77638	2.97357	3.1502	2.29175	2.33107	1.98007	2.21108	2.03565	2.90817	2.22822	4.94139	5.21102	3.51857	6.17068	5.61843	6.48349	0	0	0
ENSMUSG00000021957	Tkt	53.9155	43.6125	69.5168	54.2718	66.0331	50.4261	86.7769	83.0926	84.6004	181.576	168.891	222.488	151.159	124.478	117.586	194.681	176.248	198.849	0	0	0
ENSMUSG00000116165	Pdxp	1.28217	0.89297	0.549803	2.32091	1.67071	2.33593	1.93691	1.47548	1.1673	0	0	0	0	0	0	0	0	0	0	0	0
NewGene_4198	NewGene_4198	0	0	0	0.507858	0	0	0	0	0	0	0	0	0	0	0	0	0	0	0	0	0
NewGene_4199	NewGene_4199	0.24756	0.168236	0.155677	0.936421	0.748161	0.837423	0.204493	0.144189	0.347845	0	0	0	0	0	0	0	0	0	0	0	0
NewGene_4190	NewGene_4190	2.35083	2.27947	1.08785	2.37433	1.81311	1.70437	1.23819	2.75501	1.08355	0	0	0	0	0	0	0	0	0	0	0	0
ENSMUSG00000090981	Olfr718-ps1	0.007803	0	0	0.056546	0	0	0	0	0	0	0	0	0	0	0	0	0	0	0	0	0
NewGene_4196	NewGene_4196	0	0	0.491519	0.212564	0.37284	0.219784	0	0	0	0	0	0	0	0	0	0	0	0	0	0	0
ENSMUSG00000071073	Lrrc73	0.774398	0.713728	0.943483	1.03931	1.44678	1.01737	1.57963	0.694084	1.27367	1.45101	2.67719	2.50145	4.81204	2.68504	5.18711	3.3578	1.93873	2.44803	0	0	0
ENSMUSG00000071072	Ptges3	73.0871	62.1578	121.227	88.1812	139.351	78.6354	108.712	104.752	116.645	4.95794	4.95132	6.36145	8.29849	8.23448	16.9407	7.5524	9.86215	9.98112	1.73172	0	0
ENSMUSG00000071076	Jund	93.3463	75.5071	85.6256	72.1936	64.7074	79.8019	100.713	86.6905	88.8042	190.388	213.062	255.043	366.398	283.565	352.077	112.334	111.847	116.237	0	3.57444	0
ENSMUSG00000071074	Yipf3	25.2532	21.2875	30.1581	22.7485	27.8835	23.7587	38.9015	33.6452	36.2652	14.8825	23.1417	20.5345	13.8491	17.8129	21.0082	27.071	20.3904	26.1245	0	0	0
ENSMUSG00000071078	Nr2c2ap	4.93741	3.15631	17.3472	3.85105	13.8242	4.4644	20.1325	6.56704	15.2683	31.3016	38.4742	34.8365	27.0851	23.4309	23.9822	37.4048	40.1143	28.3962	0	0	0
ENSMUSG00000019102	Aldh3a1	0.218965	0.243099	0.519011	1.24482	1.49416	1.78283	0.441128	0.357535	0.574208	0	0	0.165509	0	0	0	0	0	0	0	0	0
ENSMUSG00000092120	Vmn2r90	0	0	0	0	0	0	0	0	0	0	0	0	0	0	0	0	0	0	0	0	0
ENSMUSG00000036555	Iqce	3.06981	2.70069	3.78026	4.45522	3.84971	3.36807	3.49628	3.78821	4.1246	1.33195	0.462399	0.345086	0.372153	0.464386	0.116434	0.649916	0.336877	0.340932	0	0.96456	0
ENSMUSG00000036557	Stpg4	0	0	0	0	0	0.176904	0	0	0	0	0	0	0	0	0	0	0	0	0	0	0
ENSMUSG00000036551	Akap14	0	0	0	0	0.030013	0	0	0	0	0	0	0	0	0	0	0	0	0	0	0	0
ENSMUSG00000036550	Cnot1	22.3899	18.8125	16.7407	20.3103	20.3021	20.9209	18.7346	16.4761	15.3859	46.5568	40.6745	43.882	42.6765	50.1106	46.1712	49.7848	42.9369	43.4033	116.094	38.0305	81.5943
ENSMUSG00000036553	Sh3tc1	0.067495	0.166767	0.199191	0.168284	0.288359	0.226643	0.100702	0.093657	0.148315	3.34807	3.75735	4.16362	4.90609	4.86993	4.89975	3.37068	2.88821	3.18007	0	0	0
ENSMUSG00000036552	Ermard	2.4743	4.3645	3.6105	5.44365	3.2201	4.76399	3.08648	3.19295	3.16048	0	0	0	0	0	0	0	0	0	0	0	0
ENSMUSG00000091584	Gm8180	0	0	0	0	0	0	0	0	0	0	0	0	0	0	0	0	0	0	0	0	0
ENSMUSG00000091586	Cyp4f17	4.52951	4.61983	5.60955	6.36662	5.70124	5.95416	5.90379	6.06037	5.03191	0	0	0	0	0	0	0	0	0	0	0	0
ENSMUSG00000055994	Nod2	0	0.010183	0	0.123892	0	0.041906	0	0	0	0	0	0	0	0	0	0	0	0	0	0	0
ENSMUSG00000055991	Zkscan5	2.53676	2.46352	3.3225	5.60625	3.42338	4.03412	2.43496	4.38193	3.67233	2.87368	1.01962	1.6116	1.77527	1.57217	1.92133	1.47887	2.20822	3.00093	0	0	0
ENSMUSG00000027099	Mtx2	21.0702	15.615	23.0717	19.5208	23.1787	20.532	23.222	23.4186	26.4726	16.8122	13.2969	10.7317	13.1072	11.8188	14.1334	14.7457	14.2414	13.6363	0	0	0
ENSMUSG00000023084	Lrrc71	0.055692	0.055615	0.052508	0.226539	0.343331	0.218108	0.140816	0.160126	0.234828	0	0.077388	0	0	0	0	0	0	0	0	0	0
ENSMUSG00000023087	Noct	13.8587	11.1869	11.904	21.4878	18.7913	22.6132	10.7704	12.0072	9.30311	0.665081	0.54369	0.617683	0.753534	0.508701	0.611273	0.527999	0.616596	0.655899	0	0.543651	0
ENSMUSG00000030788	Rnf141	6.42794	7.66139	8.48202	10.8702	8.58348	8.86305	7.67284	8.54767	8.04198	0.226281	0	0.070974	0.062791	0	0	0	0	0.150663	0	0	0
ENSMUSG00000030789	Itgax	0.040605	0	0	0.053745	0.057892	0.007847	0	0	0	0	0	0	0	0	0	0	0	0	0	0	0
ENSMUSG00000030786	Itgam	0	0	0	0.047971	0	0.021802	0	0	0.009972	0	0	0.060917	0	0	0	0	0	0	0	0	0
ENSMUSG00000030787	Lyve1	0	0.033221	0	0	0	0.061537	0	0	0	0	0	0	0	0	0	0	0	0	0	0	0
ENSMUSG00000030785	Cox6a2	12.3472	11.9889	8.91216	6.43928	8.95954	9.10547	6.26428	5.56695	4.24773	0	0	0	0	0	0	0	0.570623	0	0	0	0
ENSMUSG00000030782	Tgfb1i1	40.7682	32.3772	23.3397	22.5675	15.2016	27.2571	13.0734	13.124	11.3847	6.33431	4.86435	6.67152	20.7336	10.273	10.6004	2.66835	0.396986	0.953324	0	0	0
ENSMUSG00000023088	Abcc1	9.60242	9.91183	12.2111	10.9856	9.96813	9.50465	11.3758	13.8663	12.4402	11.8104	9.19266	11.1197	7.71586	10.9178	8.18398	7.34282	5.46065	8.52648	0.725959	0	0
ENSMUSG00000030780	BC017158	10.1353	9.04664	12.4984	8.76689	8.9781	7.77934	11.5856	12.1067	13.0991	5.17018	4.17251	4.72621	3.35239	4.42296	4.53187	4.14822	5.42834	5.31192	0	0	0
ENSMUSG00000030781	Slc5a2	0	0.020275	0.023126	0.041847	0	0.01571	0	0	0	0	0	0	0	0	0	0	0	0	0	0	0
ENSMUSG00000033781	Asb13	2.30814	2.61342	2.82715	2.54844	2.5094	2.34862	3.57419	3.20177	3.15205	0	0	0	0	0	0	0	0	0	0	0	0
ENSMUSG00000091638	Vmn1r113	0	0	0	0	0	0	0	0	0	0	0	0	0	0	0	0	0	0	0	0	0
ENSMUSG00000091631	Vmn2r95	0	0	0	0	0	0	0	0	0	0	0	0	0	0	0	0	0	0	0	0	0
ENSMUSG00000033788	Dysf	2.51235	1.80499	3.1089	2.64437	3.87285	3.02706	3.24982	2.9376	3.15293	0.097007	0.190942	0	0.081459	0.327608	0	0	0	0	0	0	0
ENSMUSG00000091636	Akain1	0	0	0	0	0	0	0	0	0	0	0	0	0	0	0	0	0	0	0	0	0
ENSMUSG00000091635	Vmn2r13	0.013541	0.033684	0.046871	0.062113	0.094476	0.053492	0.026756	0.036699	0.039454	0	0	0	0	0	0	0	0	0	0	0	0
NewGene_508	NewGene_508	0	0.054337	0	0	0.273822	0	0	0	0	0	0	0	0	0	0	0	0	0	0	0	0
NewGene_503	NewGene_503	0	0.180808	0	0.229427	0.136525	0.15689	0.360237	0	0	0	0	0	0	0	0	0	0	0	0	0	0
ENSMUSG00000049265	Kcnk3	0	0	0	0	0.017223	0.020165	0	0	0	0.632822	1.13004	0.919093	0.644888	1.9095	1.25627	0.147992	0.233743	0.296107	0	0	4.10396
ENSMUSG00000060621	Nkpd1	0.050581	0.061304	0	0.074572	0.019498	0.026913	0	0.036879	0	0.69147	1.08801	0.724572	0.509359	0.564027	0.648589	0.754318	0.454085	1.19864	0	0	0
NewGene_504	NewGene_504	0	0	0.26733	0	0.435887	0	0	0	0	0	0	0	0	0	0	0	0	0	0	0	0
ENSMUSG00000038067	Csf3	0	0	0	0	0	0.062995	0	0	0	0	0	0	0	0	0	0	0	0	0	0	0
ENSMUSG00000038065	Mturn	1.66645	1.88397	2.68846	1.69467	2.06744	1.60837	1.80919	1.82749	2.53154	0.625964	0.401238	0.301833	0.62577	0.411351	0.731645	0.568997	0	0.471609	0	0	0
ENSMUSG00000038064	Cldn22	0	0	0	0	0	0	0	0	0	0	0	0	0	0	0	0	0	0	0	0	0
ENSMUSG00000038060	Dlec1	0	0	0	0	0	0	0	0	0	0	0	0	0	0	0	0	0	0	0	0	0
ENSMUSG00000038069	Cdkn2aip	4.06937	3.40624	4.51228	6.62567	6.78168	5.19569	4.72912	4.88295	4.5984	1.29321	1.05547	1.5613	2.06876	1.76474	2.83796	1.65717	1.06025	1.678	0	0	0
ENSMUSG00000038068	Rnf144b	0.011763	0.020713	0	0.081758	0.019397	0.009592	0	0	0.020159	0	0.15182	0	0	0	0	0.265691	0	0	0	0	0
ENSMUSG00000037202	Prf1	0	0	0	0.04314	0	0.022615	0	0	0.016924	0	0	0	0	0	0	0	0	0	0	0	0
ENSMUSG00000037206	Islr	3.12747	2.93013	2.72913	1.44221	1.40867	1.19344	1.47735	1.01704	1.3889	0.816052	1.7936	0.836741	0.44037	2.18011	1.6481	0.126432	0	0	0	0	0
ENSMUSG00000030255	Sspn	2.02064	2.90052	3.36631	2.34424	1.86567	1.98178	3.66874	4.41198	3.56861	1.02284	0.858684	0.453687	0.511652	0.630849	0.654249	0.662289	1.01223	0.479667	0	0	0
ENSMUSG00000037204	Atg101	15.2485	10.4463	27.726	15.6763	34.4528	17.0475	39.2383	24.4308	37.1523	19.2459	25.305	0	0	0	22.9503	0	0	31.1616	0	0	0
ENSMUSG00000030257	Srgap3	1.1147	1.04406	0.961878	1.23978	0.748062	1.07998	0.747039	1.02804	0.740679	4.02353	3.65937	4.10845	3.31296	3.0285	3.27046	2.88324	1.76415	2.44591	0	0	0
ENSMUSG00000030259	Rassf8	6.3871	6.85747	8.84592	10.7253	9.06008	7.06812	8.49775	8.19898	7.68629	1.00836	1.19058	1.49956	0.153379	0.998811	1.82046	0.801814	1.58324	0.505167	0	0	0
ENSMUSG00000031785	Adgrg1	0.210053	0.104012	0.190521	0.533716	0.320603	0.350323	0.099084	0.12772	0.145135	0.800674	1.02319	1.13326	4.67934	2.84491	3.01827	0.194966	0.42756	0.220958	0	0	0
ENSMUSG00000031787	Katnb1	5.83095	5.79335	6.95969	7.36372	8.51884	7.38788	7.04531	6.79782	7.86184	12.4243	11.3107	13.6325	9.02886	8.36863	10.9859	15.0577	12.4149	12.6052	0	0	0
ENSMUSG00000031786	Drc7	0	0	0	0	0	0.117447	0.018952	0	0	0	0	0	0	0	0	0	0	0	0	0	0
ENSMUSG00000031781	Ciapin1	19.5084	10.7174	35.7184	17.5362	30.7108	17.0046	34.5843	35.0886	49.2947	0	0	0	0	0	0	0	0	0	0	0	0
ENSMUSG00000031780	Ccl17	0.736201	1.21944	1.31899	0.90791	2.26997	0.820856	0.965268	0.204556	0.537461	0	0	0	0	0	0	0	0	0	0	0	0
ENSMUSG00000031783	Polr2c	47.5093	37.94	57.9406	50.1765	53.4635	50.9386	58.6379	59.6221	64.5495	49.7951	69.4447	62.2488	48.5564	42.28	35.6044	70.978	50.2197	71.2388	0	0	0
ENSMUSG00000031782	Coq9	17.9306	16.5789	25.6079	19.0639	21.3841	17.6794	31.8583	27.3346	33.2695	52.0707	39.6537	65.9553	49.7698	43.6656	28.5165	66.2437	59.6797	63.0942	0	0	0
ENSMUSG00000031789	Cngb1	0.377352	0.187332	0.197982	0.605302	0.24756	0.412942	0.158794	0.059767	0.121467	0	0	0	0	0	0	0	0	0	0	0.960148	0
ENSMUSG00000031788	Kifc3	8.30108	9.39788	11.1817	9.24329	10.3958	8.28678	10.2616	11.2384	11.805	5.73203	6.82286	9.0542	8.94221	10.0449	7.96363	7.74971	6.48017	9.29836	0	1.52109	0
ENSMUSG00000070858	Gm1673	2.49006	1.92136	7.19791	1.06465	3.79138	1.69099	5.9791	1.70755	5.21759	0	11.5716	0	5.59123	0	0	0	15.5089	0	0	0	0
ENSMUSG00000070852	Olfr1121	0	0	0	0	0	0	0	0	0	0	0	0	0	0	0	0	0	0	0	0	0
ENSMUSG00000070853	Olfr1150-ps1	0	0	0	0	0	0	0	0	0	0	0	0	0	0	0	0	0	0	0	0	0
ENSMUSG00000070856	Olfr1115	0	0	0	0	0	0	0	0	0	0	0	0	0	0	0	0	0	0	0	0	0
ENSMUSG00000070857	Olfr1113	0	0	0	0	0	0	0	0	0	0	0	0	0	0	0	0	0	0	0	0	0
ENSMUSG00000070855	Olfr1116	0	0	0	0	0	0.004456	0	0	0	0	0	0	0	0	0	0	0	0	0	0	0
ENSMUSG00000090213	Tmem189	38.6068	33.2087	34.1329	38.8127	40.2716	43.7654	48.957	45.8962	49.4576	21.0952	24.379	19.7162	13.2971	11.5893	19.473	15.0601	16.3306	7.43588	0	0	0
ENSMUSG00000090210	Itga10	0.134488	0.083926	0.24916	0.293331	0.272233	0.164678	0.445849	0.291964	0.506899	0	0	0.141267	0	0	0	0	0	0	0	0	0
ENSMUSG00000031125	3830403N18Rik	52.6637	34.1593	27.9241	31.1453	33.2174	41.8672	41.0043	34.4604	28.3138	0	0	0.194137	0	0	0	0	0	0	0	0	0
ENSMUSG00000090215	Trim34b	1.13257	1.54005	1.267	1.9701	1.20537	1.47675	0.507267	0.849272	0.587141	0	0	0	0	0	0	0	0	0	0	0	0
ENSMUSG00000031129	Slc9a9	1.88094	2.09315	2.55754	2.28292	1.46399	1.70466	1.07868	1.46984	1.53675	0	0	0	0	0	0	0	0	0	0	0	0
ENSMUSG00000090219	4930516K23Rik	0	0	0	0	0	0	0	0	0	0	0	0	0	0	0	0	0	0	0	0	0
ENSMUSG00000034579	Pla2g3	0.110027	0.018426	0	0.153995	0.124305	0.168185	0.134683	0.229168	0.089808	0	0	0	0	0	0	0	0	0	0	0	0
ENSMUSG00000034570	Inpp5j	0.658564	0.47893	0.350462	0.710046	0.676726	0.441409	0.38296	0.591008	0.464693	2.85351	2.49347	2.13987	2.13497	2.10581	2.12818	0.682264	1.05706	1.50257	0	0	0
ENSMUSG00000034573	Ptpn13	0	0.016028	0.02452	0.057653	0	0.027722	0	0	0	2.16381	2.18647	1.80111	1.87975	1.37991	2.15853	1.89971	2.09143	2.24109	0	0	0
ENSMUSG00000034575	Tent4a	9.51495	9.28275	9.19096	12.2525	10.6907	12.2356	8.30417	10.1082	9.12258	18.0696	18.6634	17.7408	18.3478	12.7966	16.6855	17.4784	21.1779	15.7279	0	0	0
ENSMUSG00000034574	Daam1	5.93679	3.53479	4.54255	4.50385	4.36864	5.06762	4.48214	4.65445	4.06404	4.08099	3.50111	4.17076	4.66066	7.22338	6.07105	2.77594	2.88404	3.04805	0	0	0
ENSMUSG00000039335	Spata16	0	0	0	0	0	0	0	0	0	0	0	0	0	0	0	0	0	0	0	0	0
ENSMUSG00000048602	Morc2b	0	0.024918	0	0.022024	0	0.031386	0.05124	0.013319	0.011783	0	0	0	0	0	0	0	0	0	0	0	0
ENSMUSG00000039337	Tex19.2	0	0	0	0	0.093989	0.021753	0	0	0	0	0	0	0	0	0	0	0	0	0	0	0
ENSMUSG00000039330	Tsga10ip	0.07534	0	0	0.082012	0.173094	0	0	0	0	0	0	0	0	0	0	0	0	0	0	0	0
ENSMUSG00000039339	Mfsd4b2	0	0	0	0	0	0	0	0	0	0	0	0	0	0	0	0	0	0	0	0	0
ENSMUSG00000043659	Npsr1	0	0	0	0.015561	0	0.02348	0	0	0	0	0	0	0	0	0	0	0	0	0	0	0
ENSMUSG00000062082	Cd200r4	0	0	0	0	0	0	0	0	0	0	0	0	0	0	0	0	0	0	0	0	0
ENSMUSG00000062083	Rpl13a-ps1	0.220123	0.350726	0.860057	0.219771	0.429361	0.255742	0.701003	0.167043	0.935345	13.6047	20.8255	23.6632	15.1523	10.4838	9.69241	17.9843	21.7888	12.5523	0	0	0
ENSMUSG00000025666	Tmem47	2.93191	3.06129	2.64461	1.77004	2.07526	1.47984	2.26944	1.7123	2.25887	7.76166	5.12551	4.04098	7.68048	8.50238	10.0009	5.73944	8.29968	4.2747	0	0	0
ENSMUSG00000025665	Rps6ka6	1.45346	1.4187	1.68819	1.81503	2.29479	1.93116	1.50929	1.42959	1.27798	10.6683	12.325	12.2026	10.6871	19.7471	18.7678	10.4528	6.01937	10.0512	0	0	0
ENSMUSG00000021179	Nrde2	3.30496	4.06315	5.82459	5.32615	4.21927	3.80214	3.6786	4.37243	4.4134	1.27849	0.755598	0.761722	0.70591	0	0.797708	1.03303	0.659481	0.824137	0	0	0
ENSMUSG00000021178	Psmc1	58.9879	60.1965	86.7876	77.4551	108.633	79.4616	74.3612	87.2067	86.9855	180.485	186.485	166.638	182.114	176.509	160.746	137.421	145.254	162.396	0	0	0
ENSMUSG00000021171	Esyt2	22.0356	19.962	23.1098	23.5795	20.4013	16.8142	23.2186	21.0448	22.441	26.3492	18.216	22.3704	35.2645	36.4147	33.4888	39.8065	30.9959	36.8239	0	1.89804	0
ENSMUSG00000021177	Tdp1	12.5186	8.31146	10.7421	12.1779	10.842	10.8782	10.9606	13.094	11.3997	5.95172	6.09197	3.71621	8.71524	7.22382	6.32052	10.5129	7.73004	8.70725	0	0	0
ENSMUSG00000021176	Efcab11	1.20115	1.64036	1.85675	1.70325	2.47515	1.23153	1.4301	1.66415	1.59929	0	0	0.410982	0	0.166318	0.454829	0	0	0	0	0	0
ENSMUSG00000021175	Cdca7l	13.2154	11.8305	15.7714	12.0247	13.8465	10.1135	13.7998	12.9113	14.1231	1.99679	4.01786	1.96003	2.53907	1.21663	2.69947	4.60589	3.18711	6.13174	0	0	0
ENSMUSG00000071815	Fthl17e	0	0	0	0	0	0	0	0	0.055518	0	0	0	0	0	0	0	0	0	0	0	0
ENSMUSG00000071816	Ssxb5	0	0	0	0	0	0	0.011927	0	0	0	0	0	0	0	0	0	0	0	0	0	0
ENSMUSG00000024048	Myl12a	304.173	212.14	289.053	247.874	283.382	284.399	328.685	284.577	339.688	0	0	0	0	0	0.195802	0	0	0.631888	0	0	0
ENSMUSG00000074369	Obox2	0	0	0	0	0	0	0	0	0	0	0	0	0	0	0	0	0	0	0	0	0
ENSMUSG00000074361	C5ar2	0	0	0.06502	0	0	0	0	0	0	0	0	0	0	0	0	0	0	0	0	0	0
ENSMUSG00000024042	Sik1	7.00742	7.07774	7.22984	8.34258	7.15799	7.58535	10.3235	11.1247	10.4704	0	0.303079	0.296651	0.231465	0	0.263975	0	0	0.100662	0	0	0
ENSMUSG00000024043	Arhgap28	2.85187	2.46584	3.03659	3.85768	3.27152	3.25403	2.17379	2.76055	2.4764	0	0	0	0	0	0	0	0	0	0	0	0
ENSMUSG00000024044	Epb41l3	69.2674	65.1074	43.8728	61.5088	36.3782	69.5456	39.3901	59.6469	40.8963	12.8206	12.2115	16.1944	12.4179	10.6532	12.565	10.167	10.0284	8.1806	0	0	0
ENSMUSG00000024045	Akap8	14.3354	14.1399	13.9413	20.575	14.756	15.8035	13.6202	14.4597	13.5233	0	0.642047	0	0.376596	0	0.552222	1.31498	0	1.12715	0	0	0
ENSMUSG00000074366	Obox5	0	0	0	0	0	0	0	0	0	0	0	0	0	0	0	0	0	0	0	0	0
ENSMUSG00000079539	Obp2b	0	0	0	0	0	0	0	0.133109	0	0	0	0	0	0	0	0	0	0	0	15.8014	0
ENSMUSG00000044442	N6amt1	3.0188	2.73126	3.71616	4.8009	2.64181	3.54493	1.68043	4.57112	3.62974	0	0	0	0	0	0	0	0	0	0	0	0
ENSMUSG00000068011	Mkrn2os	0	0	0	0.012224	0.026717	0.072101	0	0.019799	0	0	0	0	0	0	0	0	0	0	0	0	0
ENSMUSG00000044441	Olfr1442	0	0	0	0	0.023904	0	0	0	0	0	0	0	0	0	0	0	0	0	0	0	0
ENSMUSG00000044447	Dock5	2.29723	1.95687	2.6787	2.99223	2.87168	2.70825	2.75467	2.49619	2.52051	0.323213	0.492993	0.367305	0.906843	0.536991	0.743626	0.567404	0.600572	0.483367	0	0	0
ENSMUSG00000044444	Pfn3	0	0	0	0	0	0	0	0	0	0	0.633989	0.262537	0	0	0	0.241467	0	0	0	0	0
ENSMUSG00000042298	Ttc19	7.25794	7.25722	9.45446	9.60966	9.34335	8.21495	8.96603	9.35993	9.8905	8.9194	10.0874	10.8754	14.8522	13.1627	11.7896	16.614	10.5665	16.5017	0	0	0
ENSMUSG00000042293	Gm5617	16.119	11.1156	27.6277	11.5853	24.2219	14.8494	35.1773	23.0549	28.5958	19.9998	21.0931	13.7532	11.6919	10.4006	8.59484	10.5754	15.1863	19.2176	0	0	0
ENSMUSG00000042292	Mkl1	8.15011	7.63832	6.82426	9.29516	6.75957	9.28763	6.84449	7.38457	6.56039	9.79392	12.7437	14.0207	14.8304	12.7582	14.6631	12.1891	9.31193	9.65454	2.87463	0	0
ENSMUSG00000024088	4930583I09Rik	0	0	0	0	0	0	0	0	0	0	0	0	0	0	0	0	0	0	0	0	0
ENSMUSG00000044199	S1pr4	0	0	0	0.022822	0	0.026612	0	0	0	0	0	0	0	0	0	0	0	0	0	0	0
ENSMUSG00000044197	Gpr146	1.34767	3.6482	5.36287	4.34641	4.75671	0.966206	9.05223	7.37503	9.22923	3.01661	1.83285	2.10776	1.23412	1.2768	1.36948	3.37442	1.99881	4.09843	0	0	0
NewGene_8178	NewGene_8178	0	0	0	0	0.196295	0.571308	0	0	0	0	0	0	0	0	0	0	0	0	0	0	0
NewGene_8174	NewGene_8174	0.23966	0	0.086392	0.913713	1.92362	0.8199	0.081896	0	0.101828	0	0	0	0	0	0	0	0	0	0	0	0
NewGene_8175	NewGene_8175	0	0	0.136791	0	0.864371	0.236996	0	0	0	0	0	0	0	0	0	0	0	0	0	0	0
NewGene_8176	NewGene_8176	0	0.045046	0	0.459583	1.16938	0.619324	0	0	0.071103	0	0	0	0	0	0	0	0	0	0	0	0
NewGene_8173	NewGene_8173	2.39341	1.74229	2.2692	2.79162	2.64364	3.1324	1.06465	2.66466	3.07075	4.03183	4.12539	2.54062	5.0812	6.78018	10.0097	4.85533	6.45503	3.75674	0	0	13.8493
ENSMUSG00000058761	Rnf169	2.55866	1.87516	2.54554	3.78098	3.5053	2.8937	2.19295	2.95171	2.56441	0.343184	0.143541	0	0.0963	0.286647	0.250829	0.114163	0	0.128505	0	0	0
ENSMUSG00000074945	Olfr1314	0	0	0	0.017505	0.044259	0	0	0	0	0	0	0	0	0	0	0	0	0	0	0	0
ENSMUSG00000074946	Olfr1313	0	0	0	0	0	0	0	0	0	0	0	0	0	0	0	0	0	0	0	0	0
ENSMUSG00000074947	Olfr1312	0	0	0	0	0	0	0	0	0	0	0	0	0	0	0	0	0	0	0	0	0
ENSMUSG00000028618	Tmem59	141.064	141.352	225.181	144.16	196.778	145.58	251.474	206.102	281.728	0.811275	0	0.535787	0	0	4.2414	0	0.510362	0	2.80671	9.04682	0
ENSMUSG00000028931	Kcnab2	7.41705	5.64037	9.0969	6.96485	8.1206	7.18118	6.10204	6.38094	6.7324	4.74637	1.89711	5.62523	2.48791	3.14309	2.06071	6.45681	7.3222	7.1371	0	0	0
ENSMUSG00000001870	Ltbp1	2.13169	1.6294	1.68335	3.90766	3.54723	3.00052	0.560925	0.768344	0.666081	0.339635	0	0.338171	0.624088	0.701992	0.653055	0	0	0.089673	4.96674	2.67825	7.68222
ENSMUSG00000062793	Olfr1158	0	0	0	0	0	0	0	0	0	0	0	0	0	0	0	0	0	0	0	0	0
ENSMUSG00000027531	Impa1	9.92627	8.85223	20.6644	18.6053	25.4699	14.1774	12.046	14.7862	19.6522	0	0	0	0	0	0.183064	0	0	0	0	0	0
ENSMUSG00000027530	Fabp12	0	0	0	0	0.066066	0.092072	0	0	0.053779	0	0	0	0	0	0	0	0	0	0	0	0
ENSMUSG00000027533	Fabp5	117.231	73.6496	249.335	93.9317	245.26	102.088	219.731	110.197	198.047	0	0	0	0	0	0	0.098571	0	0	0	0	0
ENSMUSG00000075012	Fjx1	0	0	0	0	0	0	0	0	0	16.6466	18.4088	21.8097	15.3015	12.2636	12.9247	17.9505	16.0208	15.8444	0.816589	2.85362	4.12586
ENSMUSG00000075015	Gm10801	0	0	0	0	0	0.165427	0	0	0	0	0	0	0	0	0	0	0	0	0	0	0
ENSMUSG00000075014	Gm10800	2.26694	3.12612	0.542901	4.29928	1.04282	4.30836	0.546744	0.628867	0.654378	0	0	0	0	0	0	0	0	0.696734	0	0	26.7037
ENSMUSG00000027536	Chmp4c	0.175092	0.231326	0.067467	0.281556	0.389127	0.303467	0.129629	0.313003	0.152683	0	0	0	0	0	0	0	0	0	0	0	0
ENSMUSG00000018672	Copz2	65.4659	49.8033	60.0334	41.8845	56.8409	55.9549	70.9675	63.1953	67.5791	64.9315	80.9032	56.692	62.3418	64.2121	62.5242	56.5756	74.4861	68.2271	0	0	0
ENSMUSG00000005553	Atp4a	0	0	0	0.003021	0	0.005193	0	0	0	0.458145	0.303571	0	0	0	0	0	0	0	0	0	0
ENSMUSG00000062426	Olfr304	0	0	0	0	0	0	0	0	0	0	0	0	0	0	0	0	0	0	0	0	0
ENSMUSG00000029146	Snx17	29.686	23.2118	50.2048	29.3457	46.526	28.1017	42.5535	36.539	45.2627	56.09	63.1187	67.68	51.9101	46.9094	58.0901	43.9503	45.7939	47.6732	87.4276	66.9059	84.2145
ENSMUSG00000040631	Dok4	2.89612	2.30569	4.40215	3.28452	5.8904	3.8109	3.65514	3.68444	4.37404	5.41143	7.43105	10.378	9.82935	8.18506	7.42507	7.3196	6.40453	6.80224	0	0	0
ENSMUSG00000040632	Nrl	0	0	0	0	0	0.055456	0	0	0	0	0	0	0	0	0	0	0	0	0	0	0
ENSMUSG00000060180	Myh13	0	0	0.008153	0	0	0	0	0	0	0	0	0	0	0	0	0	0	0	0	0	0
ENSMUSG00000057421	Las1l	8.90864	5.5738	7.64327	8.95025	7.81388	6.50332	6.3693	8.32228	6.71858	10.3698	9.72391	11.4233	11.3038	12.6436	14.5428	14.0857	12.7437	15.0649	0	0	0
NewGene_8585	NewGene_8585	0	0	0	0	0	0	0.179504	0	0.099767	0	0	0	0	0	0	0	0	0	0	0	0
ENSMUSG00000057424	Olfr934	0	0	0	0	0	0	0	0	0	0	0	0	0	0	0	0	0	0	0	0	0
ENSMUSG00000094076	Gm4767	0.036814	0.197548	0.086167	0.305516	0.402859	0.089949	0.308374	0.503994	0.228105	0	0	0	0	0	0.246691	0	0	0	0	0	0
ENSMUSG00000073920	Olfr661	0	0	0	0	0	0	0	0.013464	0	0	0	0	0	0	0	0	0	0	0	0	0
ENSMUSG00000102836	Gm37013	0	0	0	0	0	0	0	0	0	0	0	0	0	0	0	0	0	0	0	0	0
ENSMUSG00000047368	Abhd17b	12.4044	13.6309	19.9321	15.1681	17.3237	13.7579	17.8683	15.7506	19.0545	31.6937	34.1876	18.7482	20.1884	20.363	36.9139	30.2698	36.3504	24.9014	3.01245	0	0
ENSMUSG00000047369	Dnah14	0	0	0	0	0.003975	0	0	0	0	0	0	0	0	0	0	0	0	0	0	0	0
ENSMUSG00000047363	Cstad	0.828232	1.22845	0.306254	0.255091	0	0.346885	0.710782	0.779049	0.591951	0	0	0	0	0	0	0	0	0	0	0	0
ENSMUSG00000047361	Gm973	0	0	0	0.053014	0	0.052244	0	0	0	0	0	0	0	0	0	0	0	0	0	0	0
ENSMUSG00000042901	Aida	17.5287	18.3813	18.3205	26.1974	19.1171	19.7443	13.7243	17.71	14.5819	0	0	0	0	0	0	0	0	0.340719	13.8955	0	27.467
ENSMUSG00000042903	Foxo4	6.94978	5.56707	12.1146	5.7815	9.69997	6.44835	12.3323	11.7398	12.834	43.9538	44.2593	49.9739	28.8879	31.1172	40.0307	52.0536	47.7203	44.6397	15.7555	0	15.18
ENSMUSG00000007029	Vars	31.4434	26.1111	49.9317	28.0925	43.5789	27.5237	51.0856	40.9863	50.9832	59.7927	56.0099	60.5742	43.9657	42.5086	51.0557	66.5156	60.2202	75.3573	25.2847	47.8857	32.5624
ENSMUSG00000026377	Nifk	16.7311	15.1813	14.7342	19.1274	18.6139	18.4764	11.9289	16.1312	13.1799	0	0	0	0	0	0	0	0	0	0	0	0
ENSMUSG00000042909	Olfr648	0	0	0	0	0	0	0	0	0	0	0	0	0	0	0	0	0	0	0	0	0
ENSMUSG00000007021	Syngr3	0.205579	0.259797	0.28791	0.716623	0.36185	0.719727	0.319361	0.194072	0.146687	9.91528	5.4764	6.36991	6.01596	5.55944	6.9896	4.30246	3.99622	4.94321	0	0	0
ENSMUSG00000073928	Olfr651	0	0	0	0	0	0	0	0	0	0	0	0	0	0	0	0	0	0	0	0	0
ENSMUSG00000041583	Obox6	0.36644	0	0.109762	0.121548	0.338104	0	0.060102	0.034783	0.06867	0	0	0	0	0	0	0	0	0	0	0	0
ENSMUSG00000024558	Mapk4	0	0	0	0.010715	0	0	0.011154	0	0	0	0	0	0	0	0	0	0	0	0	0	0
NewGene_7635	NewGene_7635	1.61119	1.92318	0.746631	2.40831	1.15583	2.91519	0.28799	0.7469	0.495387	0	0	0	0	0	0	0	0	0	0	0	0
ENSMUSG00000025825	Iscu	43.866	32.5094	37.0542	44.6492	52.75	53.592	68.1165	55.7093	59.0266	23.4348	15.44	29.2265	18.3026	20.4645	16.6579	11.1361	6.89863	22.8627	5.34838	0	0
ENSMUSG00000084336	Olfr1269	0	0	0	0	0	0	0	0	0	0	0	0	0	0	0	0	0	0	0	0	0
ENSMUSG00000000120	Ngfr	0	0	0	0.042876	0	0.043611	0	0	0	1.99762	1.59912	2.11897	1.8604	1.17394	1.44033	0.31506	1.23204	0.391112	0	0	0
ENSMUSG00000091468	Vmn2r82	0	0	0	0	0	0	0	0	0	0	0	0	0	0	0	0	0	0	0	0	0
ENSMUSG00000050605	Zfp61	3.73856	3.85335	4.95951	4.52527	5.6247	3.7991	3.84747	5.3323	4.40326	0	0	0	0	0	0	0	0	0	0	0	0
ENSMUSG00000083649	Rasl2-9	0	0	0.082351	0.158576	0.03879	0.236811	0	0	0	6.28958	8.27407	5.11406	4.53383	4.37175	4.41357	3.80777	7.94407	8.40312	0	0	0
ENSMUSG00000098176	Ccdc166	0	0.017543	0	0.021073	0	0.06591	0	0.019815	0.017467	0	0	0	0	0	0	0	0	0	0	0	0
ENSMUSG00000046108	Il17c	0	0	0.155044	0.596034	0.217814	0.03095	0.007091	0	0.065243	0	0	0	0	0	0	0	0	0	0	0	0
NewGene_7208	NewGene_7208	0	0	0	0	0	0	0	0	0	9.8121	3.33772	6.00497	8.01091	0	4.37005	5.49935	3.56056	2.95914	0	0	0
ENSMUSG00000046101	Mcmdc2	0.025451	0.038399	0	0	0.097811	0.02819	0.028895	0	0.023041	0	0	0	0	0	0	0	0	0	0	0	0
ENSMUSG00000016255	Tubb1	0	0	0	0	0	0	0	0	0	0	0	0	0	0	0	0	0	0	0	0	0
ENSMUSG00000016256	Ctsz	93.9454	75.9186	89.8672	80.3658	73.6269	82.2543	98.4973	106.591	95.8962	0	0	0.593116	0	0	1.24405	0	0.571029	0	0	0	0
ENSMUSG00000016257	Prelid3b	33.0245	38.1045	41.5652	47.4241	43.3158	43.4266	41.0312	55.6551	45.532	23.7638	26.1213	19.878	25.7437	25.9419	18.3382	19.2993	0	21.1373	0	0	0
ENSMUSG00000016252	Atp5e	17.8201	23.3048	99.3374	19.005	117.993	22.0393	149.306	20.3833	115.649	0	0	0	0	0	84.8204	0	79.0701	0	0	0	0
ENSMUSG00000016253	Nelfcd	13.1351	10.5149	19.111	13.6921	16.2805	12.7988	18.3472	19.28	19.5597	0	4.25057	0	5.11531	0	3.67679	0	0	4.40342	0	0	0
ENSMUSG00000006777	Krt23	0	0	0	0	0.042081	0	0	0	0	0	0.22761	0	0	0	0	0	0	0	0	0	0
NewGene_1433	NewGene_1433	0	0	0	0	0	0	0.277128	0	0	0	0	0	0	0	0	0	0	0	0	0	0
ENSMUSG00000064023	Klk8	0.164591	0	0.042162	0.081598	0.0993	0.132644	0	0	0	0	0	0	0	0	0	0	0	0	0	0	0
ENSMUSG00000002718	Cse1l	22.2978	19.4683	18.792	26.1223	23.3713	24.5687	15.3074	17.506	14.9798	12.8519	9.77451	8.63709	19.6143	23.011	20.6613	22.9717	16.8423	20.46	0	0	0
NewGene_2905	NewGene_2905	0.043428	0.038108	0	0.579198	1.43606	0.266643	0	0	0.100096	0	0	0	0	0	0	0	0	0	0	0	0
NewGene_2904	NewGene_2904	0	0	0	0.296749	0	0	0	0	0	0	0	0	0	0	0	0	0	0	0	0	0
NewGene_2901	NewGene_2901	51.7035	36.483	137.402	42.6459	99.9206	41.5153	135.322	69.4484	132.858	106.703	233.826	76.9492	52.3297	32.3737	123.455	73.587	143.369	162.68	0	0	0
NewGene_2909	NewGene_2909	0	0	0	0	0	0.303794	0	0	0	0	0	0	0	0	0	0	0	0	0	0	0
ENSMUSG00000095034	Gm17577	0	0	0	0	0	0	0	0	0	0	0	0	0	0	0	0	0	0	0	0	0
ENSMUSG00000095030	Olfr1513	0	0	0	0	0	0	0	0	0	0	0	0	0	0	0	0	0	0	0	0	0
ENSMUSG00000095032	Gm21310	0	0	0	0	0	0	0	0	0	0	0	0	0	0	0	0	0	0	0	0	0
ENSMUSG00000001467	Cyp51	150.847	185.812	180.584	146.903	94.5439	120.382	115.477	185.632	149.549	0	18.2491	0	9.9059	0	12.6413	0	16.4613	16.328	0	0	0
ENSMUSG00000078380	Gm6096	0	0	0	0	0.047178	0.168525	0	0	0.04164	0	0	0	0	0	0	0	0	0	0	0	0
ENSMUSG00000053868	Gm5142	0	0	0	0	0	0	0	0	0	0	0	0	0	0	0	0	0	0	0	0	0
ENSMUSG00000053861	Gm9925	0	0	0	0	0	0	0	0	0	0	0	0	0	0	0	0	0	0	0	0	0
ENSMUSG00000053862	Slc51b	0	0	0	0	0	0.048545	0	0	0	0	0	0	0	0	0	0	0	0	0	0	0
ENSMUSG00000053863	Mepe	0	0	0	0	0	0	0	0	0	0	0	0	0	0	0	0	0	0	0	0	0
ENSMUSG00000029490	Mfsd7a	0.298631	0.208722	0.259282	0.453923	0.300487	0.400581	0.266893	0.511468	0.420802	0	0	0	0	0	0	0	0	0	0	0	0
NewGene_7991	NewGene_7991	0	0	0	0	0.219523	0	0	0	0	0	0	0	0	0	0	0	0	0	0	0	0
ENSMUSG00000029491	Pde6b	0	0	0	0.04481	0	0	0	0	0	0	0	0	0	0	0	0	0	0	0	0	0
NewGene_9062	NewGene_9062	0.344186	0.966974	1.90077	0	2.17342	0.962542	2.49832	0.389451	1.92949	0	0	0	0	0	0	0	0	0	0	0	0
ENSMUSG00000001794	Capns1	271.676	229.614	187.533	235.281	180.331	273.053	200.826	232.212	192.525	0	16.163	0	0	0	0	0	0	2.41574	3.199	11.1791	0
ENSMUSG00000017615	Tnfaip1	23.7582	20.098	28.1296	34.362	31.9339	30.8521	24.5961	27.0864	25.6701	3.66794	5.46085	4.12059	4.86647	5.47316	7.11397	5.08017	4.17805	8.30735	1.35839	0	0
ENSMUSG00000079389	Gm3149	0	0	0	0	0	0	0	0	0	0	0	0	0	0	0	0	0	0	0	0	0
ENSMUSG00000079388	2610042L04Rik	0	0	0.056447	0.100187	0	0.064856	0.021296	0	0.140865	0	0	0	0	0	0	0	0	0	0	0	0
ENSMUSG00000079387	Luzp4	8.24748	5.98827	3.55248	6.3648	3.45281	5.04292	4.69892	4.50426	4.69078	0	0	0	0	0	0	0	0	0	0	0	0
ENSMUSG00000079386	Gm3173	0	0.66656	0.504088	0.561427	0.543151	0	0	0	0.145682	0	0	0	0	0	0	0	0	0	0	0	0
ENSMUSG00000079380	Gm8271	0	0	0	0	0	0	0	0	0	0	0	0	0	0	0	0	0	0	0	0	0
ENSMUSG00000079383	Gm3298	0	0	0	0	0	0	0	0	0	0	0	0	0	0	0	0	0	0	0	0	0
ENSMUSG00000079382	Gm3443	0	0	0.10235	0	0	0.078081	0	0	0	0	0	0	0	0	0	0	0	0	0	0	0
NewGene_6119	NewGene_6119	0	0	0.303314	0.384377	0	0	0	0	0	0	0	0	0	0	0	0	0	0	0	0	0
NewGene_6111	NewGene_6111	30.2962	38.9547	76.3098	9.13942	20.8225	7.40588	44.5001	17.6503	52.6981	209.166	267.767	211.084	192.992	199.486	257.299	203.27	230.186	254.451	0	0	0
ENSMUSG00000078922	Tgtp1	8.0746	9.16153	11.9751	15.6905	14.9606	10.9812	1.8099	1.76082	2.58956	0	0	0	0	0	0	0	0.151356	0.054709	0.882377	0	0
ENSMUSG00000078923	Ube2v1	79.7674	64.8687	71.7695	64.1614	84.6122	78.6938	70.9095	86.2571	72.0265	76.8364	66.5089	100.265	64.5179	63.8129	42.6228	62.3634	71.3706	52.166	0	0	0
ENSMUSG00000078920	Ifi47	2.24893	0.822576	4.28964	2.81705	3.04955	1.7567	0.951794	1.14579	1.58975	0	0	0	0	0	0	0	0	0	0	0	0
ENSMUSG00000078921	Tgtp2	7.29232	7.45705	10.5346	11.3172	10.1319	8.06086	0.924926	2.19085	2.12868	0	0	0	0	0	0	0	0	0.054962	0.882411	0	0
ENSMUSG00000078926	Cdc20b	0	0	0	0	0	0	0	0	0	0	0	0	0	0	0	0	0	0	0	0	0
ENSMUSG00000078924	Gm12169	0	0	0	0	0	0	0	0	0	0	0	0	0	0	0	0	0	0	0	0	0
ENSMUSG00000002844	Adprh	10.6723	8.85252	14.3788	7.75095	12.6283	8.20216	15.9204	13.9057	15.4794	0	0	0	0	0	0	0	0	0	0	0	0
ENSMUSG00000002845	Tmem39a	23.1794	18.4799	19.532	21.1429	16.8645	23.4497	19.3769	23.3667	21.1612	24.1539	24.8921	24.8442	20.7239	23.646	20.9177	31.4291	30.0702	27.8051	10.9939	0	0
NewGene_1768	NewGene_1768	0	0	0	0	0	0.491026	0	0	0	0	0	0	0	0	0	0	0	0	0	0	0
ENSMUSG00000002847	Pla1a	1.86901	0.70735	2.02265	1.51131	1.9905	1.33835	1.20742	1.46483	1.31459	0	0	0	0	0	0	0	0	0	0	0	0
NewGene_1767	NewGene_1767	0	0	0	0	0.203059	0	0	0	0	0	0	0	0	0	0	0	0	0	0	0	0
ENSMUSG00000079092	Prl2c2	0.038156	0.108437	0	1.19605	1.28633	1.02809	0	0	0	0	0	0	0	0	0	0	0	0	0	0	0
NewGene_1760	NewGene_1760	1.55729	0	0.777239	0	0.646759	0.464374	0.593359	0.384339	0.180279	0	0	0	0	0	0	0	0	0	0	0	0
ENSMUSG00000079037	Prnp	64.5259	62.5249	88.2167	88.6813	95.0661	81.6658	96.8327	106.203	107.45	19.7533	22.2436	19.8132	51.2862	51.2346	59.8638	24.8346	22.6604	41.369	0	0	0
ENSMUSG00000079036	Alkbh1	3.25934	3.75959	4.08898	6.75608	6.01144	4.54966	3.89594	3.70754	3.39103	2.70413	3.28155	3.83112	5.71056	5.38598	5.02249	4.42711	4.93461	4.86473	0	0	0
ENSMUSG00000110641	Gm45826	0	0	0	0	0	0	0	0	0	0	0	0	0	0	0	0	0	0	0	0	0
ENSMUSG00000079033	Mef2b	0.356649	0.200645	0.690591	0.636046	0.422407	0.29965	0.719899	0.538687	0.368651	0	0	0	0	0	0	0	0	0	0	0	0
ENSMUSG00000079031	BB287469	0.017258	0	0	0.066192	0.172183	0.064955	0	0	0	0	0	0	0	0	0	0	0	0	0	0	0
ENSMUSG00000079039	Gm11037	0	0	0	0	0	0	0	0	0	0	0	0	0	0	0	0	0	0	0	0	0
ENSMUSG00000079038	D130040H23Rik	0.73801	0.446622	0.309313	0.546934	0.389702	0.556006	0.400027	0.201465	0.374316	0	0	0	0	0	0	0	0	0	0	0	0
NewGene_3697	NewGene_3697	0	0	0	0.162948	0.54731	0.139925	0	0	0	0	0	0	0	0	0	0	0	0	0	0	0
NewGene_3691	NewGene_3691	0.161282	0.233729	0.12915	0.624001	0.174547	0.67058	0.143931	0.114021	0.053429	0	0	0	0	0	0	0	0	0	0	0	0
NewGene_3692	NewGene_3692	0.348605	0.527609	0.194344	1.52437	1.50752	1.31392	0.956929	0.138811	0.601887	0	0	0	0	0	0	0	0	0	0	0	0
NewGene_3693	NewGene_3693	0	0.08516	0	0.194969	0	0	0.073684	0.162879	0.023922	0	0	0	0	0	0	0	0	0	0	0	0
ENSMUSG00000054843	Atrnl1	10.7086	9.20322	13.2157	10.147	10.5565	9.97353	14.6734	15.6511	13.7088	2.73575	1.91484	2.15417	2.0187	1.82606	3.32568	2.90726	3.80151	3.79336	0	0	0
ENSMUSG00000041229	Phf8	9.87029	9.21544	7.67137	10.9312	8.26886	11.1274	7.85151	9.16309	7.75044	25.6097	21.077	26.3367	24.5045	24.5434	23.7096	29.5721	27.4581	24.6676	5.42507	0	0
ENSMUSG00000041225	Arhgap12	3.8197	3.21452	3.42216	3.74855	3.99505	3.27849	4.66447	3.50576	3.5555	1.1412	1.31265	2.25568	1.71885	2.91504	3.09968	1.74461	2.11205	2.64195	0	0	0
ENSMUSG00000041220	Elovl6	11.6667	7.62955	8.70933	5.86652	5.02568	5.22723	7.07119	5.91443	5.90376	3.62735	4.0298	5.37177	4.11526	5.83976	3.69317	4.94818	3.71336	5.99394	4.54988	0	0
ENSMUSG00000108367	Gm4881	0	0	0	0	0	0	0	0	0	0	0	0	0	0	0	0	0	0	0	0	0
ENSMUSG00000015787	Abo	0	0	0	0	0	0	0	0	0	0	0	0	0	0	0	0	0	0	0	0	0
ENSMUSG00000110469	Gm10358	0.151412	0.161272	0.213886	0.15973	0.165819	0.084889	0.194366	0.084716	0.064288	0	0	0	0	0	0	0	0	0	0	0	0
ENSMUSG00000056995	Olfr1178	0	0	0	0	0	0	0	0	0	0	0	0	0	0	0	0	0	0	0	0	0
ENSMUSG00000056999	Ide	23.417	19.2034	16.8579	22.179	17.776	18.1587	20.5359	21.9597	17.3862	16.4738	12.8864	13.2366	19.0165	19.7266	18.1182	23.7068	18.9607	19.408	4.0573	0	0
ENSMUSG00000022119	Rbm26	10.7547	10.0061	7.95025	10.7734	9.50873	11.5631	6.79655	9.34369	6.76594	22.5516	19.136	20.9923	19.8938	23.6949	23.8653	18.1589	16.3371	12.8154	36.4654	27.1475	22.4495
ENSMUSG00000066319	Rtp3	0	0	0	0	0	0	0	0	0	0	0	0	0	0	0	0	0	0	0	0	0
ENSMUSG00000022110	Sucla2	10.0694	9.71391	9.10075	10.0138	10.4093	9.61714	11.9093	10.3519	9.6569	11.057	12.7835	12.6273	14.7051	21.6575	21.894	15.4359	10.4577	15.0752	4.27872	2.64808	0
ENSMUSG00000022111	Uchl3	8.55407	8.80928	8.03291	14.3364	14.7857	11.9903	10.3608	8.93175	7.8062	76.1087	61.916	41.4512	89.1046	88.8973	25.0284	79.1463	93.8069	73.8386	8.7405	0	0
ENSMUSG00000022112	Gpc5	0	0	0	0	0	0	0	0	0	0	0	0	0	0	0	0	0	0	0	0	0
ENSMUSG00000022113	Trim52	0	0	0	0	0.053257	0	0	0	0	0	0	0	0.173204	0	0	0	0	0	0	0	0
ENSMUSG00000022114	Spry2	5.45113	3.86479	7.34274	4.87593	4.92101	4.87487	4.7765	4.50698	5.36965	0	0	0	0	0	0	0	0	0	0	51.5179	28.8418
ENSMUSG00000055717	Slain1	0.064843	0.11464	0.217138	0.124325	0.057277	0.166594	0.090598	0.081643	0.130141	3.11793	2.61079	3.90266	2.557	2.5572	1.76144	3.81516	3.79017	3.95974	0	0	0
NewGene_2125	NewGene_2125	0.171889	0.640516	0.454136	0.254453	0.437888	0.193814	0.568745	0	0.662332	0	0	0	0	0	0	0	0	0	0	0	0
NewGene_2126	NewGene_2126	0	0	0	0.354157	0	0	0.047529	0	0.262862	0	0	0	0	0	0	0	0	0	0	0	0
NewGene_2128	NewGene_2128	0	0.337353	0	0.554689	0.392224	0.863281	0	0	0.166339	0	0	0	0	0	0	0	0	0	0	0	0
ENSMUSG00000040170	Fmo2	0	0	0	0	0.072886	0	0	0.012635	0	0	0	0	0	0	0	0	0	0	0	1.46636	0
ENSMUSG00000091900	Gm4353	0.531699	0.555757	0.668156	0.755036	0.936668	0.968063	0.909493	0.652119	0.741445	7.5845	7.9658	4.52835	4.61203	5.72573	9.75377	6.34905	9.55864	6.34215	0	0	0
ENSMUSG00000091903	Gm6460	0	0	0	0	0	0	0	0	0	0	0	0	0	0	0	0	0	0	0	0	0
ENSMUSG00000051413	Plagl2	3.8388	3.77972	3.45154	5.56474	4.06091	4.59766	4.21756	4.91929	4.17915	9.27085	6.35356	8.56617	7.58412	8.49799	9.63372	7.94053	8.46683	7.65427	9.15387	0	8.85437
ENSMUSG00000051414	Olfr829	0	0	0	0	0	0	0	0	0	0	0	0	0	0	0	0	0	0	0	0	0
ENSMUSG00000063844	Olfr1276	0	0	0	0	0	0	0	0	0	0	0	0	0	0	0	0	0	0	0	0	0
ENSMUSG00000063846	Gm21731	0.055994	0	0	0.055678	0.249152	0.451465	0.110125	0	0	0	0	0	0	0	0	0	0	0	0	0	0
ENSMUSG00000063842	Olfr862	0	0	0	0	0	0	0	0	0	0	0	0	0	0	0	0	0	0	0	0	0
ENSMUSG00000063849	Ppcdc	5.26207	4.71038	9.13076	5.67973	7.79057	4.30303	6.49807	7.11464	6.26425	0.559144	0.449975	0.135226	0	0	0.662522	0	0	0.65326	0	0	0
ENSMUSG00000046173	Pabpc6	0	0	0	0	0	0	0	0	0	0	0	0	0	0	0	0	0	0.080504	0	0	0
ENSMUSG00000057719	Sh3rf2	0.123606	0	0.021893	0.068441	0.072211	0.060367	0.031304	0.080441	0.027508	0	0	0	0	0	0	0	0	0	0	0	0
ENSMUSG00000057716	Tmem178b	0	0	0	0	0	0	0	0	0	1.69573	0	0.117896	0	0	0	0	0	0	0	0	0
ENSMUSG00000057715	A830018L16Rik	0	0	0	0	0	0.013453	0	0	0	0	0	0	0	0	0	0	0	0	0	0	0
ENSMUSG00000108948	Olfr695	0	0	0	0	0	0	0	0	0	0	0	0	0	0	0	0	0	0	0	0	0
ENSMUSG00000057710	9630041A04Rik	0	0	0	0	0	0	0	0	0	0	0	0	0	0	0	0	0	0	0	0	0
ENSMUSG00000025469	Msx3	0.023244	0	0	0	0	0	0	0	0	0	0	0	0	0	0	0	0	0	0	0	0
ENSMUSG00000025468	Caly	0.065386	0	0	0.051786	0.107962	0.098741	0	0	0	0	0	0	0	0	0	0	0	0	0	0	0
ENSMUSG00000115170	Vmn1r38	0	0	0	0	0	0	0.054898	0	0	0	0	0	0	0	0	0	0	0	0	0	0
ENSMUSG00000025461	Cd163l1	0	0	0	0	0	0	0	0	0	0	0	0	0	0	0	0	0	0	0	0	0
[truncated: 23,875 more rows]
