# Supplementary material for: Entrectinib can induce nerve cell damage by inhibiting PI3K-AKT and TGF-β signaling pathways
Source: Front Pharmacol. 2025 Feb 13;16:1489210. doi: 10.3389/fphar.2025.1489210 (PMC11865199; doi:10.3389/fphar.2025.1489210)
Supplement: Supplementary file 5 [file Table4.xlsx]

## Sheet: KEGG
	ID	Description	GeneRatio	BgRatio	pvalue	p.adjust	qvalue	geneID	Count
mmu04510	mmu04510	Focal adhesion - Mus musculus (house mouse)	45429	202/9547	2.03e-05	0.00103091	0.000681387	Ccnd1/Col6a2/Thbs1/Tnc/Vegfd	5
mmu04151	mmu04151	PI3K-Akt signaling pathway - Mus musculus (house mouse)	45460	364/9547	2.55e-05	0.00103091	0.000681387	Ccnd1/Col6a2/Myc/Thbs1/Tnc/Vegfd	6
mmu04820	mmu04820	Cytoskeleton in muscle cells - Mus musculus (house mouse)	45429	229/9547	3.72e-05	0.00103091	0.000681387	Bgn/Col3a1/Col6a2/Eno3/Thbs1	5
mmu05219	mmu05219	Bladder cancer - Mus musculus (house mouse)	45368	41/9547	4.79e-05	0.00103091	0.000681387	Ccnd1/Myc/Thbs1	3
mmu04512	mmu04512	ECM-receptor interaction - Mus musculus (house mouse)	45368	89/9547	0.000484515	0.00833365	0.00550817	Col6a2/Thbs1/Tnc	3
mmu04933	mmu04933	AGE-RAGE signaling pathway in diabetic complications - Mus musculus (house mouse)	45368	101/9547	0.000701666	0.00967206	0.00639279	Ccnd1/Col3a1/Vegfd	3
mmu04974	mmu04974	Protein digestion and absorption - Mus musculus (house mouse)	45368	108/9547	0.000852978	0.00967206	0.00639279	Col3a1/Col6a2/Col8a1	3
mmu04350	mmu04350	TGF-beta signaling pathway - Mus musculus (house mouse)	45368	110/9547	0.000899726	0.00967206	0.00639279	Inhba/Myc/Thbs1	3
mmu04926	mmu04926	Relaxin signaling pathway - Mus musculus (house mouse)	45368	129/9547	0.00142685	0.0136344	0.0090117	Acta2/Col3a1/Vegfd	3
mmu05206	mmu05206	MicroRNAs in cancer - Mus musculus (house mouse)	45399	303/9547	0.00170639	0.0146749	0.00969947	Ccnd1/Myc/Thbs1/Tnc	4
mmu05216	mmu05216	Thyroid cancer - Mus musculus (house mouse)	45339	37/9547	0.00191618	0.014981	0.00990178	Ccnd1/Myc	2
mmu05165	mmu05165	Human papillomavirus infection - Mus musculus (house mouse)	45399	359/9547	0.00317087	0.0227246	0.0150199	Ccnd1/Col6a2/Thbs1/Tnc	4
mmu05213	mmu05213	Endometrial cancer - Mus musculus (house mouse)	45339	58/9547	0.00465262	0.0307789	0.0203435	Ccnd1/Myc	2
mmu05205	mmu05205	Proteoglycans in cancer - Mus musculus (house mouse)	45368	203/9547	0.00516892	0.0317519	0.0209866	Ccnd1/Myc/Thbs1	3
mmu05221	mmu05221	Acute myeloid leukemia - Mus musculus (house mouse)	45339	70/9547	0.00671271	0.0384862	0.0254376	Ccnd1/Myc	2
mmu04115	mmu04115	p53 signaling pathway - Mus musculus (house mouse)	45339	74/9547	0.00747638	0.0398248	0.0263224	Ccnd1/Thbs1	2
mmu05220	mmu05220	Chronic myeloid leukemia - Mus musculus (house mouse)	45339	76/9547	0.00787235	0.0398248	0.0263224	Ccnd1/Myc	2
mmu05210	mmu05210	Colorectal cancer - Mus musculus (house mouse)	45339	88/9547	0.0104422	0.0498906	0.0329754	Ccnd1/Myc	2
mmu05222	mmu05222	Small cell lung cancer - Mus musculus (house mouse)	45339	93/9547	0.011609	0.0525462	0.0347307	Ccnd1/Myc	2
mmu04919	mmu04919	Thyroid hormone signaling pathway - Mus musculus (house mouse)	45339	120/9547	0.018838	0.0810033	0.0535395	Ccnd1/Myc	2
mmu04371	mmu04371	Apelin signaling pathway - Mus musculus (house mouse)	45339	137/9547	0.024148	0.0982846	0.0649617	Acta2/Ccnd1	2
mmu04550	mmu04550	Signaling pathways regulating pluripotency of stem cells - Mus musculus (house mouse)	45339	140/9547	0.0251426	0.0982846	0.0649617	Inhba/Myc	2
mmu05224	mmu05224	Breast cancer - Mus musculus (house mouse)	45339	147/9547	0.0275281	0.102404	0.0676843	Ccnd1/Myc	2
mmu05226	mmu05226	Gastric cancer - Mus musculus (house mouse)	45339	150/9547	0.0285778	0.102404	0.0676843	Ccnd1/Myc	2
mmu04110	mmu04110	Cell cycle - Mus musculus (house mouse)	45339	155/9547	0.0303632	0.102835	0.0679694	Ccnd1/Myc	2
mmu04390	mmu04390	Hippo signaling pathway - Mus musculus (house mouse)	45339	157/9547	0.0310897	0.102835	0.0679694	Ccnd1/Myc	2
mmu04148	mmu04148	Efferocytosis - Mus musculus (house mouse)	45339	161/9547	0.0325637	0.103721	0.0685552	Elmo1/Thbs1	2
mmu05160	mmu05160	Hepatitis C - Mus musculus (house mouse)	45339	166/9547	0.0344449	0.105245	0.0695619	Ccnd1/Myc	2
mmu04630	mmu04630	JAK-STAT signaling pathway - Mus musculus (house mouse)	45339	171/9547	0.0363684	0.105245	0.0695619	Ccnd1/Myc	2
mmu05225	mmu05225	Hepatocellular carcinoma - Mus musculus (house mouse)	45339	174/9547	0.0375424	0.105245	0.0695619	Ccnd1/Myc	2
mmu04310	mmu04310	Wnt signaling pathway - Mus musculus (house mouse)	45339	175/9547	0.037937	0.105245	0.0695619	Ccnd1/Myc	2
mmu04218	mmu04218	Cellular senescence - Mus musculus (house mouse)	45339	181/9547	0.0403388	0.108411	0.0716545	Ccnd1/Myc	2
mmu04015	mmu04015	Rap1 signaling pathway - Mus musculus (house mouse)	45339	214/9547	0.0545401	0.14187	0.0937694	Thbs1/Vegfd	2
mmu05167	mmu05167	Kaposi sarcoma-associated herpesvirus infection - Mus musculus (house mouse)	45339	221/9547	0.0577552	0.14187	0.0937694	Ccnd1/Myc	2
mmu05202	mmu05202	Transcriptional misregulation in cancer - Mus musculus (house mouse)	45339	224/9547	0.0591536	0.14187	0.0937694	Etv4/Myc	2
mmu05207	mmu05207	Chemical carcinogenesis - receptor activation - Mus musculus (house mouse)	45339	225/9547	0.0596225	0.14187	0.0937694	Ccnd1/Myc	2
mmu05169	mmu05169	Epstein-Barr virus infection - Mus musculus (house mouse)	45339	228/9547	0.0610369	0.14187	0.0937694	Ccnd1/Myc	2
mmu04216	mmu04216	Ferroptosis - Mus musculus (house mouse)	45308	40/9547	0.0689443	0.153692	0.101583	Ftl1	1
mmu05166	mmu05166	Human T-cell leukemia virus 1 infection - Mus musculus (house mouse)	45339	247/9547	0.0702647	0.153692	0.101583	Ccnd1/Myc	2
mmu05132	mmu05132	Salmonella infection - Mus musculus (house mouse)	45339	251/9547	0.0722645	0.153692	0.101583	Elmo1/Myc	2
mmu05163	mmu05163	Human cytomegalovirus infection - Mus musculus (house mouse)	45339	253/9547	0.0732716	0.153692	0.101583	Ccnd1/Myc	2
mmu00860	mmu00860	Porphyrin metabolism - Mus musculus (house mouse)	45308	46/9547	0.0788916	0.16154	0.106771	Ftl1	1
mmu04978	mmu04978	Mineral absorption - Mus musculus (house mouse)	45308	54/9547	0.0919991	0.18021	0.119111	Ftl1	1
mmu04060	mmu04060	Cytokine-cytokine receptor interaction - Mus musculus (house mouse)	45339	294/9547	0.094902	0.18021	0.119111	Ackr3/Inhba	2
mmu05144	mmu05144	Malaria - Mus musculus (house mouse)	45308	57/9547	0.096869	0.18021	0.119111	Thbs1	1
mmu04010	mmu04010	MAPK signaling pathway - Mus musculus (house mouse)	45339	299/9547	0.0976592	0.18021	0.119111	Myc/Vegfd	2
mmu04340	mmu04340	Hedgehog signaling pathway - Mus musculus (house mouse)	45308	58/9547	0.0984869	0.18021	0.119111	Ccnd1	1
mmu00010	mmu00010	Glycolysis / Gluconeogenesis - Mus musculus (house mouse)	45308	67/9547	0.112925	0.198809	0.131404	Eno3	1
mmu05230	mmu05230	Central carbon metabolism in cancer - Mus musculus (house mouse)	45308	69/9547	0.116104	0.198809	0.131404	Myc	1
mmu05218	mmu05218	Melanoma - Mus musculus (house mouse)	45308	72/9547	0.120852	0.198809	0.131404	Ccnd1	1
mmu05223	mmu05223	Non-small cell lung cancer - Mus musculus (house mouse)	45308	72/9547	0.120852	0.198809	0.131404	Ccnd1	1
mmu04917	mmu04917	Prolactin signaling pathway - Mus musculus (house mouse)	45308	74/9547	0.124004	0.198809	0.131404	Ccnd1	1
mmu05214	mmu05214	Glioma - Mus musculus (house mouse)	45308	74/9547	0.124004	0.198809	0.131404	Ccnd1	1
mmu05100	mmu05100	Bacterial invasion of epithelial cells - Mus musculus (house mouse)	45308	76/9547	0.127146	0.198809	0.131404	Elmo1	1
mmu05212	mmu05212	Pancreatic cancer - Mus musculus (house mouse)	45308	76/9547	0.127146	0.198809	0.131404	Ccnd1	1
mmu01230	mmu01230	Biosynthesis of amino acids - Mus musculus (house mouse)	45308	79/9547	0.131838	0.202465	0.13382	Eno3	1
mmu03018	mmu03018	RNA degradation - Mus musculus (house mouse)	45308	83/9547	0.138057	0.207001	0.136818	Eno3	1
mmu04012	mmu04012	ErbB signaling pathway - Mus musculus (house mouse)	45308	84/9547	0.139606	0.207001	0.136818	Myc	1
mmu01522	mmu01522	Endocrine resistance - Mus musculus (house mouse)	45308	93/9547	0.153423	0.22059	0.1458	Ccnd1	1
mmu05416	mmu05416	Viral myocarditis - Mus musculus (house mouse)	45308	94/9547	0.154945	0.22059	0.1458	Ccnd1	1
mmu04061	mmu04061	Viral protein interaction with cytokine and cytokine receptor - Mus musculus (house mouse)	45308	95/9547	0.156465	0.22059	0.1458	Ackr3	1
mmu05215	mmu05215	Prostate cancer - Mus musculus (house mouse)	45308	99/9547	0.162518	0.225428	0.148998	Ccnd1	1
mmu05146	mmu05146	Amoebiasis - Mus musculus (house mouse)	45308	108/9547	0.175989	0.240238	0.158787	Col3a1	1
mmu04066	mmu04066	HIF-1 signaling pathway - Mus musculus (house mouse)	45308	113/9547	0.183384	0.244578	0.161655	Eno3	1
mmu04668	mmu04668	TNF signaling pathway - Mus musculus (house mouse)	45308	114/9547	0.184855	0.244578	0.161655	Vegfd	1
mmu01200	mmu01200	Carbon metabolism - Mus musculus (house mouse)	45308	121/9547	0.195087	0.254204	0.168017	Eno3	1
mmu04611	mmu04611	Platelet activation - Mus musculus (house mouse)	45308	125/9547	0.200878	0.257696	0.170325	Col3a1	1
mmu04152	mmu04152	AMPK signaling pathway - Mus musculus (house mouse)	45308	127/9547	0.20376	0.257696	0.170325	Ccnd1	1
mmu04068	mmu04068	FoxO signaling pathway - Mus musculus (house mouse)	45308	131/9547	0.209493	0.261107	0.17258	Ccnd1	1
mmu05135	mmu05135	Yersinia infection - Mus musculus (house mouse)	45308	135/9547	0.215187	0.264373	0.174738	Elmo1	1
mmu04936	mmu04936	Alcoholic liver disease - Mus musculus (house mouse)	45308	141/9547	0.223656	0.270081	0.178511	Ccnd1	1
mmu04270	mmu04270	Vascular smooth muscle contraction - Mus musculus (house mouse)	45308	144/9547	0.227859	0.270081	0.178511	Acta2	1
mmu05162	mmu05162	Measles - Mus musculus (house mouse)	45308	145/9547	0.229255	0.270081	0.178511	Ccnd1	1
mmu04921	mmu04921	Oxytocin signaling pathway - Mus musculus (house mouse)	45308	153/9547	0.240337	0.279311	0.184612	Ccnd1	1
mmu04934	mmu04934	Cushing syndrome - Mus musculus (house mouse)	45308	162/9547	0.252626	0.287398	0.189957	Ccnd1	1
mmu05161	mmu05161	Hepatitis B - Mus musculus (house mouse)	45308	163/9547	0.25398	0.287398	0.189957	Myc	1
mmu04140	mmu04140	Autophagy - animal - Mus musculus (house mouse)	45308	166/9547	0.258027	0.287454	0.189994	Trp53inp2	1
mmu04530	mmu04530	Tight junction - Mus musculus (house mouse)	45308	168/9547	0.260714	0.287454	0.189994	Ccnd1	1
mmu04217	mmu04217	Necroptosis - Mus musculus (house mouse)	45308	175/9547	0.270046	0.293974	0.194304	Ftl1	1
mmu04145	mmu04145	Phagosome - Mus musculus (house mouse)	45308	179/9547	0.275329	0.295979	0.195628	Thbs1	1
mmu04062	mmu04062	Chemokine signaling pathway - Mus musculus (house mouse)	45308	192/9547	0.29225	0.310291	0.205088	Elmo1	1
mmu04814	mmu04814	Motor proteins - Mus musculus (house mouse)	45308	196/9547	0.297382	0.311888	0.206144	Acta2	1
mmu05415	mmu05415	Diabetic cardiomyopathy - Mus musculus (house mouse)	45308	212/9547	0.317559	0.329037	0.217479	Col3a1	1
mmu05203	mmu05203	Viral carcinogenesis - Mus musculus (house mouse)	45308	226/9547	0.334765	0.342736	0.226533	Ccnd1	1
mmu04014	mmu04014	Ras signaling pathway - Mus musculus (house mouse)	45308	235/9547	0.34561	0.349676	0.23112	Vegfd	1
mmu04020	mmu04020	Calcium signaling pathway - Mus musculus (house mouse)	45308	253/9547	0.366803	0.366803	0.24244	Vegfd	1
