# Supplementary material for: Entrectinib can induce nerve cell damage by inhibiting PI3K-AKT and TGF-β signaling pathways
Source: Front Pharmacol. 2025 Feb 13;16:1489210. doi: 10.3389/fphar.2025.1489210 (PMC11865199; doi:10.3389/fphar.2025.1489210)
Supplement: Supplementary file 6 [file Table5.xlsx]

## Sheet: gsea_report_for_ClassB_17126516
NAME	GS<br> follow link to MSigDB	GS DETAILS	SIZE	ES	NES	NOM p-val	FDR q-val	FWER p-val	RANK AT MAX	LEADING EDGE
HALLMARK_OXIDATIVE_PHOSPHORYLATION	HALLMARK_OXIDATIVE_PHOSPHORYLATION	Details ...	164	0.600852	4.37253	0	0	0	5268	tags=84%, list=29%, signal=118%
HALLMARK_MYC_TARGETS_V1	HALLMARK_MYC_TARGETS_V1	Details ...	173	0.490727	3.53733	0	0	0	9227	tags=99%, list=51%, signal=202%
HALLMARK_MTORC1_SIGNALING	HALLMARK_MTORC1_SIGNALING	Details ...	173	0.459524	3.37693	0	0	0	8881	tags=94%, list=49%, signal=184%
HALLMARK_DNA_REPAIR	HALLMARK_DNA_REPAIR	Details ...	112	0.48866	3.26628	0	0	0	8692	tags=92%, list=48%, signal=176%
HALLMARK_E2F_TARGETS	HALLMARK_E2F_TARGETS	Details ...	173	0.439799	3.2019	0	0	0	9653	tags=92%, list=53%, signal=196%
HALLMARK_UNFOLDED_PROTEIN_RESPONSE	HALLMARK_UNFOLDED_PROTEIN_RESPONSE	Details ...	86	0.480029	3.02938	0	0	0	8305	tags=90%, list=46%, signal=165%
HALLMARK_G2M_CHECKPOINT	HALLMARK_G2M_CHECKPOINT	Details ...	165	0.420514	3.00581	0	0	0	9805	tags=90%, list=54%, signal=196%
HALLMARK_ADIPOGENESIS	HALLMARK_ADIPOGENESIS	Details ...	162	0.417625	2.9821	0	0	0	7264	tags=75%, list=40%, signal=124%
HALLMARK_FATTY_ACID_METABOLISM	HALLMARK_FATTY_ACID_METABOLISM	Details ...	117	0.420444	2.83594	0	0	0	7511	tags=79%, list=42%, signal=134%
HALLMARK_MITOTIC_SPINDLE	HALLMARK_MITOTIC_SPINDLE	Details ...	175	0.375547	2.77287	0	0	0	9936	tags=86%, list=55%, signal=189%
HALLMARK_PROTEIN_SECRETION	HALLMARK_PROTEIN_SECRETION	Details ...	75	0.433923	2.61405	0	0	0	8603	tags=88%, list=48%, signal=167%
HALLMARK_PEROXISOME	HALLMARK_PEROXISOME	Details ...	80	0.427795	2.53853	0	0	0	6222	tags=68%, list=34%, signal=103%
HALLMARK_MYC_TARGETS_V2	HALLMARK_MYC_TARGETS_V2	Details ...	46	0.476161	2.48842	0	0	0	9040	tags=93%, list=50%, signal=187%
HALLMARK_P53_PATHWAY	HALLMARK_P53_PATHWAY	Details ...	168	0.334721	2.42873	0	0	0	7697	tags=68%, list=43%, signal=118%
HALLMARK_HEME_METABOLISM	HALLMARK_HEME_METABOLISM	Details ...	143	0.339688	2.3953	0	0	0	7058	tags=64%, list=39%, signal=104%
HALLMARK_REACTIVE_OXIGEN_SPECIES_PATHWAY	HALLMARK_REACTIVE_OXIGEN_SPECIES_PATHWAY	Details ...	37	0.488038	2.38818	0	0	0	6532	tags=78%, list=36%, signal=123%
HALLMARK_GLYCOLYSIS	HALLMARK_GLYCOLYSIS	Details ...	157	0.321109	2.31694	0	7.35294e-05	0.001	6975	tags=62%, list=39%, signal=100%
HALLMARK_UV_RESPONSE_UP	HALLMARK_UV_RESPONSE_UP	Details ...	110	0.347913	2.26499	0	6.94444e-05	0.001	7086	tags=67%, list=39%, signal=110%
HALLMARK_PI3K_AKT_MTOR_SIGNALING	HALLMARK_PI3K_AKT_MTOR_SIGNALING	Details ...	95	0.339625	2.12757	0	0.000197497	0.003	8970	tags=81%, list=50%, signal=160%
HALLMARK_CHOLESTEROL_HOMEOSTASIS	HALLMARK_CHOLESTEROL_HOMEOSTASIS	Details ...	64	0.358698	2.05105	0	0.000452768	0.007	8067	tags=80%, list=45%, signal=144%
HALLMARK_TGF_BETA_SIGNALING	HALLMARK_TGF_BETA_SIGNALING	Details ...	48	0.380472	2.01047	0	0.000702933	0.011	9540	tags=83%, list=53%, signal=176%
HALLMARK_APOPTOSIS	HALLMARK_APOPTOSIS	Details ...	133	0.27818	1.90827	0	0.00164332	0.026	7267	tags=63%, list=40%, signal=105%
HALLMARK_HYPOXIA	HALLMARK_HYPOXIA	Details ...	153	0.261719	1.89579	0	0.00185389	0.031	9200	tags=70%, list=51%, signal=141%
HALLMARK_TNFA_SIGNALING_VIA_NFKB	HALLMARK_TNFA_SIGNALING_VIA_NFKB	Details ...	161	0.254379	1.83102	0.00164745	0.00397476	0.065	9101	tags=70%, list=50%, signal=139%
HALLMARK_XENOBIOTIC_METABOLISM	HALLMARK_XENOBIOTIC_METABOLISM	Details ...	140	0.258929	1.80761	0.00330033	0.00458716	0.077	6858	tags=55%, list=38%, signal=88%
HALLMARK_UV_RESPONSE_DN	HALLMARK_UV_RESPONSE_DN	Details ...	121	0.25294	1.71882	0	0.00819333	0.141	9892	tags=81%, list=55%, signal=178%
HALLMARK_BILE_ACID_METABOLISM	HALLMARK_BILE_ACID_METABOLISM	Details ...	83	0.251579	1.53843	0.0221843	0.0341121	0.489	3919	tags=35%, list=22%, signal=44%
HALLMARK_ANDROGEN_RESPONSE	HALLMARK_ANDROGEN_RESPONSE	Details ...	83	0.225033	1.40136	0.0740072	0.079496	0.815	8831	tags=69%, list=49%, signal=134%
HALLMARK_INTERFERON_ALPHA_RESPONSE	HALLMARK_INTERFERON_ALPHA_RESPONSE	Details ...	77	0.201582	1.21939	0.163724	0.232475	0.995	7767	tags=55%, list=43%, signal=95%
HALLMARK_NOTCH_SIGNALING	HALLMARK_NOTCH_SIGNALING	Details ...	26	0.279057	1.21329	0.214035	0.23232	0.996	8086	tags=62%, list=45%, signal=111%
HALLMARK_INTERFERON_GAMMA_RESPONSE	HALLMARK_INTERFERON_GAMMA_RESPONSE	Details ...	149	0.170286	1.2126	0.157265	0.225571	0.996	7719	tags=53%, list=43%, signal=92%
HALLMARK_COMPLEMENT	HALLMARK_COMPLEMENT	Details ...	137	0.153156	1.05867	0.370861	0.452899	1	6612	tags=45%, list=37%, signal=70%
HALLMARK_WNT_BETA_CATENIN_SIGNALING	HALLMARK_WNT_BETA_CATENIN_SIGNALING	Details ...	29	0.21452	0.968029	0.507719	0.622049	1	8513	tags=66%, list=47%, signal=124%
HALLMARK_IL6_JAK_STAT3_SIGNALING	HALLMARK_IL6_JAK_STAT3_SIGNALING	Details ...	59	0.172053	0.966221	0.513986	0.607751	1	7839	tags=56%, list=43%, signal=99%
HALLMARK_EPITHELIAL_MESENCHYMAL_TRANSITION	HALLMARK_EPITHELIAL_MESENCHYMAL_TRANSITION	Details ...	124	0.13876	0.948019	0.556291	0.628599	1	9540	tags=68%, list=53%, signal=143%
HALLMARK_IL2_STAT5_SIGNALING	HALLMARK_IL2_STAT5_SIGNALING	Details ...	147	0.121041	0.853722	0.742451	0.793098	1	8777	tags=59%, list=49%, signal=113%
HALLMARK_ESTROGEN_RESPONSE_LATE	HALLMARK_ESTROGEN_RESPONSE_LATE	Details ...	136	0.115479	0.802264	0.80212	0.863857	1	6733	tags=43%, list=37%, signal=69%
HALLMARK_APICAL_JUNCTION	HALLMARK_APICAL_JUNCTION	Details ...	157	0.0977056	0.706574	0.920204	0.962812	1	8431	tags=54%, list=47%, signal=101%
HALLMARK_SPERMATOGENESIS	HALLMARK_SPERMATOGENESIS	Details ...	84	0.112012	0.675034	0.918403	0.965102	1	1423	tags=12%, list=8%, signal=13%
HALLMARK_ANGIOGENESIS	HALLMARK_ANGIOGENESIS	Details ...	26	0.139965	0.614719	0.936396	0.972757	1	8736	tags=62%, list=48%, signal=119%
